# Supplementary material for: A large nested association mapping population for breeding and quantitative trait locus mapping in Ethiopian durum wheat
Source: Plant Biotechnol J. 2019 Feb 9;17(7):1380–93. doi: 10.1111/pbi.13062 (PMC6576139; doi:10.1111/pbi.13062)
Supplement: Supplementary file 10 — Table S1 Founders of the EtNAM population. [file PBI-17-1380-s006.xlsx]

## Sheet: Sheet1
Table S1 Detailed information about the EtNAM population. The table reports the accession name for each of the genotypes used in the EtNAM crosses (accession names as per EBI sample codes), whether the EtNAM family is included in the subset analyzed in the present study, and the number of F9 RILs belonging to that family. The species, Region and Ethiopian zone of origin for each founder are also …
Family name	EtNAM subset	Accession name	RIL number	Species	Region of Origin	Zone	Attributes for selection
EtNAM 1	yes	5654	154	T. durum	Oromiya	East Shoa	Earliness and uniform stand
EtNAM 2	no	6856	194	T. durum	Amhara	East Gonder	Good yield, dense spike and seed color
EtNAM 3	yes	8205	180	T. durum	Amhara	North Shoa	Dense spike, late maturity and yielding potential
EtNAM 4	no	8208	205	T. durum	Amhara	North Shoa	Good yield, uniform stand
EtNAM 5	yes	8210	145	T. durum	Amhara	North Shoa	Dense spike, Amber seed color and uniform stand
EtNAM 6	no	8214	177	T. durum	Amhara	North Shoa	Hairy glume, Dense spike
EtNAM 7	no	203989	135	T. durum	Oromiya	East Shoa	NA
EtNAM 8	yes	206551	146	T. durum	Tigray	south	Dense spike, good seed color, earliness and yielding potential
EtNAM 9	no	206554	162	T. durum	Tigray	south	Earliness, good yielding potential and spike density
EtNAM 10	yes	206576	129	T. durum	Amhara	South Gonder	Earliness
EtNAM 11	no	208151	150	T. durum	Amhara	East Gojjam	Dense spike, Amber seed color, maturity time and good yield
EtNAM 12	no	208167	145	T. turgidum	Amhara	East Gojjam	Dense spike, high yield
EtNAM 13	no	208203	124	T. durum	Amhara	East Gojjam	Dense spike, higher seed number per spike
EtNAM 14	no	208234	124	T. durum	Amhara	East Gojjam	Dense spike, seed color and high yielding potential
EtNAM 15	no	208279	140	T. durum	Oromiya	Nort Shoa	NA
EtNAM 16	yes	208304	122	T. durum	Oromiya	North Shoa	Very dense spike, glume hairiness
EtNAM 17	no	208309	95	T. durum	Oromiya	North Shoa	Earliness, good yielding potential
EtNAM 18	no	208312	123	T. durum	Oromiya	North Shoa	Larger Seed size and higher seed number per spike
EtNAM 19	yes	208317	107	T. turgidum	Oromiya	North Shoa	Reaction to disease
EtNAM 20	no	208323	134	T. durum	Oromiya	North Shoa	Dense spike, higher seed number per spike
EtNAM 21	no	208332	139	T. durum	Oromiya	North Shoa	Dense spike, amber seed color and higher yield
EtNAM 22	no	208365	117	T. durum	Oromiya	East Shoa	Dense spike, amber seed color, and higher yield
EtNAM 23	no	208474	103	T. durum	Amhara	North Shoa	Earliness and good yielding potential
EtNAM 24	no	208482	98	T. durum	Amhara	North Shoa	NA
EtNAM 25	no	208682	122	T. durum	NA	NA	NA
EtNAM 26	no	208780	128	T. durum	Oromiya	East Shoa	Dense spike, amber seed color and good yield
EtNAM 27	no	210795	128	T. durum	NA	NA	NA
EtNAM 28	no	210806	135	T. durum	Oromiya	East Shoa	Early, good yield and uniform stand
EtNAM 29	no	210813	130	T. durum	Amhara	East Gojjam	Denser spike, higher seed per spike and disease reaction
EtNAM 30	no	210817	120	T. durum	Amhara	East Gojjam	Denser spike, higher seed per spike
EtNAM 31	no	210825	106	T. durum	Amhara	East Gojjam	very dense spike, larger seeds per spike and disease reaction
EtNAM 32	yes	213310	104	T. durum	Tigray	Southern	Disease resistance
EtNAM 33	no	215276	99	T. durum	Amhara	North Shoa	Earliness, higher yield
EtNAM 34	no	222298	128	T. durum	Oromiya	Bale	NA
EtNAM 35	no	222834	104	T. durum	Amhara	North Gonder	Earliness and good yielding potential
EtNAM 36	yes	222856	180	T. durum	Amhara	South Wollo	Dense spike, amber seed color, good seeds per spike and good yielding potential
EtNAM 37	no	226834	129	T. durum	Amhara	East Gojjam	Disease resistance
EtNAM 38	no	226840	92	T. durum	Amhara	East Gojjam	very dense spike, higher seeds per spike and higher yield
EtNAM 39	no	227009	93	T. durum	Oromiya	Arsi	Disease reaction
EtNAM 40	no	228763	85	T. durum	Oromiya	Western shoa	dense spike, early and good yield
EtNAM 41	no	228768	90	T. durum	NA	NA	Short and dense spike, awns bend 90°
EtNAM 42	no	231580	93	T. durum	Amhara	South Gonder	Earliness and high yielding potential
EtNAM 43	no	234498	113	T. durum	Amhara	East Gojjam	Earliness, good yielding potential and uniform seed and stand
EtNAM 44	no	234499	117	T. durum	NA	NA	NA
EtNAM 45	yes	236271	128	T. turgidum	Tigray	Southern	earliness and uniform stand
EtNAM 46	yes	236282	119	T. durum	Tigray	Southern	Dense spike, good yield
EtNAM 47	no	236295	83	T. turgidum	Tigray	Central	Very dense spike, good seed number per spike, amber seed color
EtNAM 48	no	238552	89	T. durum	Amhara	North Shoa	Very dense spike, good seed number per spike, amber seed color
EtNAM 50	no	GG2	105	T. turgidum	Tigray	NA	Very Dense spike
EtNAM 51	yes	Bidi	112	T. durum	Italy	NA	NA
Recurrent founder	NA	Asassa	NA	T. durum	Ethiopia	NA	Better adapted to the tested areas than the other Ethiopian modern varieties, dense spike, good pasta making quality
