# Supplementary material for: A large nested association mapping population for breeding and quantitative trait locus mapping in Ethiopian durum wheat
Source: Plant Biotechnol J. 2019 Feb 9;17(7):1380–93. doi: 10.1111/pbi.13062 (PMC6576139; doi:10.1111/pbi.13062)
Supplement: Supplementary file 11 — Table S2 Genotyping statistics for the EtNAM subset. [file PBI-17-1380-s007.xlsx]

## Sheet: population.specs
Table S2 Genotyping statistics for the EtNAM subset. For each family in the subset, the table reports the number of polymorphic SNPs (SNPs), the proportion of heterozygous markers (Het), and the proportion of markers with failed allele calls (Failed; “N” in the genotyping matrix).
EtNAM family	SNPs	Het	Failed
EtNAM 1	3437	0.0121876	0.00535068
EtNAM 3	4110	0.0127888	0.00472422
EtNAM 5	3295	0.0105146	0.00385965
EtNAM 8	3744	0.0157167	0.00491626
EtNAM 10	3629	0.0118868	0.00458606
EtNAM 16	3474	0.0132135	0.00930111
EtNAM 19	3669	0.0137995	0.00510804
EtNAM 32	3426	0.0115565	0.00598864
EtNAM 36	3682	0.0155065	0.00625956
EtNAM 45	3936	0.0121565	0.00569098
EtNAM 46	3676	0.013286	0.00515744
EtNAM 51	1665	0.00490063	0.00307559
