# Supplementary material for: A large nested association mapping population for breeding and quantitative trait locus mapping in Ethiopian durum wheat
Source: Plant Biotechnol J. 2019 Feb 9;17(7):1380–93. doi: 10.1111/pbi.13062 (PMC6576139; doi:10.1111/pbi.13062)
Supplement: Supplementary file 12 — Table S3 Physical position of markers on wild emmer genome. [file PBI-17-1380-s008.xlsx]

## Sheet: marker.position.q10.zavitan
Table S3 Physical position of markers on wild emmer genome. For each marker, chromosome (Chr) and position in bp (Pos) are reported. Chromosomes are listed in a numerical code from 1 to 15, where Chr 1, 2, 3, …, 14 correspond to Chr 1A, 1B, 2A, …, 7B, and Chr15 corresponds to Chr Unknown of the wild emmer genome assembly
Marker	Chr	Pos
BS00033750_51	1	219387
BS00033749_51	1	219407
Tdurum_contig59794_274	1	219906
Tdurum_contig59794_640	1	221192
BS00011824_51	1	221399
D_contig37179_75	1	1489334
Kukri_c3888_1478	1	1914802
BS00048791_51	1	2055016
BS00100778_51	1	2055272
BS00100774_51	1	2055532
Excalibur_c21176_117	1	2072722
tplb0025b13_150	1	3071222
tplb0025b13_372	1	3072384
Ku_c1818_716	1	3072569
wsnp_Ku_c1818_3557408	1	3072771
Ra_c110618_707	1	3072895
wsnp_Ku_c1818_3557849	1	3073661
tplb0025b13_1721	1	3074438
tplb0025b13_2033	1	3075116
tplb0025b13_2054	1	3075137
Kukri_c20775_56	1	3075210
wsnp_Ex_c64882_63506752	1	3075258
Kukri_c1818_2380	1	3075308
tplb0025b13_2372	1	3075455
Kukri_c1818_2671	1	3075691
tplb0025b13_2663	1	3076127
tplb0025b13_2687	1	3076135
tplb0025b13_2792	1	3076240
tplb0025b13_2879	1	3076568
wsnp_Ex_c12254_19574891	1	3076616
wsnp_Ex_c12254_19575022	1	3076747
Kukri_c7192_1128	1	3080085
Kukri_c7192_1077	1	3080136
Kukri_c7192_900	1	3080389
Kukri_c7192_399	1	3081285
GENE-3142_72	1	3241856
BS00096054_51	1	3242076
BS00063418_51	1	3271164
BS00026456_51	1	3273391
RAC875_c24163_155	1	3461917
BS00010868_51	1	3508742
CAP11_c5610_92	1	3508858
tplb0062i18_102	1	3786126
D_GDS7LZN02I1K07_52	1	3787609
BobWhite_c4246_292	1	3787896
Excalibur_c72544_414	1	3789101
BS00023377_51	1	4036660
IACX2941	1	4242873
BobWhite_c21669_430	1	4243076
BS00004323_51	1	4243310
BS00082566_51	1	4248738
BS00082567_51	1	4248855
BobWhite_c20902_177	1	4258279
BS00022296_51	1	5130811
BS00110974_51	1	5130843
BS00023130_51	1	5610497
BS00058604_51	1	6094767
Ra_c2029_3163	1	6123679
Ku_c28007_1398	1	6123744
BS00039789_51	1	6226555
Tdurum_contig11679_319	1	6240135
BS00108242_51	1	6252068
BS00108243_51	1	6252236
RAC875_c9457_788	1	6252818
Kukri_rep_c102231_265	1	6537879
D_contig29621_512	1	6539039
wsnp_Ex_c2868_5292662	1	6539595
Ra_c2096_1863	1	6540256
Excalibur_c2868_1808	1	6540303
wsnp_Ex_c2868_5293115	1	6540462
Ku_c8810_895	1	6540568
Ku_c8810_903	1	6540576
BS00085345_51	1	6540742
wsnp_Ex_c2868_5293485	1	6540772
RAC875_c30657_82	1	6542030
RAC875_c4763_976	1	6542386
RAC875_c11276_340	1	6542483
BS00022448_51	1	6599775
BS00073243_51	1	6619819
BS00056550_51	1	6621719
BS00050936_51	1	6661736
RAC875_c38756_141	1	6664447
BS00067450_51	1	6664869
BS00068580_51	1	6854257
Ex_c4206_502	1	6870455
BS00023201_51	1	6918848
wsnp_CAP11_c710_458019	1	6939078
CAP12_c1632_462	1	6939242
CAP12_c1632_478	1	6939258
CAP8_c2248_68	1	6939832
wsnp_RFL_Contig4735_5673999	1	6939947
BS00079769_51	1	6940245
BS00022355_51	1	6940362
GENE-0229_262	1	6940753
Excalibur_rep_c67141_73	1	6941237
Kukri_c2332_1408	1	6941258
Kukri_c2332_1093	1	6941695
RAC875_c19569_765	1	6941977
RAC875_c19569_564	1	6942254
RFL_Contig4735_1085	1	6942326
Kukri_c2332_583	1	6942625
D_GA8KES402HR8TV_187	1	6943490
Ex_c4206_559	1	7240839
RAC875_c839_382	1	7241269
Excalibur_c38403_458	1	7409840
CAP7_c2672_212	1	7476167
BS00022101_51	1	7476265
Excalibur_c51270_185	1	7476313
BobWhite_s64416_94	1	7477012
wsnp_Ex_rep_c106111_90308719	1	7477780
D_GB5Y7FA02GAK3S_107	1	7477921
wsnp_BE405749A_Ta_2_1	1	7479909
Kukri_c24454_286	1	7488274
RAC875_c4805_330	1	7488402
BS00023102_51	1	7488424
CAP8_c2499_173	1	7488424
BS00080212_51	1	7599338
RAC875_c40640_180	1	7600252
Excalibur_c71158_54	1	7600384
Excalibur_c71158_117	1	7600447
Kukri_c82615_228	1	7600513
BS00080187_51	1	7615783
RAC875_c78304_229	1	7616589
Ra_c2904_122	1	7636207
D_contig22609_150	1	7636253
Ra_c2904_202	1	7636287
Kukri_rep_c103282_174	1	7637273
Kukri_rep_c103282_216	1	7637315
wsnp_Ex_c6420_11162653	1	7637520
Ku_c183_1811	1	7637895
wsnp_Ku_c183_358844	1	7638213
wsnp_Ex_c57982_59470152	1	7638315
Ex_c57982_980	1	7638623
RAC875_c1710_376	1	8178210
IAAV1117	1	8179498
BS00010128_51	1	8179572
RAC875_rep_c72805_651	1	8179642
RAC875_rep_c104335_293	1	8182396
Excalibur_c5139_198	1	8184862
Excalibur_c5139_150	1	8184882
IAAV892	1	8194117
Excalibur_c5635_277	1	8210153
BobWhite_c39996_126	1	8210201
BobWhite_c39996_85	1	8210242
BS00023004_51	1	8309294
BobWhite_c20934_450	1	8540716
BobWhite_c20934_397	1	8540769
Kukri_c2446_683	1	8541466
Kukri_c65313_202	1	8543025
Kukri_c65313_229	1	8543052
Kukri_c9147_676	1	8544149
BS00109985_51	1	8563174
BS00023177_51	1	8673532
BS00108620_51	1	8673637
BobWhite_c863_1064	1	8735542
wsnp_Ku_c13229_21142262	1	8737193
JD_c49343_430	1	8741312
wsnp_Ku_rep_c103074_89904851	1	8741339
BS00003595_51	1	8978377
BS00108090_51	1	8979156
wsnp_Ex_c17884_26647833	1	8979156
Jagger_c6846_109	1	8979209
BS00108351_51	1	8979230
RAC875_rep_c101110_474	1	8979244
RAC875_rep_c101110_563	1	8979333
Kukri_c24962_123	1	8979533
wsnp_Ex_c1358_2600929	1	8999235
BS00010039_51	1	8999735
Tdurum_contig46413_680	1	8999795
Kukri_c1977_1940	1	8999795
wsnp_Ex_c1358_2601510	1	8999825
Tdurum_contig46413_779	1	8999894
Excalibur_c1358_794	1	8999906
wsnp_Ex_c1358_2602235	1	9000691
BS00076280_51	1	9078035
BS00076278_51	1	9078186
TA003539-0889	1	9081387
tplb0053o08_2004	1	9084299
Tdurum_contig56871_696	1	9084575
IAAV8297	1	9085376
Ku_c14149_2240	1	9091950
Excalibur_c8052_201	1	9091997
Excalibur_c8052_541	1	9092333
Kukri_c29150_143	1	9093328
RAC875_c18640_821	1	9095109
Kukri_c14149_462	1	9095226
Kukri_c75714_447	1	9095610
Excalibur_c49234_475	1	9096204
GENE-0019_427	1	9126728
Tdurum_contig43943_1165	1	9126803
IACX7081	1	9127010
GENE-0172_551	1	9127166
Ku_c11447_931	1	9127771
Tdurum_contig68637_256	1	9128180
Tdurum_contig43943_56	1	9128295
CAP11_c2581_302	1	9129201
CAP8_c2448_355	1	9129256
CAP8_c2850_333	1	9129265
CAP7_c8902_121	1	9129649
Excalibur_c97691_225	1	9192271
JD_c26750_378	1	9340916
Kukri_c92306_132	1	9343282
BS00063850_51	1	9737507
RAC875_c5831_1486	1	10026427
Tdurum_contig26035_231	1	10189249
RAC875_c57939_78	1	10189404
RAC875_c57939_175	1	10189501
D_contig13022_853	1	10201736
Excalibur_c47455_133	1	10253008
Kukri_c34536_373	1	10253137
Kukri_c34536_259	1	10253251
GENE-0387_81	1	10253321
GENE-0387_795	1	10253568
GENE-0387_823	1	10253596
BobWhite_c28295_256	1	10253912
Kukri_c8211_761	1	10254161
TA003247-1072	1	10254409
Excalibur_c11848_919	1	10254866
Kukri_c8211_159	1	10255172
CAP7_c4907_299	1	10255194
CAP7_c3299_316	1	10255216
CAP7_c3299_342	1	10255242
BS00074341_51	1	10308554
wsnp_Ku_c13622_21660346	1	10416365
Kukri_c5715_141	1	10416527
RAC875_rep_c70613_78	1	10511295
IAAV6115	1	10511529
TA002993-0179-w	1	10511536
wsnp_JD_c2805_3748370	1	10511676
BS00083340_51	1	10511726
TA002993-1164	1	10512161
wsnp_Ex_c38203_45790396	1	10512301
Ex_c38203_276	1	10512391
Kukri_rep_c69910_1153	1	10515035
Kukri_c28164_739	1	10517449
Excalibur_c12789_1184	1	10519134
BS00022271_51	1	10552826
BS00110709_51	1	10552826
BS00110718_51	1	10552860
BS00022270_51	1	10552860
RAC875_c22821_479	1	10632833
RAC875_c22821_542	1	10632896
BS00069301_51	1	10634944
BS00069300_51	1	10634994
RAC875_c25125_210	1	10707533
RAC875_c34888_65	1	10707568
RAC875_c16352_326	1	10711865
RAC875_c16352_594	1	10712348
BobWhite_c18592_327	1	10712356
BS00022997_51	1	10712567
Kukri_c20523_790	1	10712615
BS00022701_51	1	10713069
BobWhite_c6558_234	1	10713175
Kukri_c45607_199	1	10713331
RAC875_c33470_345	1	10714245
Excalibur_c44754_312	1	10760452
RAC875_c95497_260	1	10760771
BS00022667_51	1	10770330
BobWhite_c34604_222	1	10771033
Tdurum_contig44809_1626	1	10978895
Kukri_c4126_240	1	10978975
Kukri_c4126_208	1	10979007
IACX11001	1	10979028
Excalibur_c5892_1129	1	10979121
Kukri_c2121_2345	1	10979427
IAAV6247	1	10979778
Kukri_c2121_1994	1	10979778
Kukri_c2121_1936	1	10979836
Kukri_c2121_1748	1	10980025
wsnp_Ex_c4876_8692849	1	10980299
wsnp_Ex_c4876_8692783	1	10980365
wsnp_JD_c7522_8606553	1	10980389
Excalibur_c4876_1380	1	10980412
Kukri_c2121_1334	1	10980439
Ku_c2121_1232	1	10980541
Ex_c4876_1221	1	10980571
Ex_c28368_426	1	10985231
Excalibur_c58154_84	1	10986530
D_GBF1XID01C7T2Q_63	1	10986780
BS00077350_51	1	11052101
BS00077351_51	1	11052102
wsnp_Ex_c7705_13139890	1	11055711
wsnp_Ra_c1020_2062200	1	11055715
wsnp_Ex_c7965_13519586	1	11056438
tplb0061f07_961	1	11056488
wsnp_CAP11_c2307_1200406	1	11056771
RAC875_c5031_248	1	11056902
Excalibur_c7965_1153	1	11056944
wsnp_Ku_c3097_5801027	1	11057015
wsnp_Ex_c7965_13520238	1	11057087
BS00103478_51	1	11057137
wsnp_Ex_c7705_13141187	1	11057195
Ku_c4823_673	1	11091875
Tdurum_contig42479_1254	1	11203196
Tdurum_contig42479_1624	1	11203566
Ex_c1137_758	1	11203688
Ex_c1137_759	1	11203689
Tdurum_contig42479_2158	1	11204100
RAC875_c67106_97	1	11204327
wsnp_Ex_c1137_2182795	1	11204447
Excalibur_c22240_938	1	11204497
Excalibur_rep_c102627_161	1	11204799
TA003422-0757	1	11204940
Tdurum_contig42479_3110	1	11205034
Excalibur_rep_c102627_598	1	11205234
wsnp_Ex_c1137_2183723	1	11205355
wsnp_Ex_c1137_2183772	1	11205404
Tdurum_contig42479_3800	1	11205722
BS00074370_51	1	11279682
BS00074369_51	1	11279724
BobWhite_c27474_65	1	11426237
BobWhite_c27474_124	1	11426404
BobWhite_c27474_154	1	11426404
Kukri_c13513_878	1	11616619
Kukri_c13513_759	1	11616738
Excalibur_c48152_563	1	11618716
Excalibur_c48152_818	1	11618971
tplb0043h23_1346	1	11619195
Kukri_c41943_535	1	11695208
BS00101392_51	1	11946190
BS00004033_51	1	11946411
BS00081773_51	1	11952663
Jagger_c6586_180	1	12035590
RAC875_c13855_882	1	12053090
Excalibur_c38377_1720	1	12053152
Excalibur_c10065_411	1	12053222
RAC875_c20875_753	1	12053237
Kukri_c2464_560	1	12053251
BobWhite_s66792_167	1	12053366
BobWhite_s66792_249	1	12053448
BobWhite_c685_1231	1	12053660
RAC875_c20875_1276	1	12053759
RAC875_c21908_1511	1	12055817
IAAV4132	1	12056175
Kukri_c964_1482	1	12056348
BS00009968_51	1	12056471
Excalibur_c52792_72	1	12057405
BS00083459_51	1	12057544
Kukri_c5756_2225	1	12059671
Kukri_c5756_2042	1	12059940
wsnp_Ex_c19717_28713417	1	12059962
Excalibur_c11666_996	1	12061038
wsnp_Ku_c5756_10191339	1	12061250
Excalibur_c7252_840	1	12062959
wsnp_Ex_c7252_12453079	1	12063083
Ex_c7252_635	1	12063164
wsnp_Ex_c7252_12452995	1	12063167
Kukri_c5756_302	1	12063769
BS00079071_51	1	12112026
BobWhite_c1265_247	1	12113185
Excalibur_c16851_733	1	12116163
RFL_Contig1338_2062	1	12117808
IAAV3809	1	12117814
RAC875_c23587_548	1	12117823
BS00089269_51	1	12117844
Excalibur_c20921_163	1	12117877
RAC875_c23587_447	1	12117924
RAC875_c23587_271	1	12118197
BS00081680_51	1	12118227
BS00101309_51	1	12230102
Tdurum_contig75476_167	1	12263113
CAP11_c65_237	1	12263662
Tdurum_contig75476_721	1	12263760
BS00098484_51	1	12335063
RAC875_c64371_209	1	12336341
Tdurum_contig83113_488	1	12336344
Tdurum_contig83113_134	1	12344698
BS00022443_51	1	12391035
BS00063616_51	1	12429063
Tdurum_contig40655_227	1	12431255
Excalibur_c55959_651	1	12440810
Excalibur_c55959_710	1	12440869
Excalibur_c105151_200	1	12441940
Kukri_rep_c108031_378	1	12441985
Tdurum_contig52332_94	1	12442474
CAP7_c973_156	1	12442493
BS00082223_51	1	12442493
IAAV7856	1	12442523
D_GB5Y7FA02G8CHU_124	1	12465064
BS00022977_51	1	12465165
Tdurum_contig50845_215	1	12465165
BS00100287_51	1	12465214
Tdurum_contig50845_82	1	12465298
Excalibur_c20777_428	1	12508771
BS00026453_51	1	12579686
BS00078401_51	1	12581619
BS00077492_51	1	12685689
RFL_Contig1118_65	1	12796683
RAC875_c85031_525	1	12797991
CAP7_c1645_248	1	12798084
CAP7_c1645_359	1	12798195
BS00062946_51	1	12877104
D_F5XZDLF02I14SZ_56	1	12962963
RAC875_c41481_283	1	13443503
D_contig19032_153	1	13510572
Kukri_c8592_121	1	13705534
GENE-3569_500	1	13705790
Kukri_c8592_935	1	13710685
Tdurum_contig61492_458	1	13713387
RAC875_c54245_88	1	13713387
Tdurum_contig61492_684	1	13713613
D_GA8KES402HLZBX_181	1	14471173
BS00049093_51	1	14992404
BS00064536_51	1	14993418
BS00003761_51	1	14994557
IACX5892	1	14994558
Tdurum_contig28133_161	1	15017985
wsnp_BF200531A_Ta_2_1	1	15067848
Kukri_c1770_268	1	15115314
RAC875_c2040_564	1	15846493
CAP11_rep_c6465_98	1	15934252
BS00023049_51	1	15934552
Kukri_c19257_78	1	15934617
D_contig03451_342	1	15934875
D_GB5Y7FA01CWYQV_234	1	16552224
IAAV1469	1	17127146
RAC875_c59712_105	1	17127310
Excalibur_c31869_685	1	17127582
BobWhite_rep_c52838_100	1	17983405
BS00039749_51	1	18563809
RAC875_c66785_71	1	18665620
RAC875_c37934_225	1	18723995
RAC875_c37934_285	1	18724055
Jagger_c3429_157	1	18724087
Kukri_rep_c81545_195	1	18724382
D_F5XZDLF01A85DT_301	1	18726526
BS00107852_51	1	18726609
Excalibur_c10918_324	1	18726616
BS00107851_51	1	18726725
Ex_c64327_523	1	18833429
Excalibur_c110483_103	1	18833481
RAC875_c23994_65	1	18840052
TA005995-0488	1	18840730
CAP12_c2640_211	1	19728255
D_GDEEGVY01C0S5G_48	1	19964565
RAC875_c13012_174	1	19992279
Kukri_c22313_199	1	19992442
Excalibur_c22642_90	1	19992682
Kukri_c33670_506	1	19993150
D_GDEEGVY02I9CHE_238	1	19996882
GENE-0321_427	1	20000477
GENE-0321_364	1	20000537
Excalibur_rep_c92985_510	1	20001329
IAAV7634	1	20003768
D_contig13475_402	1	20004603
BS00063263_51	1	20028007
D_contig94337_140	1	21602577
Ex_c3941_906	1	21778728
RAC875_c34173_198	1	21818971
Tdurum_contig34049_172	1	21820501
Tdurum_contig34049_100	1	21820573
D_GB5Y7FA01D7RZC_302	1	21937981
Excalibur_c11941_612	1	22742183
Excalibur_c11941_675	1	22742207
GENE-3956_91	1	22742288
GENE-3956_349	1	22742440
BS00078982_51	1	22918524
Excalibur_c48690_456	1	23009336
IACX20627	1	23009546
BS00105601_51	1	23010739
D_contig16921_234	1	23111985
D_GA8KES402F4O36_323	1	23580956
wsnp_Ex_c48087_53105842	1	23584292
IAAV3527	1	23584779
wsnp_Ku_rep_c101175_88380491	1	23585021
BS00110455_51	1	23585264
CAP7_c3250_98	1	24175484
wsnp_Ex_c10783_17554146	1	24175796
Kukri_c16098_95	1	24175846
Kukri_c16098_140	1	24175891
CAP7_c4833_141	1	24177207
CAP7_c4833_55	1	24177293
D_GA8KES402GIF8J_42	1	24455424
wsnp_Ku_c42878_50516167	1	24461714
GENE-0427_442	1	25081746
GENE-0427_115	1	25081799
Kukri_c7436_2259	1	25108213
CAP7_c1479_117	1	25108275
TA006139-0953	1	25108767
wsnp_Ex_c5323_9408829	1	25110039
Kukri_c7436_943	1	25110324
GENE-0074_370	1	25110570
RAC875_c8245_272	1	25110956
RAC875_c8245_192	1	25111036
Ku_c4915_478	1	25116006
BobWhite_c14750_566	1	25407796
RAC875_c16820_419	1	25408513
BobWhite_c7075_767	1	25415120
Excalibur_c25050_372	1	25415852
BS00063392_51	1	25612004
wsnp_Ku_c11896_19337444	1	25612193
Excalibur_c10689_318	1	25612483
Excalibur_c10689_254	1	25612547
wsnp_BF484606A_Ta_2_3	1	29803358
BS00079462_51	1	30368486
BobWhite_c23763_350	1	30368575
GENE-3348_203	1	30369068
BobWhite_c48591_394	1	30655758
D_GB5Y7FA02G5UGM_249	1	30657604
Kukri_c13136_1188	1	30657890
RAC875_c41434_558	1	30657936
Kukri_c13136_1363	1	30658065
RAC875_c14926_589	1	30668163
Tdurum_contig11661_598	1	30669537
GENE-0509_78	1	30670858
GENE-0509_639	1	30671065
GENE-0509_349	1	30671127
Ku_c104097_250	1	30671214
BobWhite_c4328_1345	1	30671290
D_GDS7LZN02IQ3KM_42	1	30777046
Kukri_c22508_580	1	30812502
IAAV3057	1	30812583
BS00011787_51	1	30812588
Kukri_c22508_119	1	30812960
D_GB5Y7FA02HHIW2_141	1	31271533
RAC875_c9594_962	1	31274015
wsnp_Ex_c15717_24067142	1	31274191
RAC875_c9594_1289	1	31274342
BS00064263_51	1	31680712
Excalibur_c11264_212	1	31680954
Kukri_c19622_131	1	31681518
BS00063679_51	1	31881848
BS00049072_51	1	31888736
BS00067043_51	1	32148092
Kukri_c6409_317	1	32148185
GENE-3653_323	1	32190026
BobWhite_c15557_395	1	32214650
RFL_Contig4873_542	1	32218733
D_GB5Y7FA01D8C6S_173	1	32379555
Ra_c50137_680	1	32833837
Kukri_rep_c93508_586	1	32836249
RAC875_c2444_101	1	32843266
Kukri_c63336_621	1	33143541
CAP12_c6260_64	1	33143561
Kukri_c63336_577	1	33143585
CAP12_c6260_154	1	33143631
Kukri_c55861_124	1	33145307
Tdurum_contig32186_114	1	33236140
BobWhite_c4499_153	1	33743589
BobWhite_c10529_1331	1	33743589
GENE-0507_285	1	33744356
JD_c4499_330	1	33744931
wsnp_BE586140D_Ta_2_2	1	33745294
wsnp_BE586140A_Ta_2_1	1	33745308
IACX589	1	33745363
wsnp_BE405518D_Ta_2_3	1	33745534
BS00009885_51	1	33745921
BS00084022_51	1	33746080
IACX11290	1	34081493
GENE-0002_856	1	34081518
GENE-0002_654	1	34081593
GENE-0002_682	1	34081621
D_contig10332_291	1	34354041
BS00002178_51	1	34356749
Ra_c29142_340	1	34379930
Excalibur_c14806_1091	1	34446253
BS00011620_51	1	34454889
Ra_c34126_292	1	34474652
wsnp_Ku_c52464_57427549	1	34782679
BS00087086_51	1	34782957
wsnp_Ex_c31983_40709607	1	34782964
wsnp_Ex_c31983_40709866	1	34783223
Kukri_c46010_146	1	34783589
Kukri_c46010_265	1	34783708
wsnp_Ex_c31983_40710608	1	34783965
Kukri_c46010_872	1	34784315
BS00015528_51	1	34891212
Tdurum_contig50355_269	1	34891212
D_GDS7LZN02JVIW1_263	1	34891296
Ra_c22663_367	1	34891493
Jagger_c1036_447	1	34891543
Tdurum_contig50355_685	1	34891877
BS00023141_51	1	34892524
Excalibur_rep_c77404_218	1	35057988
CAP11_c3218_126	1	35195461
Tdurum_contig13946_241	1	35202761
Tdurum_contig13946_329	1	35202849
Tdurum_contig77289_179	1	35203506
D_F5MV3MU01CH1VP_203	1	35204239
Tdurum_contig29280_216	1	35205898
RAC875_c53593_236	1	35205992
Kukri_c82555_88	1	35206034
IACX1465	1	35206112
RAC875_c35052_1771	1	35960569
RAC875_c35052_1690	1	35960650
Excalibur_c64371_409	1	36248656
Tdurum_contig11572_712	1	36249007
Ku_c44068_601	1	37799555
Ku_c18006_871	1	37799718
RAC875_c8271_479	1	37800127
RAC875_rep_c111911_378	1	37800228
RAC875_rep_c111911_116	1	37800490
wsnp_Ku_c34659_43981982	1	37801295
Kukri_c34659_955	1	37801574
BS00105606_51	1	37803818
Kukri_c231_129	1	37803965
Kukri_rep_c74100_228	1	37803983
Excalibur_c1886_1303	1	37805405
Excalibur_c1886_1288	1	37805420
Excalibur_c51033_173	1	38129748
Kukri_c14040_921	1	38130392
D_GDS7LZN02FCNVA_196	1	38130419
D_F5XZDLF01CDAV4_105	1	38135827
Tdurum_contig56382_747	1	38140417
Excalibur_c7237_1208	1	38435254
BS00019365_51	1	38435378
Tdurum_contig61515_259	1	38435543
Kukri_rep_c112035_340	1	38435570
Excalibur_c1263_901	1	39337167
RAC875_s118539_64	1	39351259
JD_c10288_910	1	39351369
wsnp_CAP11_c1043_618449	1	39351586
BS00029346_51	1	39363796
BS00099165_51	1	40173859
Ra_c36923_318	1	40174670
IAAV3890	1	40180976
Kukri_c74899_280	1	40181631
Kukri_c52742_114	1	40476492
RAC875_c26747_243	1	40476664
wsnp_BE490041A_Ta_2_1	1	40490934
IACX1592	1	40491415
Excalibur_c46833_204	1	40492634
D_contig22896_682	1	41112058
Excalibur_c62713_521	1	41112165
RAC875_c826_1960	1	41113008
RAC875_c826_2186	1	41113234
TA003773-0807	1	41113489
wsnp_CAP11_rep_c4017_1896951	1	41348229
wsnp_CAP12_c2438_1180601	1	41348312
JD_c8634_186	1	41348905
RAC875_c42113_423	1	41523890
GENE-3058_151	1	41524885
GENE-3058_63	1	41524969
BS00067709_51	1	41550861
Kukri_c47895_471	1	43398501
IAAV5652	1	43398520
RFL_Contig5444_1284	1	43398828
IAAV614	1	43398957
BS00012210_51	1	43399417
Kukri_c74581_66	1	43399713
BobWhite_c48490_241	1	43402205
Tdurum_contig37488_126	1	43403110
Kukri_rep_c98458_162	1	43406206
RFL_Contig5090_1154	1	43432321
RFL_Contig5090_1510	1	43432677
GENE-0349_564	1	43436936
Kukri_c54074_76	1	43438074
IACX11153	1	43565455
Excalibur_c75270_566	1	43580098
BS00033037_51	1	44168103
Tdurum_contig47183_333	1	44168182
Tdurum_contig47183_298	1	44168217
Tdurum_contig47183_205	1	44168310
Tdurum_contig47183_74	1	44168450
Tdurum_contig20411_483	1	44414253
Tdurum_contig76915_88	1	44416385
Tdurum_contig622_285	1	44416881
BS00096724_51	1	44417855
BS00022885_51	1	44417981
TA004545-0174	1	44418041
Excalibur_c25782_632	1	44461076
BobWhite_c816_289	1	44461157
IAAV4794	1	44461476
IAAV5348	1	44544260
Excalibur_c65961_156	1	44558538
Kukri_c97137_329	1	46009163
Kukri_c15725_585	1	46849893
IAAV5450	1	46955974
wsnp_Ku_c4900_8778960	1	47662851
Excalibur_c12215_352	1	47662973
Ra_c27593_460	1	47663906
BS00004145_51	1	48130348
Excalibur_rep_c114535_55	1	48130492
RFL_Contig3232_1308	1	48130551
RFL_Contig3232_1224	1	48130635
Tdurum_contig9199_714	1	48130822
Ku_c11769_252	1	48133612
wsnp_Ku_c11769_19153951	1	48133632
RAC875_c86058_112	1	48863570
Kukri_c16888_1024	1	48874294
BS00110151_51	1	48874465
BS00109971_51	1	48874522
RAC875_c32586_1133	1	48875279
BobWhite_c20993_364	1	49047035
Tdurum_contig30187_138	1	49253585
Tdurum_contig30187_265	1	49255202
RAC875_c18749_87	1	49257172
Kukri_c49776_192	1	49257250
RAC875_c18749_275	1	49257355
Excalibur_c25507_463	1	49401340
RAC875_c8932_740	1	49459908
IAAV2987	1	49459965
Tdurum_contig5008_635	1	49460008
RAC875_c8932_578	1	49460070
Tdurum_contig5008_556	1	49460087
BobWhite_c7352_218	1	49460503
tplb0032k01_549	1	49469754
Kukri_c5113_1082	1	49474087
Kukri_c24648_554	1	49474117
Kukri_c24648_262	1	49474409
RAC875_rep_c81479_191	1	49474895
BS00022426_51	1	49474984
Tdurum_contig43646_147	1	49488739
Tdurum_contig69753_513	1	49491097
tplb0055o07_1820	1	49499822
Kukri_c26731_312	1	50212353
Tdurum_contig8099_534	1	50215244
BS00022870_51	1	50215695
IAAV4861	1	50216989
BS00013227_51	1	50218237
TA001649-1197	1	50393768
tplb0052b04_1104	1	50394328
D_contig34033_275	1	50394531
tplb0052b04_1651	1	50394968
CAP8_c4853_261	1	50413878
CAP7_c2317_217	1	50413923
CAP8_c4853_176	1	50413963
CAP8_c4853_56	1	50414083
IAAV4055	1	50587344
Kukri_c23985_166	1	50589575
Kukri_c23985_229	1	50589638
Ku_c30751_597	1	50593097
BobWhite_rep_c66800_54	1	50593266
BobWhite_c19930_265	1	50593384
wsnp_CAP8_c458_368155	1	50593438
wsnp_CAP8_c458_368125	1	50593468
RAC875_c48997_1160	1	50593517
Excalibur_c7190_2995	1	50693090
Tdurum_contig25384_530	1	50693846
Excalibur_c47654_70	1	50694036
Ra_c8909_447	1	50694454
Tdurum_contig97688_186	1	50695741
BS00064197_51	1	50696079
Excalibur_c50362_190	1	50696860
RAC875_s114164_239	1	50697993
Ra_c9102_218	1	50762604
BobWhite_rep_c51268_248	1	50764254
IACX5982	1	50764978
BobWhite_c4646_119	1	50765028
BobWhite_c4646_149	1	50765058
Ex_c5899_1050	1	50765214
Kukri_c45997_239	1	50864462
Kukri_c45997_208	1	50864493
Tdurum_contig25732_112	1	50865105
Excalibur_c77035_156	1	50865122
Tdurum_contig25732_229	1	50865222
BS00066912_51	1	50865500
D_GBUVHFX02HGQS1_168	1	50873622
Ra_c5544_1715	1	50901702
GENE-4777_297	1	50906406
Kukri_rep_c104386_273	1	50906628
BS00110212_51	1	50907727
D_contig18870_113	1	50993984
BobWhite_c6812_144	1	50994629
RAC875_c62796_157	1	50994824
Kukri_c44738_477	1	50995801
Excalibur_c18144_427	1	51147868
RAC875_c11871_1372	1	51149156
RAC875_c118477_79	1	51149556
Kukri_c4587_122	1	51149972
wsnp_Ex_c12117_19381493	1	51151739
wsnp_Ex_c12117_19381492	1	51151740
Ra_c56967_900	1	51152398
BS00072193_51	1	51500753
Tdurum_contig102039_163	1	51511531
Excalibur_c25330_75	1	51612995
RAC875_c42365_265	1	51613133
D_GDS7LZN02HHONK_234	1	51613502
Excalibur_c8237_183	1	51616013
Kukri_c99824_180	1	51616106
RAC875_c42365_61	1	51616179
RAC875_c17283_453	1	51616702
Excalibur_c64671_108	1	51617135
Tdurum_contig12906_704	1	51894577
BobWhite_rep_c61217_251	1	52844556
CAP12_c2978_93	1	52844642
Excalibur_c46787_460	1	52992878
BS00011205_51	1	53312956
GENE-0451_529	1	53313434
GENE-0451_87	1	53313575
GENE-0451_357	1	53313590
GENE-0451_59	1	53313627
D_contig16934_681	1	53315426
BS00074817_51	1	53318784
BS00025814_51	1	54589870
GENE-2541_403	1	54622780
Kukri_c44797_159	1	54721767
IAAV5931	1	54795653
BS00084304_51	1	54846491
BS00031658_51	1	54848408
RAC875_c27770_307	1	54991963
TA004698-0181	1	55019355
IAAV2888	1	55020066
RAC875_rep_c82601_194	1	55021134
wsnp_BE445121A_Ta_1_8	1	55021216
BS00021788_51	1	55021750
wsnp_BE445121D_Ta_2_2	1	55021913
wsnp_Ex_rep_c66980_65419811	1	55022496
wsnp_CAP8_c1141_707721	1	55022572
CAP8_c879_120	1	55129565
BobWhite_c12110_317	1	55130683
GENE-0065_246	1	57922314
GENE-0065_444	1	57922481
Tdurum_contig11824_710	1	58054402
Tdurum_contig11824_416	1	58055706
Tdurum_contig11824_281	1	58055948
Tdurum_contig11824_182	1	58056326
BobWhite_c9529_169	1	58144594
D_contig28342_351	1	58403906
Excalibur_s101203_75	1	58404726
Excalibur_c20610_149	1	58404789
Excalibur_c20610_251	1	58404891
RAC875_rep_c77710_180	1	58404921
RAC875_c10659_1539	1	58543814
RAC875_c46269_387	1	58547431
RAC875_rep_c69360_259	1	58984492
Jagger_c5467_105	1	58986151
Ex_c68770_506	1	58987308
Excalibur_c39375_84	1	59003906
BS00062723_51	1	59533119
BS00065791_51	1	59533218
Excalibur_c19488_2440	1	59533246
RAC875_c11899_366	1	59533686
BobWhite_c15153_337	1	59562725
IAAV6464	1	59746374
Excalibur_c40507_80	1	59746463
Kukri_c40088_619	1	59746481
RAC875_c13454_934	1	59746907
RAC875_c13454_1256	1	59747913
JD_c39420_39	1	59749945
Ku_c107175_320	1	59991637
Excalibur_c6213_689	1	59991729
Tdurum_contig26338_65	1	59993229
D_contig47905_414	1	60071624
BobWhite_c13378_662	1	60483439
Excalibur_c19201_783	1	60483461
BobWhite_c13378_899	1	60483878
GENE-0494_151	1	60731703
RAC875_c49667_53	1	60733417
Tdurum_contig49251_560	1	62397126
BS00051105_51	1	62399144
JD_c10626_112	1	62401506
BobWhite_c25629_666	1	63393372
BS00011888_51	1	63393481
Excalibur_c16128_530	1	63393516
BobWhite_c3239_103	1	63741238
JD_c48840_451	1	63741991
Excalibur_c29886_258	1	64189318
Ra_c72462_718	1	64817253
RAC875_c79930_67	1	64817865
Ra_c109888_100	1	64818061
wsnp_Ex_c3253_5995011	1	64819444
Tdurum_contig14418_816	1	64820762
wsnp_Ex_c3253_5994376	1	64820834
Tdurum_contig14418_1242	1	64821695
Kukri_c3291_853	1	65264034
BS00067444_51	1	65264995
BS00067706_51	1	65265034
BobWhite_c15790_372	1	65265351
Excalibur_c5606_1192	1	65270635
RAC875_rep_c110946_140	1	65746052
RFL_Contig4622_751	1	66743191
wsnp_Ex_c2181_4089639	1	66921716
wsnp_Ex_c2181_4089788	1	66921975
Excalibur_c2181_927	1	66922675
Excalibur_c2181_1067	1	66922965
wsnp_CAP11_c23_61357	1	66990400
IAAV4349	1	66997891
Kukri_c32899_95	1	66998766
D_contig57840_248	1	66998926
RAC875_c28894_306	1	66999252
Kukri_s113384_99	1	67502774
BobWhite_rep_c53779_108	1	67503212
Ku_c68198_1427	1	67503320
wsnp_Ex_c24686_33942264	1	69155529
GENE-0403_616	1	69155804
wsnp_Ex_c24686_33941368	1	69156677
RAC875_c37183_331	1	69156727
Excalibur_s110935_88	1	69157229
Excalibur_c93600_52	1	69157332
IACX18186	1	69876708
RAC875_c50289_330	1	69921484
D_GB5Y7FA02I3OFD_118	1	70649914
GENE-0025_154	1	71415755
GENE-0025_338	1	71415841
BobWhite_c19204_92	1	73327251
IAAV4243	1	73338042
CAP12_c6351_288	1	73821098
D_F5MV3MU01DWUMM_98	1	73992079
TA006207-0526	1	74955841
Tdurum_contig30966_389	1	74955953
IAAV9089	1	74960493
D_contig52724_224	1	75362681
TA003204-1339	1	75476977
RAC875_c81146_179	1	75477935
wsnp_Ku_rep_c107796_93118214	1	75490637
D_GBB4FNX01B0JBC_195	1	75492560
Ku_c3695_456	1	75501846
Kukri_c20698_396	1	75504297
IAAV1554	1	75505645
Tdurum_contig12173_180	1	75533225
BS00066317_51	1	76398315
JD_c37202_67	1	76504047
RAC875_c19348_713	1	76512477
BS00074517_51	1	76518874
D_GBB4FNX01BHPRN_149	1	78081017
wsnp_Ex_c29914_38896441	1	78084197
Ex_c29914_480	1	78084198
wsnp_Ex_rep_c103028_88077819	1	78552798
wsnp_RFL_Contig2185_1520256	1	78552848
Ex_c103028_968	1	78556452
CAP8_c4925_333	1	78561163
CAP8_c4925_196	1	78561300
Ku_c13532_1765	1	78561326
Ra_c66653_670	1	78564086
Kukri_c26729_76	1	78564897
IACX7053	1	79097977
D_GBF1XID01CXYWE_40	1	79099130
IAAV4677	1	80661169
IAAV7602	1	81967782
RAC875_s114922_59	1	81968887
RAC875_rep_c70448_1402	1	81969909
BS00090356_51	1	81977192
IAAV8409	1	81978673
D_contig34214_149	1	82477959
BobWhite_c9537_208	1	82481204
IAAV6503	1	82578967
IAAV6407	1	82978611
wsnp_Ex_c12101_19360213	1	84330503
D_GBB4FNX02H5X2X_75	1	84331646
Tdurum_contig42243_2074	1	84376284
BobWhite_c18773_75	1	84750668
JD_c3173_947	1	84756332
IAAV814	1	84760022
Kukri_c58586_62	1	85140134
GENE-0121_495	1	85141426
D_contig07129_107	1	85141959
Excalibur_c22270_524	1	86003916
Kukri_c10764_484	1	86165380
Kukri_c10764_268	1	86165703
Kukri_rep_c104963_458	1	86165715
Kukri_c10764_229	1	86165742
Excalibur_rep_c108957_173	1	86165909
BS00063872_51	1	86166680
JD_c50811_71	1	87233120
Ku_c102725_428	1	87234585
wsnp_Ex_rep_c66318_64485410	1	87235766
BS00095758_51	1	87235776
wsnp_Ku_rep_c104517_90964418	1	87741871
wsnp_Ex_rep_c104706_89338057	1	87742036
Kukri_c14118_151	1	87742214
RAC875_c26585_184	1	87805582
Excalibur_c15060_507	1	88268923
Ex_c23451_720	1	88269386
RAC875_c30367_736	1	88279739
Ex_c7959_588	1	89094520
IAAV8664	1	89095437
RAC875_rep_c72400_1791	1	89708446
wsnp_Ex_rep_c69775_68731015	1	89710067
D_contig23566_419	1	89712058
BS00067063_51	1	89932748
Ra_c25766_676	1	89937974
tplb0032f08_401	1	89943747
wsnp_Ex_c24117_33363865	1	90283752
BS00080438_51	1	90283802
Excalibur_c24117_534	1	90283967
GENE-0158_103	1	90284066
RAC875_rep_c70404_755	1	90288864
RAC875_c21620_1359	1	90290013
wsnp_Ku_c3468_6420199	1	90560593
Excalibur_c11374_1126	1	90562569
wsnp_Ex_c11374_18361760	1	90564361
Tdurum_contig13709_477	1	90621486
Tdurum_contig13709_317	1	90621646
RAC875_c41222_105	1	90910372
wsnp_Ex_c28165_37310070	1	91086861
GENE-0450_158	1	92173294
GENE-0450_181	1	92173317
Ex_c9042_1461	1	93043067
RAC875_c6018_1378	1	93044023
D_contig18781_114	1	94417449
BS00004637_51	1	95267127
BS00065214_51	1	95268296
RFL_Contig218_565	1	95954456
BS00063964_51	1	95954631
Kukri_c26669_515	1	95955647
Kukri_c19224_182	1	96178700
BS00026917_51	1	96469297
D_contig32528_37	1	96488787
RAC875_rep_c110560_673	1	98084465
Excalibur_c29402_61	1	98984452
Tdurum_contig31716_175	1	99456536
Tdurum_contig31716_54	1	99456720
BS00059674_51	1	99459859
Ra_c97178_544	1	101160285
Kukri_rep_c101022_1595	1	101161335
Tdurum_contig25317_94	1	101792928
RFL_Contig2310_704	1	101793989
IAAV5246	1	101795553
BobWhite_rep_c55282_267	1	101800642
BobWhite_c33518_72	1	101800660
BobWhite_c36597_232	1	101800720
CAP8_c1518_155	1	101800740
BobWhite_c36597_177	1	101800775
BobWhite_c13107_217	1	101800794
CAP8_c3376_126	1	101800805
BobWhite_rep_c57285_109	1	101800851
RAC875_c58221_524	1	101894456
RAC875_rep_c105801_549	1	101895701
RAC875_rep_c105801_247	1	101896003
Kukri_c26936_1370	1	101896774
IAAV8824	1	101897075
BS00010287_51	1	102941154
BS00010004_51	1	102941451
GENE-0163_949	1	102941725
BS00037007_51	1	103510332
D_GBQ4KXB01B66WE_115	1	103513029
Tdurum_contig21489_449	1	103859761
Tdurum_contig21489_536	1	103859848
D_contig07994_167	1	103860607
JD_c11817_592	1	104192243
Excalibur_c2906_1825	1	104192261
D_contig09577_54	1	104585250
BS00028874_51	1	104673161
D_GDS7LZN02FII0B_71	1	105270184
Tdurum_contig26414_129	1	105760143
Excalibur_rep_c103895_89	1	106422440
IAAV2342	1	107044305
IAAV4576	1	107826534
Tdurum_contig25516_102	1	107828256
wsnp_Ex_c39661_46902650	1	107830498
tplb0025n03_403	1	107830527
D_contig19321_847	1	108034347
Ku_c12783_286	1	108313849
Ku_c12783_304	1	108313867
Ku_c104266_1007	1	108492415
wsnp_Ex_c8162_13799067	1	108492518
IAAV6922	1	108492772
BS00087437_51	1	108510164
Kukri_c8011_287	1	108510871
BS00092422_51	1	108512618
wsnp_Ex_c5603_9860447	1	108823703
RFL_Contig5924_158	1	109410662
Ex_c801_555	1	109497316
Ex_c801_820	1	109497581
BS00063274_51	1	110109038
wsnp_Ku_rep_c68419_67400635	1	110274505
BobWhite_c27560_350	1	110274599
BS00026015_51	1	110314770
Kukri_c8682_360	1	110317039
RAC875_c4878_170	1	110317460
D_F5XZDLF01EKOCH_269	1	110654338
Ra_c23612_145	1	110747867
BobWhite_c45409_389	1	110747981
GENE-0032_951	1	111113941
GENE-0032_895	1	111113993
wsnp_Ex_rep_c66767_65124989	1	111115641
RFL_Contig388_958	1	111119854
D_F5XZDLF01CT8Q9_227	1	112195352
IAAV4364	1	112195933
GENE-0332_416	1	112197063
GENE-0332_468	1	112197129
IAAV3583	1	112197351
Kukri_rep_c79035_276	1	113277081
Tdurum_contig11442_1349	1	113443034
RAC875_c25226_87	1	113443320
Kukri_c12000_1447	1	113451112
Kukri_rep_c101218_200	1	113455960
Kukri_c10100_1557	1	113542609
wsnp_Ex_c66106_64268316	1	113546036
RAC875_c14049_376	1	113548079
GENE-0041_415	1	113549107
GENE-0041_486	1	113549174
IAAV1368	1	114042961
GENE-0084_248	1	114298037
RAC875_c2202_1097	1	114298212
RAC875_c2202_1244	1	114298359
Ku_c2449_578	1	114299583
BS00064029_51	1	114610149
BS00065572_51	1	114738316
Ex_c9201_714	1	114739229
wsnp_Ex_c9872_16271161	1	114929972
RAC875_c21831_610	1	114930067
D_F5XZDLF02HV3B9_108	1	114941263
Tdurum_contig10663_409	1	114943811
Tdurum_contig10663_394	1	114943826
wsnp_Ex_c26098_35349418	1	115171851
wsnp_Ex_c26098_35349905	1	115172326
BobWhite_c18618_677	1	117161380
Excalibur_c5775_228	1	117476904
wsnp_Ex_c44498_50537128	1	117477281
D_GBF1XID01B1WWF_323	1	117477434
Excalibur_c44498_610	1	117478506
Excalibur_c13438_542	1	117478720
Ra_c27730_962	1	118382466
Ra_c27730_983	1	118382487
wsnp_Ex_c18662_27538313	1	118383894
D_GBB4FNX01B2CWS_38	1	118387286
D_contig36930_698	1	118734047
BS00066669_51	1	118736206
Kukri_c97964_293	1	118917850
BS00064917_51	1	119066784
Kukri_c43037_997	1	119094120
D_F1BEJMU01ED5CN_185	1	119097887
GENE-0400_330	1	119969439
GENE-0400_107	1	119969447
wsnp_Ex_c50235_54588957	1	119969533
BS00067277_51	1	119972658
Kukri_s112903_219	1	119976990
JD_c65773_125	1	120906887
BobWhite_c16801_126	1	120906923
wsnp_Ex_c48375_53299028	1	120909807
CAP11_c2984_419	1	120911549
IACX11317	1	120917648
IAAV6923	1	120918177
D_contig09315_80	1	121506739
wsnp_Ex_c49829_54319220	1	121506945
TA004748-0903	1	121506953
RAC875_rep_c76047_63	1	121507679
BS00076668_51	1	121602602
Ku_c17401_410	1	121857448
tplb0032d09_1393	1	121857460
Kukri_c34436_560	1	121916117
Ra_c15719_750	1	121916903
GENE-4436_478	1	122979147
Ex_c54249_326	1	122979369
Ex_c54249_352	1	122979395
wsnp_Ex_c14733_22819625	1	122980952
BobWhite_c24113_529	1	122981002
RAC875_c616_534	1	122981099
IAAV7414	1	122981227
wsnp_Ex_c14733_22819350	1	122981227
Kukri_c21244_73	1	123009131
Excalibur_c26655_407	1	123212085
RFL_Contig4206_193	1	123213186
Ex_c6285_1490	1	124444896
JD_c4432_1913	1	124445207
BS00005034_51	1	124678009
IACX7105	1	124678015
Ex_c22160_777	1	124739880
Ex_c22160_814	1	124739917
RAC875_c47137_112	1	124755570
RAC875_c83089_182	1	124756657
RAC875_c83089_213	1	124756688
Kukri_c33561_564	1	124890485
Kukri_c1388_2759	1	124890525
RAC875_c75885_302	1	124890669
JD_c29665_136	1	124891648
Kukri_c48434_88	1	124897779
BobWhite_c48146_87	1	125286503
Kukri_c9606_882	1	126258925
Kukri_c9606_1479	1	126260629
Ex_c53206_775	1	126260846
Tdurum_contig42247_2504	1	126268190
RAC875_c8849_134	1	126268549
BobWhite_c34661_208	1	126270339
BS00065001_51	1	126332128
D_contig24503_437	1	126926314
JD_c10304_254	1	126927380
Ex_c31525_336	1	126932243
wsnp_Ex_c31525_40302747	1	126934554
Ra_c5696_1556	1	126934616
Kukri_c61738_162	1	127267679
D_contig47416_889	1	127382095
BobWhite_c26285_263	1	128505299
CAP8_c2036_140	1	128505454
IAAV7799	1	128505559
BS00066852_51	1	128622337
IAAV3128	1	128629343
tplb0043c04_639	1	128629702
D_GDS7LZN01ERTB8_142	1	129321976
Excalibur_c7636_170	1	130079189
RAC875_c1668_2331	1	130079205
RAC875_c1668_1110	1	130081297
IAAV1463	1	130082801
IACX6344	1	130085607
wsnp_Ex_c111741_93530669	1	130085627
BobWhite_s64857_104	1	130085699
GENE-0564_125	1	131008192
GENE-0564_313	1	131008376
IACX235	1	131194916
Kukri_c24897_140	1	131445689
IAAV2375	1	131537950
Excalibur_c14541_350	1	131538095
IAAV3306	1	131548324
IAAV8458	1	131834717
Excalibur_rep_c83406_367	1	131836368
tplb0060a04_1167	1	132445106
Excalibur_c60677_356	1	132449143
D_contig74763_360	1	133215619
Tdurum_contig30121_240	1	133713928
Tdurum_contig41117_102	1	133714323
Excalibur_c41014_397	1	135974034
Kukri_rep_c68217_1456	1	135976246
Excalibur_c83947_260	1	135983428
BS00063905_51	1	136773999
RFL_Contig1865_97	1	137286580
RAC875_rep_c105942_155	1	137288645
RAC875_c30149_220	1	137634102
BobWhite_rep_c63150_154	1	137638153
CAP8_c5157_55	1	137640050
wsnp_Ex_rep_c105244_89727666	1	138448327
wsnp_Ex_rep_c105244_89727820	1	138448481
Excalibur_c29482_106	1	138701872
Kukri_c7584_358	1	138703461
BS00030644_51	1	139667483
Kukri_rep_c70963_167	1	140967386
D_GB5Y7FA01BDG4D_227	1	140968494
D_contig08189_724	1	142808184
Excalibur_c64855_328	1	144603180
Tdurum_contig14501_82	1	145123856
GENE-0561_311	1	146698287
D_GB5Y7FA01C2ERV_339	1	146699331
Excalibur_c44198_961	1	146699955
GENE-1846_236	1	147256481
Jagger_c6610_109	1	147895253
CAP8_c785_219	1	148202072
GENE-0553_173	1	148614329
BS00066308_51	1	149145078
RAC875_c65483_237	1	149145237
wsnp_JD_rep_c49359_33578909	1	149833964
Kukri_c66773_111	1	149835643
BobWhite_c22256_79	1	150198398
Ra_c49478_264	1	150198431
Tdurum_contig13095_180	1	150585860
D_GBF1XID01C2C4J_80	1	150588127
BobWhite_c3771_338	1	150763396
IAAV4362	1	151705527
Excalibur_c52805_134	1	152217908
BS00003813_51	1	152217920
IACX933	1	153138187
RAC875_c46062_63	1	154951767
RAC875_c21367_209	1	155918913
wsnp_Ex_c2389_4479352	1	156443484
wsnp_Ex_c2389_4479047	1	156444313
Ex_c2389_1834	1	156444810
Ex_c2389_1828	1	156444816
wsnp_Ex_c2389_4478587	1	156444880
wsnp_Ex_c2389_4478238	1	156445229
wsnp_Ex_c2389_4477880	1	156445587
wsnp_Ex_c2389_4477621	1	156445967
wsnp_Ex_c2389_4477552	1	156446001
Excalibur_c2389_361	1	156446504
wsnp_Ex_c3963_7179699	1	156446725
Excalibur_c6255_1119	1	156958210
GENE-0303_717	1	156959504
GENE-0303_312	1	156959509
GENE-0303_730	1	156959517
Tdurum_contig27840_760	1	156960025
Tdurum_contig27840_973	1	156960966
Excalibur_c14494_854	1	156961569
Excalibur_c4517_707	1	158522203
IAAV2777	1	159016854
BS00033760_51	1	159018982
Excalibur_c16256_551	1	160674882
TA002664-0848	1	160675129
Ex_c12913_269	1	164432195
Kukri_rep_c111568_656	1	165529428
RAC875_c4377_461	1	165530903
wsnp_Ex_rep_c66382_64577768	1	166274424
GENE-0256_368	1	166277324
Kukri_c22856_385	1	167488245
tplb0060k21_1320	1	167489352
D_contig22536_636	1	168514563
wsnp_Ex_c15852_24239968	1	168519464
RAC875_rep_c72774_131	1	169131018
wsnp_Ex_c591_1177097	1	169131036
BobWhite_s67061_200	1	169131073
wsnp_Ex_c10595_17291999	1	169131209
wsnp_Ex_c10595_17292077	1	169131868
JD_c4080_308	1	169132519
BS00066117_51	1	170324601
D_contig12991_666	1	170347583
wsnp_Ex_c17684_26426785	1	170679768
wsnp_Ex_c17684_26426672	1	170679881
IAAV3998	1	170681583
wsnp_CAP11_c3968_1874257	1	170681583
RAC875_c30593_633	1	180686012
RAC875_c31882_2517	1	182572691
IAAV9097	1	182573057
RAC875_c37857_158	1	182573638
Ra_c37857_1562	1	182576800
IACX19890	1	182857056
wsnp_Ex_rep_c67763_66441222	1	182857340
BobWhite_rep_c66520_103	1	182858328
Kukri_c7294_444	1	184341174
BS00110039_51	1	185453895
BS00021661_51	1	185454071
RAC875_c34782_582	1	185686316
RAC875_c34782_520	1	185686363
Kukri_c30641_403	1	185686382
wsnp_Ex_rep_c70593_69508988	1	187341775
JD_c66048_149	1	187344735
wsnp_Ex_c13724_21535046	1	187345027
Ex_c3799_2429	1	190177226
Ku_c2898_221	1	190205009
Ku_c2898_783	1	190285539
IAAV5756	1	190285952
Ku_c2898_1247	1	190285965
Ku_c2898_1284	1	190286002
Kukri_c24402_564	1	190813811
BS00076538_51	1	192292571
D_contig10731_64	1	193127092
wsnp_Ex_c6075_10637792	1	193889932
Ex_c34209_396	1	193892855
Kukri_c44553_550	1	196556259
BobWhite_c48399_271	1	196556615
RAC875_c15646_2033	1	196557267
Ex_c32033_1034	1	196560706
wsnp_Ex_c41237_48104282	1	201271456
Kukri_c23382_1431	1	201271506
Excalibur_rep_c105180_443	1	201275441
CAP7_c8012_218	1	201275603
Excalibur_rep_c105180_199	1	201275687
BobWhite_c13511_2084	1	202313481
RAC875_rep_c112387_136	1	202320476
RAC875_c7891_426	1	202325781
wsnp_Ex_c26800_36025427	1	202327648
wsnp_Ex_c26800_36025663	1	202327884
Excalibur_c19379_232	1	202328999
wsnp_Ex_c8101_13712260	1	202329322
wsnp_Ex_c25220_34487119	1	202330342
IAAV5581	1	202734216
Excalibur_c34268_81	1	203622415
RAC875_c47291_175	1	203624424
BS00078086_51	1	203819852
D_F5XZDLF02H4IVP_50	1	203827342
D_contig07951_68	1	204578233
IAAV3509	1	205206361
BS00065311_51	1	205208826
RAC875_c2021_1417	1	206460252
D_GA8KES401DWMEY_222	1	206460706
RAC875_c2021_898	1	206460771
Ex_c2741_794	1	206462354
IAAV4676	1	208222518
wsnp_Ra_c26956_36503468	1	209651620
RAC875_rep_c70319_1751	1	209652694
wsnp_Ex_rep_c66875_65276404	1	209652872
RAC875_rep_c70319_1224	1	209653221
Ex_c45028_794	1	209654929
Ex_c45028_806	1	209654941
Excalibur_c10246_573	1	209655372
Excalibur_c10246_2797	1	209662385
Ra_c16532_425	1	210107069
Ex_c27351_850	1	210138414
IAAV839	1	210151778
Excalibur_c18735_1380	1	210342753
wsnp_Ex_c13783_21613564	1	210346075
wsnp_Ex_rep_c67065_65532802	1	210797712
RAC875_c53095_51	1	210797787
RAC875_c41532_163	1	212473159
Ra_c4899_609	1	212481234
RAC875_c19509_174	1	214487755
BS00066135_51	1	215815234
Ku_c30981_259	1	216362323
Ex_c63554_196	1	216363486
RAC875_c25442_306	1	217623768
RAC875_c25442_231	1	217623843
Ku_c20906_471	1	217628877
RFL_Contig5383_466	1	218910665
RAC875_c55697_195	1	218910665
BS00065700_51	1	219760636
wsnp_Ex_c645_1274050	1	220325484
wsnp_Ex_c645_1273901	1	220325633
D_GA8KES401AZZ81_419	1	222009900
Kukri_rep_c82294_159	1	222010648
Kukri_rep_c82294_182	1	222010671
BS00044453_51	1	222011440
Kukri_c52490_100	1	222705510
Excalibur_c77944_162	1	222705685
Tdurum_contig42633_1354	1	222714262
Ra_c7062_430	1	223259231
IAAV9022	1	223259735
Ex_c3567_1048	1	223260546
wsnp_Ex_c3567_6526582	1	223260783
wsnp_Ra_rep_c105422_89367749	1	224343995
Kukri_c20801_424	1	224350136
BS00053717_51	1	224403323
wsnp_CAP12_c2645_1267978	1	225210544
wsnp_Ex_c21450_30588044	1	225232034
IAAV2291	1	225232081
Ex_c21450_396	1	225232119
D_contig65481_92	1	225899582
Excalibur_c6141_1337	1	225899991
Ku_c39030_387	1	228773828
Excalibur_rep_c87059_156	1	229485351
wsnp_Ex_c9279_15416671	1	230356247
Ra_c3594_2160	1	230356389
wsnp_Ex_c6934_11953178	1	230358127
Tdurum_contig20340_79	1	230801189
BS00067330_51	1	232458276
RAC875_c7305_75	1	233673799
Excalibur_c30381_266	1	233956489
wsnp_Ex_rep_c102155_87382570	1	234229362
RAC875_c11449_660	1	234241997
RAC875_c11781_870	1	234242192
wsnp_Ex_c19730_28728245	1	234242365
RAC875_rep_c105400_1131	1	234246682
Kukri_rep_c90849_211	1	237532751
Excalibur_c24155_640	1	238542183
Kukri_rep_c75458_277	1	238542568
Ex_c24433_1086	1	238570900
wsnp_Ex_c8374_14111734	1	238583955
IACX7767	1	239632107
wsnp_Ex_c2972_5477975	1	239632107
Excalibur_rep_c69524_144	1	239632490
IAAV5236	1	239632616
wsnp_Ex_c11697_18821490	1	239632865
JD_c16137_39	1	240199443
BobWhite_c31303_279	1	240746163
BS00077815_51	1	241430490
wsnp_Ex_c6826_11774795	1	241457502
BobWhite_c44224_71	1	241458218
BS00021854_51	1	241855528
Excalibur_c54315_74	1	241857947
D_contig08120_605	1	242595846
BS00063063_51	1	243004190
BS00063062_51	1	243004237
D_GBUVHFX02I4Q60_84	1	244728234
wsnp_Ex_c6278_10941843	1	244748661
BS00057649_51	1	246542718
BS00057650_51	1	246542724
Kukri_rep_c102143_405	1	247437227
wsnp_Ex_c8666_14522816	1	247802422
RAC875_rep_c109498_83	1	247802639
Ra_c17726_169	1	248251696
Ra_c17726_304	1	248251831
Excalibur_c10608_993	1	250060140
wsnp_Ex_c1130_2166731	1	250060510
D_contig69349_56	1	250064239
RAC875_c14290_632	1	251261920
RAC875_c14290_704	1	251261965
Ex_c19477_239	1	251262136
BS00068256_51	1	251270229
BS00062718_51	1	251967868
RAC875_c7568_768	1	253013719
Ra_c9653_564	1	253852253
Tdurum_contig25426_334	1	253852687
BS00074535_51	1	254407463
Kukri_c50414_251	1	254429042
wsnp_Ex_c759_1493846	1	254429054
wsnp_Ra_c6474_11298812	1	254432778
wsnp_Ra_c6474_11298858	1	254432824
Ex_c14515_220	1	254434248
Ex_c14515_218	1	254434250
Excalibur_c14515_191	1	254434277
RAC875_c3868_152	1	254434643
RAC875_c3868_115	1	254434680
Excalibur_c759_163	1	254435554
Excalibur_c62832_446	1	255422790
Kukri_c46608_277	1	255423357
RAC875_rep_c108748_81	1	255608487
BS00077978_51	1	256093615
BobWhite_c17969_100	1	256427517
Tdurum_contig101047_119	1	256622270
Tdurum_contig28948_119	1	257083471
Tdurum_contig28948_64	1	257083526
Tdurum_contig12502_391	1	257084995
wsnp_Ex_c3142_5808330	1	257086012
wsnp_Ex_c3142_5808220	1	257086642
GENE-0394_105	1	257723063
GENE-0394_679	1	257723073
GENE-0394_127	1	257723085
GENE-0264_60	1	258221726
GENE-0264_447	1	258221767
GENE-0264_108	1	258221774
D_contig27734_63	1	258222404
BS00066549_51	1	258482301
Jagger_c10668_218	1	258626635
wsnp_BE518393A_Td_2_3	1	258627149
BS00077504_51	1	259474219
tplb0049k18_1067	1	259726150
tplb0049k18_224	1	259727083
Ra_c23235_248	1	260436693
IAAV3846	1	260438482
BobWhite_c12160_181	1	261046864
GENE-0037_767	1	261066904
GENE-0037_720	1	261066951
GENE-0037_625	1	261067038
Kukri_rep_c107212_692	1	261752482
Kukri_rep_c107212_548	1	261752710
Excalibur_c8495_140	1	261766235
Excalibur_c8495_271	1	261766341
Kukri_c60235_127	1	261767784
D_contig14077_1007	1	261939349
D_GBF1XID01ACAI0_331	1	261944317
Kukri_c2373_1716	1	261945091
Excalibur_c10453_646	1	262114002
Tdurum_contig10779_632	1	263785783
D_contig34907_610	1	263786068
Tdurum_contig100984_170	1	264122417
Tdurum_contig100984_162	1	264122425
RFL_Contig5699_1155	1	264257465
RAC875_c14994_490	1	264730374
RAC875_c14994_1040	1	264731204
RAC875_rep_c73465_334	1	264731792
RAC875_rep_c105898_296	1	264735007
Tdurum_contig63991_280	1	264921748
Ku_c68642_603	1	264921792
Excalibur_rep_c107124_616	1	264931311
BS00022962_51	1	265888593
BobWhite_c13867_217	1	266559222
BS00025518_51	1	266562225
Ex_c30403_656	1	266594309
RAC875_rep_c110216_293	1	266595324
RAC875_rep_c110216_250	1	266595367
D_contig57412_249	1	266619645
D_GBQ4KXB01CY8TO_358	1	267208358
RFL_Contig4383_516	1	268637820
RAC875_c31837_309	1	268642021
Excalibur_c23494_613	1	268643400
JD_c4250_234	1	268666840
BS00068164_51	1	269233140
BS00064036_51	1	269233703
Excalibur_c10872_176	1	269235841
Excalibur_c10872_199	1	269235864
D_F5XZDLF01A9X51_343	1	269239036
D_contig39568_111	1	269308172
BS00068036_51	1	270293373
wsnp_RFL_Contig2794_2564017	1	270296659
Kukri_rep_c69465_1109	1	270297832
Kukri_rep_c115732_228	1	270297860
Ku_c5608_1625	1	270942372
Tdurum_contig42289_844	1	271389785
Tdurum_contig42289_936	1	271390822
Tdurum_contig42289_1579	1	271394821
Tdurum_contig42289_1594	1	271394821
Tdurum_contig42289_1857	1	271395467
Kukri_c8473_1915	1	271397123
BS00021895_51	1	271399149
BS00021730_51	1	273744063
BobWhite_c53311_196	1	274008238
Excalibur_c9662_848	1	274008264
D_GBUVHFX01CNTP8_151	1	274009922
Excalibur_c9662_70	1	274010131
BS00048887_51	1	276018227
BobWhite_c31394_311	1	276175534
BS00062969_51	1	277451664
Kukri_c10313_154	1	277719329
Kukri_c7257_302	1	277996228
D_GBUVHFX01B9RV4_48	1	278709693
BS00078977_51	1	279216686
IAAV5391	1	279218647
Kukri_c4183_132	1	280697678
RAC875_c2972_225	1	280772207
BS00022216_51	1	280789226
Tdurum_contig19102_84	1	280796356
BobWhite_c17836_84	1	280796356
Tdurum_contig14650_689	1	280798201
Excalibur_c29132_763	1	280798349
RAC875_c25708_503	1	280798384
Kukri_c12881_834	1	280847538
BS00022217_51	1	282040145
D_contig07319_440	1	282662662
BS00086680_51	1	282662750
Tdurum_contig11660_159	1	282891474
Tdurum_contig11660_200	1	282891515
Tdurum_contig11660_253	1	282891568
Tdurum_contig12971_276	1	283553606
Tdurum_contig12971_285	1	283553615
RAC875_c7341_116	1	283554901
RAC875_c7341_144	1	283554907
JD_c21027_212	1	283561567
Tdurum_contig28273_336	1	283562168
CAP7_rep_c12879_187	1	283562614
Excalibur_c4594_991	1	283712226
Ku_c68892_2539	1	283712226
RAC875_c59267_779	1	284906269
Kukri_c7428_604	1	284915004
Kukri_c35126_563	1	285248847
D_contig34079_485	1	285248931
BS00011222_51	1	285249349
GENE-2174_219	1	286025355
Tdurum_contig21587_179	1	286574164
D_GCE8AKX02IHJOC_389	1	286574355
Kukri_rep_c106559_133	1	286574833
Tdurum_contig34093_101	1	286639896
Tdurum_contig34093_117	1	286639912
Kukri_c7945_206	1	287263981
Kukri_c7945_455	1	287264230
Excalibur_c14528_1384	1	287264365
Kukri_c43242_401	1	287498284
CAP11_c7385_299	1	288230275
BS00069117_51	1	288533838
Excalibur_c14316_390	1	288867640
RAC875_c13879_529	1	288868760
GENE-0545_313	1	288876824
GENE-0545_138	1	288876984
GENE-0545_118	1	288877004
BS00011683_51	1	289692464
Kukri_c2683_307	1	289692545
Excalibur_c109405_559	1	289701518
BS00065930_51	1	290488672
Excalibur_c88113_139	1	291625300
Tdurum_contig53332_743	1	291629826
BS00009952_51	1	291630925
D_contig10876_406	1	292141200
D_GDRF1KQ01A59J2_276	1	292767620
Kukri_c6106_470	1	292767811
RAC875_c47408_267	1	293102325
BobWhite_c31155_350	1	293619436
Kukri_c2577_777	1	293626183
Tdurum_contig33980_153	1	294138578
Tdurum_contig33980_114	1	294138617
Ra_c1557_1846	1	294388288
Excalibur_c21226_590	1	295232882
D_contig36054_1409	1	295233349
D_GDS7LZN01DQ071_449	1	295299769
D_contig03649_346	1	295310062
RAC875_c13094_1472	1	295606253
RAC875_c13094_723	1	295609212
BS00068297_51	1	296029861
RAC875_c61590_448	1	296455367
RAC875_c39165_148	1	296455397
RAC875_rep_c110841_93	1	296457351
Kukri_c4318_101	1	296457854
Tdurum_contig10519_221	1	296459210
RAC875_c4332_265	1	296738773
Kukri_c56996_147	1	297109379
RAC875_s118740_182	1	297126901
RFL_Contig1152_2659	1	297127023
Kukri_rep_c99813_69	1	297127083
Kukri_rep_c108194_232	1	297128357
Ra_c23584_1128	1	297725014
BobWhite_c25113_69	1	297725496
RAC875_c12176_1338	1	297725724
Excalibur_c32608_64	1	297729451
Tdurum_contig19717_105	1	298555298
Tdurum_contig19717_145	1	298555338
Excalibur_c31920_72	1	298992329
Excalibur_c31920_105	1	298992357
D_contig06609_351	1	298994378
CAP8_c806_297	1	298994842
CAP12_c1540_251	1	298994852
GENE-0227_217	1	299326003
BobWhite_c2506_332	1	299386330
D_contig54413_239	1	299386394
Ra_c27867_733	1	299387062
GENE-0522_336	1	299387092
GENE-0522_129	1	299387255
Excalibur_c20133_87	1	299678184
Excalibur_rep_c88290_94	1	299751324
RAC875_c53748_52	1	299751920
BS00022201_51	1	299758474
BS00102492_51	1	299758503
Kukri_c362_151	1	299759368
BS00011835_51	1	299759837
BS00063885_51	1	300184772
Tdurum_contig13074_113	1	300189145
Kukri_s115538_215	1	300189554
RAC875_rep_c83781_264	1	300223904
wsnp_RFL_Contig4726_5654774	1	300224493
Excalibur_c17213_93	1	300224531
wsnp_CAP11_c1029_611774	1	300255096
BS00037255_51	1	300265737
D_contig00825_513	1	300810342
Tdurum_contig31700_330	1	300846825
Ra_c39369_468	1	301283944
BobWhite_c13450_712	1	301284510
Tdurum_contig28756_222	1	301731551
D_contig25849_318	1	301734913
Excalibur_c17573_255	1	301738784
BobWhite_rep_c66952_53	1	302458658
Tdurum_contig72192_260	1	302458718
Kukri_c88958_205	1	302531447
IACX500	1	302701759
D_contig37658_165	1	302767393
Tdurum_contig43360_1992	1	302767565
BobWhite_c47713_140	1	302767858
TA001042-0912	1	302767962
BS00022156_51	1	302767962
Tdurum_contig43360_1592	1	302767965
Tdurum_contig43360_1381	1	302768176
Kukri_c27717_316	1	303210097
RFL_Contig4863_550	1	303210119
IAAV4916	1	303343275
Kukri_c25689_457	1	303343448
wsnp_RFL_Contig2808_2585736	1	303343528
IAAV2546	1	303343581
GENE-0099_460	1	303343788
IAAV5623	1	303343875
GENE-0099_329	1	303343910
Excalibur_rep_c82292_510	1	303350567
BS00031200_51	1	303351644
Ra_c2322_174	1	303424693
RAC875_c2322_420	1	303424939
Ra_c2322_700	1	303430636
Ra_c2322_732	1	303430668
Ra_c2322_1067	1	303431273
wsnp_Ex_c1959_3692097	1	304227783
Ku_c30921_1751	1	305470486
wsnp_Ku_c30921_40705731	1	305470724
IAAV3552	1	305691794
RAC875_c11944_57	1	305691977
RAC875_rep_c110445_106	1	305694094
RAC875_rep_c72287_99	1	305694094
Kukri_rep_c68835_172	1	305694664
RAC875_c34203_234	1	305697268
Excalibur_c47628_690	1	305697528
Excalibur_c47628_793	1	305697631
Kukri_c35355_540	1	306669912
Excalibur_c21063_439	1	306670599
RAC875_c41581_856	1	306670827
wsnp_Ex_c2178_4086161	1	306675740
RAC875_c41581_176	1	306675778
D_GCE8AKX02GWWCH_161	1	306676877
BobWhite_rep_c49212_819	1	306677510
CAP7_c3885_73	1	306994336
GENE-2323_270	1	306994659
Tdurum_contig11305_877	1	307000633
Tdurum_contig11305_795	1	307000715
RAC875_c43863_309	1	307001417
GENE-0458_254	1	307821131
wsnp_Ex_c15188_23387754	1	307822989
wsnp_Ex_c15188_23387523	1	307823220
RAC875_c50635_128	1	308702057
Excalibur_c37474_179	1	308702212
Tdurum_contig10467_1037	1	308775034
BS00064548_51	1	309213041
BS00062841_51	1	309213086
Ra_c10580_1629	1	309437295
RFL_Contig5450_1028	1	309438045
BS00092129_51	1	309927288
D_GA8KES402HSHMP_243	1	309933869
RAC875_c49760_107	1	309935026
Excalibur_c16418_231	1	309935180
wsnp_Ex_c3858_7011837	1	310024919
Tdurum_contig12007_393	1	310317669
BS00095100_51	1	310322079
Tdurum_contig81558_113	1	310556152
IAAV1154	1	310556261
Tdurum_contig81558_272	1	310556311
D_contig57178_59	1	310556435
wsnp_Ku_rep_c71909_71634013	1	310556958
wsnp_Ex_rep_c104437_89154072	1	310557257
BobWhite_c21572_171	1	310695003
Excalibur_c5878_413	1	311054410
BS00085851_51	1	311107513
Tdurum_contig61908_352	1	311533874
Tdurum_contig27881_413	1	312044453
BS00026777_51	1	312134681
Ex_c33842_481	1	312814413
BS00064679_51	1	313632131
Tdurum_contig27865_302	1	314036896
Ra_c100507_1004	1	314604474
BS00072686_51	1	314979300
BS00101116_51	1	314979614
RFL_Contig3053_71	1	314979961
D_GBF1XID02JKC36_260	1	315299725
BS00062943_51	1	315433061
Excalibur_rep_c106320_941	1	315599530
IACX542	1	315603183
GENE-0572_334	1	315603193
wsnp_BE605063A_Ta_2_2	1	315603213
wsnp_BE605063A_Ta_2_3	1	315603354
Tdurum_contig45671_799	1	315610929
Kukri_c38522_244	1	315614095
Tdurum_contig30751_333	1	315614508
Ku_c17806_735	1	315758610
Excalibur_rep_c110450_286	1	317692933
D_GDS7LZN02HOL01_175	1	317699393
Kukri_c67806_422	1	320760970
D_GDS7LZN02ICMT3_33	1	320761012
wsnp_BE585780A_Ta_2_1	1	320762257
wsnp_BE585780A_Ta_2_2	1	320762465
wsnp_Ex_c5634_9907829	1	321929732
BS00022167_51	1	321929809
BS00090634_51	1	321929851
Tdurum_contig54929_517	1	321930114
wsnp_Ex_c5634_9906981	1	321930580
Kukri_c6622_763	1	321930708
D_contig28558_92	1	321931502
D_contig47008_121	1	322620096
D_contig01220_519	1	323102077
BobWhite_c18252_329	1	323109251
RAC875_c45388_358	1	323264716
RFL_Contig804_1288	1	324908933
RAC875_rep_c110982_418	1	325355468
JD_c49839_558	1	325355861
Excalibur_rep_c114297_54	1	325356072
BobWhite_rep_c63282_355	1	325356369
GENE-0019_618	1	325356406
GENE-0019_96	1	325356462
Tdurum_contig29712_520	1	326163412
RAC875_c31364_576	1	326168378
Excalibur_c10460_1242	1	326168982
RAC875_rep_c71688_650	1	326169536
IAAV6919	1	326169631
RAC875_c45984_286	1	326170702
Tdurum_contig100743_127	1	326293590
Tdurum_contig100743_207	1	326293670
D_contig18102_797	1	326715370
wsnp_Ex_rep_c105541_89932598	1	326717774
Kukri_c5584_249	1	326720706
Excalibur_rep_c102090_357	1	326720736
Kukri_rep_c91251_162	1	327910061
IACX872	1	329290850
CAP7_c1640_170	1	329291580
IAAV6726	1	330011776
Tdurum_contig13405_483	1	330445797
CAP7_c2494_286	1	331863075
Tdurum_contig32165_290	1	331863468
Excalibur_c94057_110	1	333236919
Kukri_rep_c68661_341	1	335274508
D_GDS7LZN01COMN9_150	1	335523314
Excalibur_c42599_223	1	335529157
IAAV2709	1	335540081
Kukri_c13243_911	1	335574255
D_contig36557_333	1	335574317
Excalibur_c12593_231	1	335575557
Excalibur_rep_c103332_265	1	335575583
D_GA8KES401CSTAF_75	1	335877750
Excalibur_c7182_990	1	336112925
Excalibur_c34029_61	1	337213431
wsnp_CAP7_c323_176386	1	337216216
BobWhite_c3144_473	1	338201796
BobWhite_c3144_603	1	338201926
Kukri_c14031_1192	1	338743812
wsnp_Ex_c1427_2736441	1	338744110
Ku_c71233_41	1	338744941
wsnp_Ex_c34821_43076533	1	338747802
RAC875_c18527_296	1	339357516
wsnp_Ku_c17726_26872129	1	339358150
wsnp_Ex_c44049_50205457	1	339379249
wsnp_Ex_c44049_50205614	1	339379406
wsnp_Ex_c44049_50205904	1	339379838
RAC875_c21835_69	1	340252264
Kukri_c32885_145	1	340252284
RAC875_c111260_375	1	340252669
Ku_c32885_1440	1	340254725
Excalibur_rep_c109660_101	1	340262828
RAC875_c57068_645	1	340263628
wsnp_Ex_c8364_14095508	1	340550373
Excalibur_c23727_333	1	340551348
D_contig75209_227	1	340741665
Excalibur_c22086_348	1	342767849
Excalibur_c11273_284	1	343616130
D_contig10974_342	1	344119433
Ex_c25648_1570	1	344119907
Kukri_c66654_230	1	344121497
RAC875_rep_c105465_75	1	344123084
Kukri_rep_c109011_230	1	345357129
D_contig09919_485	1	345413914
Excalibur_c24041_287	1	345419051
BS00090408_51	1	345419054
BS00063405_51	1	346019603
Tdurum_contig42632_1231	1	346021076
D_F5XZDLF01EQQ04_112	1	346021993
RAC875_c18539_1159	1	346022199
Tdurum_contig42632_184	1	346022207
Tdurum_contig42632_113	1	346022278
Tdurum_contig30046_139	1	346220874
IAAV5730	1	346223745
Ex_c34260_603	1	346223956
wsnp_Ex_c34260_42602649	1	346225762
wsnp_Ex_c34260_42602746	1	346225977
Ex_c5759_663	1	346921151
Ex_c5759_628	1	346921178
D_GBQ4KXB01D1ID4_119	1	346921582
GENE-0269_418	1	346926382
Ra_c113371_491	1	346929441
Excalibur_c17781_434	1	346977915
BS00066336_51	1	347116237
wsnp_Ex_c33831_42253707	1	347116314
RAC875_c15998_53	1	347116364
Excalibur_c102582_360	1	347599643
BobWhite_c8428_307	1	347599750
BobWhite_c8428_346	1	347599789
JD_c8428_371	1	347599814
Ku_c6979_182	1	348232618
Excalibur_c32078_259	1	349102219
D_GDS7LZN02JDHSQ_89	1	349396686
GENE-0116_102	1	349409225
RAC875_rep_c108085_252	1	349409300
D_contig21499_549	1	349409411
wsnp_Ex_c9979_16421462	1	349415473
D_GA8KES402GHXLC_292	1	349416403
Excalibur_c95018_140	1	349690005
GENE-1214_288	1	349690176
GENE-1214_159	1	349690293
GENE-1214_92	1	349690356
GENE-1214_57	1	349690391
wsnp_Ex_c7271_12483592	1	350495749
wsnp_Ex_c43454_49770425	1	351774118
RAC875_rep_c104707_840	1	351776284
RAC875_c6338_5513	1	351777460
RAC875_rep_c73347_2610	1	351779809
Tdurum_contig42182_4219	1	351781160
RAC875_c6338_1679	1	351784150
Ex_c46942_260	1	351784327
RAC875_c13503_241	1	351784614
Excalibur_c73490_745	1	352140175
D_GDS7LZN02HR5RP_229	1	352141314
wsnp_Ex_c13564_21327699	1	352462986
RAC875_c89934_219	1	353593009
RAC875_c89934_192	1	353593036
Kukri_c57526_162	1	353621593
D_GDEEGVY01BNHV0_229	1	353621904
RAC875_c10506_434	1	353624065
Tdurum_contig41931_487	1	353624293
Tdurum_contig41931_480	1	353624300
RAC875_rep_c71967_180	1	353750743
RAC875_rep_c71967_125	1	353750798
wsnp_Ex_c12352_19708127	1	353750838
Kukri_rep_c106359_124	1	353750888
Tdurum_contig41436_77	1	353757496
wsnp_Ku_c67495_66513940	1	353758741
RAC875_c16580_1378	1	353758741
wsnp_Ex_c1374_2630879	1	353888848
wsnp_Ex_c1374_2630830	1	353888897
D_GBUVHFX01C3RWR_131	1	353890564
wsnp_Ex_c8885_14842394	1	353906786
BS00068451_51	1	353909395
wsnp_Ku_c3844_7053350	1	355038726
Excalibur_c22881_712	1	355039276
wsnp_Ex_c22881_32098459	1	355039371
GENE-0126_115	1	355039756
GENE-0126_140	1	355039781
Excalibur_rep_c70431_334	1	355040176
Kukri_c43730_841	1	355040314
wsnp_Ex_c21592_30743815	1	355040402
Excalibur_rep_c68424_255	1	355040420
Ku_c43730_722	1	355040433
wsnp_Ex_c21592_30743513	1	355040672
wsnp_Ra_rep_c74936_72685894	1	355041315
JD_c7531_635	1	355043164
CAP12_c7284_182	1	355043451
CAP12_c7284_116	1	355043517
wsnp_Ex_c3572_6533892	1	355391013
BS00009731_51	1	355391081
wsnp_Ku_c17243_26294668	1	355391179
Tdurum_contig12426_231	1	355391465
D_F5XZDLF01D1VAO_149	1	355392845
wsnp_Ex_c3572_6531810	1	355393601
RFL_Contig5001_1099	1	355676250
RAC875_c33300_141	1	356027053
RAC875_c55052_604	1	356244591
CAP12_c6266_339	1	356537786
CAP12_c6266_298	1	356537827
CAP12_c6266_187	1	356537938
CAP12_c6266_160	1	356537965
RAC875_c68797_400	1	356658139
wsnp_JD_c40990_29127031	1	356658309
Excalibur_c7995_469	1	356658590
CAP11_c1839_422	1	356658825
RFL_Contig3859_833	1	356659893
BobWhite_c46349_402	1	356661802
Excalibur_rep_c86757_244	1	356672945
Excalibur_c2273_2392	1	356673117
wsnp_Ku_c18611_27943266	1	356673139
wsnp_Ex_c2273_4259708	1	356674964
Excalibur_c21907_720	1	357049402
wsnp_JD_c28928_23159662	1	357049482
Kukri_c7369_149	1	357049789
wsnp_Ex_c2814_5203467	1	357059941
Excalibur_c17872_137	1	357065739
GENE-0071_115	1	357066901
D_contig20973_141	1	357426532
Excalibur_c59486_172	1	357428212
Tdurum_contig20752_248	1	357441827
Excalibur_rep_c98714_177	1	357443870
D_contig04868_545	1	358187720
CAP8_c2843_226	1	358234431
Ex_c78467_1074	1	358235025
Kukri_rep_c103147_745	1	358235072
IACX2325	1	358235084
IACX11283	1	358820792
BS00062703_51	1	358940721
wsnp_BF482891A_Ta_2_2	1	359133609
D_GA8KES402IB0Q1_58	1	359541877
Tdurum_contig10326_151	1	359915880
BobWhite_c6661_65	1	359915897
RAC875_c38417_246	1	360505039
Ex_c33668_290	1	363069130
Ex_c33668_347	1	363069187
Tdurum_contig12021_210	1	363221326
BobWhite_c16210_94	1	363221871
Ra_c8807_1021	1	363222156
Excalibur_c14943_695	1	363222232
Kukri_c2014_1200	1	363222314
Kukri_c29607_143	1	363222382
Tdurum_contig25501_215	1	364100414
Tdurum_contig25501_371	1	364100570
Tdurum_contig25501_437	1	364100636
Ex_c2840_1013	1	364321945
RAC875_c8515_653	1	364322770
BobWhite_c1488_299	1	364523419
Ex_c15679_1185	1	364523449
wsnp_Ra_c11023_17980284	1	364523519
Excalibur_c29419_215	1	364523891
BobWhite_c1488_1370	1	364524557
Ra_c11023_679	1	364524797
RAC875_rep_c111975_110	1	364524881
D_contig14918_750	1	364684629
RAC875_c39721_709	1	365350040
Kukri_c47825_138	1	365350048
D_GDRF1KQ01BGEIY_194	1	365732361
Kukri_c55063_475	1	365932893
[truncated: 58,616 more rows]
