# Supplementary material for: A large nested association mapping population for breeding and quantitative trait locus mapping in Ethiopian durum wheat
Source: Plant Biotechnol J. 2019 Feb 9;17(7):1380–93. doi: 10.1111/pbi.13062 (PMC6576139; doi:10.1111/pbi.13062)
Supplement: Supplementary file 13 — Table S4 Distortion in founder contributions to EtNAM RIL families. [file PBI-17-1380-s009.xlsx]

## Sheet: chi.squared.values.by.marker
Table S4 Distortion in founder contributions to EtNAM RIL families. For each considered marker, the table reports the chromosome (Chr), position in Mb (Mb), and the associated p-value for a chi squared test for goodness of fit in each of the EtNAM families. The expected contribution of the two parental alleles is 50% at each locus. When a specific marker is not polymorphic or not typed in one of …
Marker	Chr	Mb	EtNAM 1	EtNAM 3	EtNAM 5	EtNAM 8	EtNAM 10	EtNAM 16	EtNAM 19	EtNAM 32	EtNAM 36	EtNAM 45	EtNAM 46	EtNAM 51
BS00033749_51	1	0.219407	NA	NA	4.26219e-12	NA	NA	NA	NA	NA	NA	NA	NA	0.215825
wsnp_Ku_c1818_3557408	1	3.07277	0.264045	NA	NA	NA	NA	0.916512	2.52502e-23	NA	NA	NA	NA	NA
tplb0025b13_2054	1	3.07514	0.191366	NA	NA	NA	NA	1	2.52502e-23	NA	NA	NA	NA	NA
BS00023130_51	1	5.6105	NA	1.0144e-18	NA	2.52502e-23	NA	0.834827	NA	0.210903	0.177646	4.94775e-20	6.54545e-21	NA
BS00056550_51	1	6.62172	0.0348085	0.750485	NA	0.67329	0.0952928	0.833029	0.0488145	0.0952928	0.0512526	8.20534e-20	NA	NA
BS00023201_51	1	6.91885	0.0433518	0.669815	0.912596	0.750485	0.0952928	0.916512	0.0988869	0.0747355	0.0779312	0.430953	0.512691	0.607959
BS00022355_51	1	6.94036	0.0455003	NA	NA	0.676657	NA	0.916512	2.52502e-23	0.0952928	NA	0.371093	NA	NA
Kukri_c2332_583	1	6.94262	0.0455003	NA	NA	0.676657	NA	1	2.52502e-23	0.063374	NA	NA	NA	NA
Kukri_c2446_683	1	8.54147	NA	6.14716e-19	1.08521e-20	NA	0.191366	NA	NA	NA	0.41902	NA	6.54545e-21	0.127754
Tdurum_contig46413_680	1	8.9998	0.161513	0.205903	0.662521	0.83117	0.0370562	0.596113	0.186852	0.753152	0.215825	0.658687	NA	0.409294
tplb0053o08_2004	1	9.0843	NA	NA	NA	NA	NA	NA	NA	NA	NA	NA	6.54545e-21	NA
Tdurum_contig56871_696	1	9.08457	NA	0.205903	0.662521	1	0.0779312	0.00562503	NA	0.000685037	0.00110335	0.658687	NA	0.409294
Kukri_c29150_143	1	9.09333	NA	NA	NA	NA	NA	NA	NA	NA	NA	NA	6.54545e-21	NA
Tdurum_contig43943_1165	1	9.1268	NA	0.205903	0.583128	0.915583	0.0605689	0.596113	NA	0.67329	0.307434	NA	NA	0.409294
Tdurum_contig68637_256	1	9.12818	0.552453	0.0747355	0.587594	0.676657	0.0247447	0.587594	0.679923	0.915583	0.834827	1	0.0589067	0.0952928
CAP11_c2581_302	1	9.1292	0.225442	0.243615	0.507594	0.914621	0.0605689	0.67329	0.220671	0.83117	0.302343	0.4367	1	0.409294
CAP8_c2448_355	1	9.12926	NA	6.14716e-19	1.08521e-20	NA	NA	NA	NA	NA	0.259077	NA	6.54545e-21	0.409294
BobWhite_c28295_256	1	10.2539	NA	NA	0.517634	2.52502e-23	NA	NA	NA	NA	NA	8.20534e-20	NA	0.248864
TA003247-1072	1	10.2544	NA	NA	NA	NA	NA	0.836569	NA	NA	NA	NA	NA	NA
RAC875_rep_c70613_78	1	10.5113	NA	NA	0.447699	2.52502e-23	NA	NA	NA	NA	NA	4.94775e-20	NA	0.205903
wsnp_Ex_c7965_13520238	1	11.0571	0.268925	0.399075	NA	0.596113	0.019528	0.399075	0.41902	0.915583	0.918282	0.442279	0.913627	NA
Tdurum_contig42479_3110	1	11.205	0.165684	0.399075	NA	0.74773	0.019528	0.531615	0.41902	1	0.918282	0.442279	1	NA
Tdurum_contig42479_3800	1	11.2057	0.191366	0.399075	NA	0.669815	0.019528	0.393769	0.41902	0.915583	1	0.442279	NA	NA
BS00039749_51	1	18.5638	0.215825	0.0952928	NA	0.350688	0.259077	0.084469	0.607959	0.340085	0.607959	0.0106018	0.587594	NA
Ex_c64327_523	1	18.8334	NA	NA	0.512691	1.86539e-22	0.264045	NA	NA	NA	NA	4.94775e-20	NA	0.918282
Kukri_c33670_506	1	19.9931	0.689157	4.18383e-23	0.442279	0.683091	0.307434	1.90385e-22	0.355809	6.93273e-23	0.307434	0.148614	0.913627	1
Excalibur_rep_c92985_510	1	20.0013	2.91484e-22	NA	NA	2.52502e-23	NA	0.107798	0.839893	NA	NA	NA	NA	NA
wsnp_Ex_c48087_53105842	1	23.5843	NA	0.833029	NA	0.254017	NA	3.68416e-06	NA	NA	0.833029	0.21	NA	NA
wsnp_Ku_c42878_50516167	1	24.4617	NA	0.834827	NA	0.350688	NA	0.0330063	NA	NA	1	0.174231	NA	NA
GENE-0427_442	1	25.0817	NA	4.18383e-23	8.20534e-20	0.148742	NA	1.90385e-22	NA	6.93273e-23	0.177646	NA	0.744882	0.517634
Kukri_c7436_2259	1	25.1082	0.0262606	0.414216	NA	0.839893	NA	0.210903	0.186852	NA	0.683091	0.507594	NA	NA
RAC875_c14926_589	1	30.6682	2.53963e-10	2.42415e-10	NA	4.26219e-12	NA	NA	5.47399e-11	NA	1.97034e-11	1.18253e-11	NA	NA
Kukri_c63336_621	1	33.1435	NA	NA	1.08521e-20	NA	NA	NA	NA	NA	NA	NA	NA	0.0015654
BobWhite_c4499_153	1	33.7436	NA	0.679923	NA	0.758239	NA	NA	NA	NA	0.676657	4.94775e-20	0.829248	NA
GENE-0002_856	1	34.0815	NA	0.177646	NA	NA	0.297147	0.0243579	NA	0.676657	0.838256	NA	NA	NA
wsnp_CAP11_c1043_618449	1	39.3516	1	4.18383e-23	NA	0.115851	0.41902	5.22943e-22	0.838256	6.93273e-23	0.0294359	0.502335	0.829248	NA
wsnp_BE490041A_Ta_2_1	1	40.4909	NA	NA	NA	NA	NA	NA	NA	NA	NA	NA	1	NA
RAC875_c826_2186	1	41.1132	0.153042	4.18383e-23	NA	0.679923	0.205903	0.0243579	0.0690222	0.409294	1	0.311261	1	NA
wsnp_CAP12_c2438_1180601	1	41.3483	NA	NA	NA	NA	NA	NA	NA	NA	NA	NA	1	NA
IAAV5652	1	43.3985	NA	NA	NA	2.52502e-23	0.135593	NA	NA	0.467921	NA	4.94775e-20	NA	NA
Tdurum_contig37488_126	1	43.4031	NA	NA	NA	NA	NA	3.15524e-22	NA	NA	NA	NA	NA	NA
Tdurum_contig9199_714	1	48.1308	NA	0.409294	NA	NA	NA	1.90385e-22	NA	NA	0.350688	NA	0.827259	NA
Tdurum_contig5008_635	1	49.46	NA	0.467921	NA	NA	NA	1.90385e-22	NA	NA	0.463071	NA	0.913627	NA
IACX5982	1	50.765	NA	NA	NA	NA	NA	NA	NA	0.676657	NA	0.163024	NA	NA
BobWhite_c4646_119	1	50.765	NA	4.18383e-23	NA	0.409294	NA	0.0227403	NA	0.604126	0.753152	0.263552	0.914621	NA
Excalibur_c77035_156	1	50.8651	0.0153351	4.18383e-23	NA	0.307434	NA	0.00965387	0.0119847	0.604126	0.834827	0.317311	1	NA
Excalibur_c20610_251	1	58.4049	4.10178e-23	0.0294359	NA	NA	NA	1.90385e-22	0.683091	NA	0.259077	NA	0.827259	NA
IAAV6464	1	59.7464	9.19834e-24	8.04478e-13	NA	NA	NA	NA	7.09867e-12	NA	3.33548e-13	NA	5.47399e-11	NA
BS00051105_51	1	62.3991	4.10178e-23	0.0391276	NA	NA	NA	1.90385e-22	0.611683	NA	0.355809	NA	0.913627	NA
BS00067706_51	1	65.265	4.10178e-23	0.0294359	NA	NA	NA	1.90385e-22	0.760668	NA	0.259077	NA	0.827259	NA
wsnp_Ex_c2181_4089788	1	66.922	0.428292	0.409294	NA	0.919944	0.0103192	0.604126	0.0329882	0.302343	0.758239	0.741934	0.388323	NA
RAC875_c37183_331	1	69.1567	7.7496e-11	1.08239e-10	NA	6.82021e-12	NA	NA	7.54013e-09	7.76404e-09	1.8899e-11	1.12364e-09	1.78187e-10	NA
wsnp_Ex_c28165_37310070	1	91.0869	0.481728	0.119844	NA	0.917411	NA	0.522431	0.186852	0.67329	0.340085	NA	0.452966	NA
Kukri_rep_c101022_1595	1	101.161	NA	NA	NA	NA	NA	1.90385e-22	NA	NA	NA	NA	NA	NA
Ex_c801_555	1	109.497	0.481728	0.0988869	NA	0.917411	NA	0.452966	0.186852	0.67329	0.334594	NA	0.452966	NA
wsnp_Ex_c48375_53299028	1	120.91	0.615303	0.0811306	NA	0.918282	NA	0.527089	0.186852	0.67329	0.248864	NA	0.334594	NA
RAC875_c47137_112	1	124.756	NA	0.0779312	NA	NA	NA	1.90385e-22	NA	NA	0.259077	NA	0.827259	NA
Excalibur_c6255_1119	1	156.958	0.481728	0.0988869	NA	1	NA	0.833029	0.186852	0.67329	0.248864	NA	0.452966	NA
wsnp_Ex_rep_c67763_66441222	1	182.857	0.423711	0.0916903	NA	0.834827	NA	0.833029	0.123812	NA	0.399075	NA	0.517634	NA
IAAV5756	1	190.286	NA	0.0988869	NA	0.917411	NA	0.596113	NA	0.596113	0.172955	NA	0.452966	NA
BS00065700_51	1	219.761	0.0455003	0.186852	NA	0.259077	2.52502e-23	0.833029	0.755736	NA	0.836569	0.376992	0.658687	NA
wsnp_Ra_rep_c105422_89367749	1	224.344	0.481728	0.0811306	NA	1	NA	0.67329	0.186852	0.753152	0.172955	NA	0.452966	NA
wsnp_Ra_c6474_11298858	1	254.433	0.360816	0.172955	NA	0.916512	NA	0.393769	0.0988869	0.522431	0.340085	0.573745	0.587594	NA
BS00021730_51	1	273.744	0.268925	0.115851	NA	0.917411	0.0277078	0.67329	0.123812	0.750485	0.527089	0.430953	0.827259	NA
CAP8_c806_297	1	298.995	0.273718	0.172955	NA	0.836569	0.0277078	0.67329	0.123812	0.600179	0.600179	0.263552	0.827259	NA
GENE-0227_217	1	299.326	0.481728	NA	NA	NA	NA	NA	2.52502e-23	NA	NA	NA	NA	NA
Excalibur_c20133_87	1	299.678	0.135554	0.409294	NA	0.760668	0.0247447	0.755736	0.127754	0.177646	1	0.376992	0.913627	NA
Excalibur_rep_c88290_94	1	299.751	0.268925	0.0988869	NA	0.836569	0.115851	0.291841	0.264045	0.463071	0.350688	0.148614	0.59192	NA
BS00022201_51	1	299.758	0.225442	0.205903	NA	0.917411	0.115851	0.393769	0.182279	0.669815	0.527089	0.179712	0.827259	NA
BS00102492_51	1	299.759	0.225442	0.205903	NA	0.917411	0.0916903	0.452966	0.182279	0.517634	0.458088	0.215866	0.827259	NA
TA001042-0912	1	302.768	0.268925	0.177646	NA	0.917411	0.0952928	0.458088	0.153042	0.399075	0.527089	0.215866	0.744882	NA
Kukri_c27717_316	1	303.21	0.165684	0.355809	NA	0.838256	0.0329882	0.676657	0.123812	0.177646	0.918282	0.442279	0.913627	NA
BS00031200_51	1	303.352	NA	0.0988869	NA	0.758239	0.115851	0.458088	NA	0.669815	0.399075	0.215866	0.666228	NA
Ra_c2322_174	1	303.425	NA	0.172955	NA	0.834827	0.115851	0.334594	NA	0.517634	0.393769	0.257518	0.827259	NA
wsnp_Ku_c30921_40705731	1	305.471	0.268925	0.0988869	NA	0.836569	0.0916903	0.458088	0.153042	0.522431	0.463071	0.215866	0.666228	NA
IAAV3552	1	305.692	NA	0.1444	NA	0.917411	0.115851	0.393769	NA	0.59192	0.527089	0.257518	0.827259	NA
Excalibur_c37474_179	1	308.702	0.230139	0.210903	NA	1	0.0247447	0.527089	0.10247	0.399075	0.600179	0.4367	0.827259	NA
BS00064548_51	1	309.213	9.19834e-24	4.18383e-23	0.232823	2.52502e-23	0.177646	0.596113	0.414216	1	2.52502e-23	3.65494e-19	6.98181e-08	1.14883e-22
wsnp_Ku_rep_c71909_71634013	1	310.557	NA	0.210903	NA	0.755736	0.115851	0.334594	NA	0.83117	0.340085	0.215866	0.587594	NA
BS00064679_51	1	313.632	0.230139	0.248864	NA	0.917411	0.0747355	0.596113	0.123812	0.59192	0.527089	0.257518	0.741934	NA
wsnp_Ex_c5634_9906981	1	321.931	NA	0.676657	NA	0.755736	0.119844	0.750485	NA	0.83117	0.527089	0.215866	0.583128	NA
wsnp_Ex_rep_c105541_89932598	1	326.718	0.135554	0.607959	NA	0.760668	0.0690222	0.917411	0.0329882	0.409294	0.758239	0.4367	0.447699	NA
wsnp_Ku_c17726_26872129	1	339.358	0.268925	0.345448	NA	0.917411	0.177646	0.452966	0.0512526	1	0.669815	0.21	0.382733	NA
wsnp_Ex_c44049_50205457	1	339.379	0.268925	0.350688	NA	1	0.177646	0.596113	0.0512526	1	0.833029	0.174231	0.382733	NA
wsnp_Ex_c44049_50205904	1	339.38	NA	0.215825	NA	0.838256	0.177646	0.463071	NA	0.915583	0.604126	0.143573	0.280888	NA
Kukri_c32885_145	1	340.252	0.317311	0.345448	NA	1	0.177646	0.596113	0.0811306	0.914621	0.833029	0.21	0.382733	NA
BS00090408_51	1	345.419	0.615303	0.182279	NA	0.760668	0.0391276	0.596113	0.123812	0.669815	0.531615	0.263552	0.280888	NA
IAAV5730	1	346.224	NA	NA	NA	NA	NA	0.67329	NA	NA	NA	NA	NA	NA
Ex_c5759_663	1	346.921	NA	NA	NA	NA	NA	0.67329	NA	NA	NA	NA	NA	NA
Ex_c5759_628	1	346.921	NA	0.254017	NA	2.52502e-23	0.019528	0.596113	NA	0.67329	1	8.20534e-20	0.382733	NA
BobWhite_c8428_346	1	347.6	NA	NA	NA	NA	NA	0.67329	NA	NA	NA	NA	NA	NA
GENE-1214_288	1	349.69	NA	NA	NA	NA	NA	0.527089	NA	NA	NA	NA	NA	NA
Tdurum_contig41931_480	1	353.624	NA	1.16443e-13	NA	NA	NA	NA	NA	NA	1.2053e-13	NA	1.53746e-12	NA
wsnp_Ex_c1374_2630879	1	353.889	NA	NA	NA	NA	NA	1.90385e-22	NA	NA	NA	NA	NA	NA
wsnp_Ex_c8885_14842394	1	353.907	0.615303	0.153042	NA	0.838256	0.0311967	0.527089	0.0811306	0.833029	0.833029	0.263552	0.447699	NA
wsnp_Ex_c21592_30743513	1	355.041	NA	0.123812	NA	0.758239	0.0311967	0.334594	NA	0.59192	0.669815	0.263552	0.388323	NA
wsnp_Ex_c3572_6531810	1	355.394	NA	0.1444	NA	0.836569	0.0311967	0.280888	NA	0.829248	0.669815	0.263552	0.512691	NA
RFL_Contig5001_1099	1	355.676	NA	0.182279	NA	0.760668	0.0412268	0.168204	NA	0.527089	0.463071	0.185112	0.334594	NA
RAC875_c33300_141	1	356.027	0.481728	0.254017	NA	0.918282	0.0311967	0.458088	0.0988869	0.83117	0.833029	0.263552	0.512691	NA
CAP12_c6266_298	1	356.538	0.481728	0.182279	NA	0.760668	0.0311967	0.345448	0.153042	0.669815	0.531615	0.221624	0.334594	NA
BobWhite_c46349_402	1	356.662	0.423711	0.259077	NA	0.760668	0.0311967	0.527089	0.153042	0.833029	1	0.221624	0.280888	NA
Excalibur_c17872_137	1	357.066	0.423711	0.254017	NA	0.918282	0.0311967	0.458088	0.063374	0.915583	1	0.371093	0.382733	NA
CAP8_c2843_226	1	358.234	0.481728	0.182279	NA	0.760668	0.0311967	0.393769	0.0988869	0.833029	0.676657	0.317311	0.238269	NA
Kukri_rep_c103147_745	1	358.235	0.423711	0.307434	NA	0.838256	0.0311967	0.834827	0.0512526	0.834827	0.916512	0.371093	0.280888	NA
RAC875_c38417_246	1	360.505	NA	0.297147	NA	0.836569	0.0311967	0.388323	NA	1	0.83117	0.371093	0.382733	NA
RAC875_c8515_653	1	364.323	0.481728	0.182279	NA	0.919126	0.0311967	0.291841	0.0988869	0.916512	0.600179	0.269456	0.280888	NA
Ra_c11023_679	1	364.525	0.481728	0.182279	NA	0.918282	0.0311967	0.280888	0.0779312	0.916512	0.600179	0.263552	0.280888	NA
Kukri_c47825_138	1	365.35	NA	0.182279	NA	0.838256	0.0690222	0.168204	NA	0.463071	0.467921	0.317311	0.200825	NA
CAP11_c6014_160	1	367.18	0.481728	0.182279	NA	1	0.0412268	0.452966	0.0988869	0.600179	0.834827	0.502335	0.238269	NA
wsnp_Ex_c3906_7086162	1	370.452	0.481728	0.254017	NA	0.838256	0.0412268	0.334594	0.0463995	0.67329	0.833029	0.502335	0.382733	NA
Tdurum_contig48416_335	1	371.174	NA	NA	1.08521e-20	NA	NA	NA	NA	NA	NA	NA	NA	0.355809
wsnp_Ex_rep_c103087_88123733	1	371.379	NA	0.404248	NA	0.611683	0.0329882	0.393769	NA	0.750485	1	0.573745	NA	NA
wsnp_Ex_rep_c103087_88124573	1	371.38	0.428292	0.404248	NA	0.611683	0.0208005	0.676657	0.0143059	0.833029	0.758239	0.654721	NA	NA
GENE-0053_224	1	371.775	0.423711	0.297147	NA	0.683091	0.0329882	0.388323	0.0311967	0.750485	1	0.654721	NA	NA
Kukri_c67601_267	1	371.777	NA	NA	1.08521e-20	NA	NA	NA	NA	NA	NA	NA	NA	0.355809
wsnp_Ex_c4605_8241260	1	371.787	NA	NA	1.08521e-20	NA	NA	NA	NA	NA	NA	NA	NA	0.414216
wsnp_Ex_c4605_8240189	1	371.788	NA	NA	1.08521e-20	NA	NA	NA	NA	NA	NA	NA	6.54545e-21	0.414216
Tdurum_contig21737_203	1	375.547	NA	NA	NA	1.86539e-22	0.00109084	0.600179	NA	NA	NA	0.00606758	NA	NA
TA001772-0625	1	375.603	0.686168	0.177646	NA	0.683091	0.0512526	0.393769	0.063374	0.596113	0.916512	0.496906	NA	NA
BS00094681_51	1	376.072	0.686168	0.248864	NA	0.683091	0.0512526	0.280888	0.0988869	0.596113	0.750485	0.496906	NA	NA
wsnp_BE403956A_Ta_2_3	1	376.857	NA	0.291841	NA	0.758239	0.0512526	0.334594	NA	0.669815	0.750485	0.496906	NA	NA
IACX293	1	376.858	0.686168	0.148742	NA	0.683091	0.0512526	0.286422	0.123812	0.527089	0.604126	0.371093	NA	NA
wsnp_Ra_c24776_34331660	1	378.466	0.544454	0.291841	NA	0.683091	0.0412268	0.280888	0.0391276	0.750485	1	0.573745	NA	NA
wsnp_Ex_c35563_43690084	1	379.068	0.611683	0.248864	NA	0.758239	0.0512526	0.334594	0.0779312	0.750485	0.750485	0.496906	NA	NA
wsnp_Ex_c10100_16600633	1	379.069	0.611683	0.148742	NA	0.683091	0.0512526	0.458088	0.123812	0.67329	0.916512	0.496906	NA	NA
wsnp_Ex_c25628_34888439	1	382.605	NA	0.302343	NA	0.611683	0.0412268	0.600179	NA	0.834827	0.917411	0.4367	NA	NA
BS00068358_51	1	382.712	0.611683	0.177646	NA	0.683091	0.0512526	0.458088	0.0988869	0.753152	0.916512	0.257518	NA	NA
RAC875_c12808_182	1	383.873	0.611683	0.148742	NA	0.760668	0.0412268	0.463071	0.123812	0.531615	0.531615	0.179712	NA	NA
wsnp_Ku_c37925_46679146	1	383.874	NA	0.210903	NA	0.758239	0.0512526	0.393769	NA	0.600179	0.596113	0.257518	NA	NA
BS00065146_51	1	384.381	0.611683	0.210903	NA	0.683091	0.0311967	0.458088	0.0779312	0.67329	0.753152	0.257518	NA	NA
wsnp_Ex_c6817_11761300	1	384.383	0.611683	0.291841	NA	0.683091	0.0412268	0.527089	0.0488145	1	0.753152	0.257518	NA	NA
wsnp_Ex_c6817_11762714	1	384.388	0.611683	0.177646	NA	0.758239	0.0512526	0.458088	0.0779312	0.67329	0.67329	0.257518	NA	NA
BS00012051_51	1	404.118	NA	NA	NA	NA	0.604126	NA	NA	0.210903	NA	4.94775e-20	NA	NA
Ex_c25689_1606	1	434.526	0.615303	0.297147	NA	0.467921	0.0690222	0.345448	0.0916903	0.914621	0.836569	0.0557929	NA	NA
Ex_c12584_2014	1	436.56	0.615303	0.215825	NA	0.531615	0.0690222	0.243615	0.140017	0.669815	0.679923	0.0557929	NA	NA
wsnp_Ex_rep_c66846_65240088	1	442.237	NA	NA	1.08521e-20	NA	NA	NA	NA	NA	NA	NA	NA	0.758239
IAAV7383	1	450.965	NA	NA	1.08521e-20	NA	NA	NA	NA	NA	NA	NA	NA	0.838256
wsnp_Ex_c572_1138770	1	464.822	NA	4.18383e-23	NA	0.604126	0.186852	1.90385e-22	NA	6.93273e-23	0.536013	0.0127381	NA	NA
IAAV7203	1	464.822	0.839893	4.18383e-23	NA	0.753152	0.225442	1.90385e-22	0.115851	6.93273e-23	0.536013	0.0127381	NA	NA
wsnp_Ex_c572_1138339	1	464.822	0.839893	4.18383e-23	NA	0.676657	0.225442	3.15524e-22	0.115851	6.93273e-23	0.536013	0.0127381	NA	NA
BS00016654_51	1	465.705	0.686168	0.527089	NA	0.676657	0.360816	0.107798	2.52502e-23	0.67329	0.467921	0.00966185	0.430953	NA
Excalibur_c59894_97	1	466.241	0.686168	0.596113	NA	0.676657	0.360816	0.135593	2.52502e-23	0.527089	0.467921	0.00491244	0.430953	NA
RAC875_c86680_391	1	467.274	NA	0.600179	NA	0.676657	0.41902	0.131131	NA	0.463071	0.679923	0.00365043	0.371093	NA
IACX3496	1	473.398	1	0.83117	NA	NA	NA	NA	2.52502e-23	1	0.531615	NA	0.573745	NA
Ex_c8514_1342	1	473.585	0.919126	0.463071	NA	NA	NA	NA	2.52502e-23	0.753152	0.679923	NA	0.430953	NA
wsnp_Ex_c25734_34995416	1	474.082	NA	NA	NA	2.52502e-23	0.307434	1.90385e-22	NA	NA	NA	4.94775e-20	NA	NA
wsnp_Ex_c56097_58351893	1	475.649	NA	NA	NA	2.52502e-23	0.307434	1.90385e-22	NA	NA	NA	4.94775e-20	NA	NA
Ra_c58315_265	1	475.653	NA	NA	NA	2.52502e-23	0.307434	1.90385e-22	NA	NA	NA	4.94775e-20	NA	NA
RAC875_c41275_131	1	476.202	NA	NA	NA	2.52502e-23	0.220671	1.90385e-22	NA	NA	NA	4.94775e-20	NA	NA
Kukri_c3582_87	1	476.654	1	0.59192	NA	NA	NA	NA	0.177646	1	0.182279	NA	0.741934	NA
RAC875_c25507_551	1	477.309	NA	0.393769	NA	NA	NA	NA	NA	0.915583	0.531615	NA	0.311261	NA
Kukri_c10239_2186	1	479.643	NA	NA	NA	2.52502e-23	0.119844	1.90385e-22	NA	NA	NA	4.94775e-20	NA	NA
wsnp_Ra_c7818_13376644	1	479.643	NA	NA	NA	2.52502e-23	0.148742	1.90385e-22	NA	NA	NA	4.94775e-20	NA	NA
Kukri_c27785_400	1	481.78	9.03049e-08	5.19854e-06	NA	3.81502e-07	1.10889e-07	NA	1.52199e-06	9.40367e-09	1.25215e-07	1.4805e-12	NA	NA
BS00067420_51	1	482.796	1	0.463071	NA	NA	NA	NA	0.259077	0.916512	0.409294	NA	0.744882	NA
BS00087600_51	1	484.191	NA	NA	NA	NA	1.52229e-10	NA	NA	NA	NA	NA	NA	NA
BS00087601_51	1	484.191	NA	NA	NA	NA	0.215825	1.90385e-22	NA	NA	NA	NA	NA	NA
Kukri_c60564_136	1	484.76	NA	NA	NA	NA	0.215825	1.90385e-22	NA	NA	NA	NA	NA	NA
BS00022698_51	1	484.855	NA	0.248864	NA	0.67329	NA	NA	NA	0.604126	0.607959	0.0115837	NA	NA
BS00002216_51	1	484.862	NA	0.291841	NA	0.67329	NA	NA	NA	0.67329	0.604126	0.0115837	NA	NA
RFL_Contig3203_1971	1	485.542	NA	0.393769	NA	0.833029	NA	NA	NA	0.67329	0.531615	0.0211638	NA	NA
RAC875_c43643_176	1	485.601	NA	0.291841	NA	0.829248	4.18383e-23	0.122095	NA	0.531615	0.755736	0.0211638	NA	NA
IACX742	1	485.601	NA	NA	NA	NA	2.52502e-23	1.90385e-22	NA	NA	NA	NA	NA	NA
RAC875_c31276_1128	1	486.834	0.683091	0.527089	NA	1	NA	NA	0.472643	0.917411	0.409294	0.0211638	NA	NA
wsnp_Ra_c12148_19539667	1	486.835	NA	NA	NA	NA	2.52502e-23	1.90385e-22	NA	NA	NA	NA	NA	NA
wsnp_Ex_c5192_9203682	1	487.503	NA	0.248864	NA	0.833029	NA	NA	NA	0.531615	0.679923	0.0151199	NA	NA
wsnp_Ra_c37745_45806931	1	487.813	0.918282	0.340085	NA	0.833029	NA	NA	0.833029	0.67329	0.600179	0.0151199	NA	NA
wsnp_Ex_rep_c66628_64934660	1	487.828	NA	NA	NA	NA	NA	1.90385e-22	NA	NA	NA	NA	NA	NA
Excalibur_c49421_443	1	488.748	NA	0.291841	NA	0.833029	NA	NA	NA	0.604126	0.467921	0.0151199	NA	NA
IAAV5406	1	489.71	NA	NA	NA	NA	0.302343	1.90385e-22	NA	NA	NA	NA	6.54545e-21	NA
BS00021714_51	1	492.518	NA	0.345448	NA	0.833029	NA	NA	NA	0.536013	0.536013	0.0196307	NA	NA
RAC875_c23081_141	1	493.616	0.836569	0.458088	NA	0.833029	NA	NA	0.669815	0.604126	0.467921	0.0196307	NA	NA
wsnp_Ex_c21193_30320134	1	493.635	0.919126	0.345448	NA	0.833029	NA	NA	0.67329	0.536013	0.472643	0.0151199	NA	NA
wsnp_Ex_c21336_30465618	1	494.643	0.758239	0.399075	NA	0.833029	NA	NA	0.834827	0.679923	0.350688	0.0196307	0.502335	NA
Kukri_c25215_124	1	494.646	NA	0.345448	NA	0.676657	NA	NA	NA	0.409294	0.536013	0.0151199	0.317311	NA
BS00010130_51	1	496.022	NA	NA	NA	0.916512	NA	0.74773	NA	0.755736	NA	NA	NA	NA
IAAV5535	1	499.103	NA	NA	NA	1.86539e-22	2.52502e-23	NA	NA	NA	NA	8.20534e-20	NA	NA
IACX3047	1	499.287	NA	NA	NA	1.86539e-22	2.52502e-23	NA	NA	NA	NA	8.20534e-20	NA	NA
wsnp_Ex_c55986_58282517	1	500.34	NA	NA	NA	1.86539e-22	2.52502e-23	1.90385e-22	NA	NA	NA	4.94775e-20	NA	NA
BS00089894_51	1	500.342	NA	NA	NA	1.86539e-22	2.52502e-23	5.22943e-22	NA	NA	NA	4.94775e-20	NA	NA
wsnp_Ex_rep_c109742_92411838	1	500.863	NA	NA	NA	1.86539e-22	2.52502e-23	1.90385e-22	NA	NA	NA	4.94775e-20	NA	NA
wsnp_Ku_c21316_31053745	1	500.958	NA	NA	NA	1.86539e-22	2.52502e-23	1.90385e-22	NA	NA	NA	4.94775e-20	NA	NA
Kukri_c30322_414	1	501.337	NA	NA	NA	1.86539e-22	2.52502e-23	1.43672e-21	NA	NA	NA	4.94775e-20	NA	NA
RAC875_rep_c112044_340	1	501.639	NA	NA	NA	1.86539e-22	2.52502e-23	1.90385e-22	NA	NA	NA	4.94775e-20	NA	NA
TA003955-1138	1	502.441	NA	NA	NA	1.86539e-22	2.52502e-23	1.90385e-22	NA	NA	NA	4.94775e-20	NA	NA
IACX5921	1	502.782	NA	2.19296e-21	NA	2.52502e-23	2.52502e-23	0.669815	NA	NA	0.472643	4.94775e-20	NA	NA
BS00094553_51	1	503.802	NA	0.115851	NA	0.467921	NA	NA	NA	0.334594	0.531615	0.0196307	0.19043	NA
wsnp_Ku_c15214_23756800	1	506.157	NA	0.115851	NA	0.467921	0.0661926	0.0136685	NA	0.452966	0.467921	0.0196307	0.12663	NA
Ku_c67089_214	1	506.158	NA	NA	NA	NA	2.52502e-23	5.22943e-22	NA	NA	NA	NA	NA	NA
wsnp_BG314157A_Ta_2_1	1	506.235	NA	6.14716e-19	NA	NA	NA	NA	NA	0.587594	0.536013	NA	NA	NA
RAC875_c29540_1109	1	507.116	NA	0.115851	NA	0.467921	NA	NA	NA	0.393769	0.679923	0.0196307	0.0651964	NA
wsnp_Ra_c33025_41968284	1	507.118	NA	NA	NA	NA	2.52502e-23	3.15524e-22	NA	NA	NA	NA	NA	NA
wsnp_Ra_c11877_19161832	1	507.12	NA	6.14716e-19	NA	NA	2.52502e-23	1.90385e-22	NA	0.587594	0.472643	NA	NA	NA
BS00021728_51	1	507.121	0.41902	9.77962e-20	NA	NA	NA	NA	0.148742	0.587594	0.472643	NA	NA	NA
Kukri_c58155_786	1	507.262	0.765313	9.77962e-20	NA	NA	NA	NA	0.186852	1	0.220671	NA	NA	NA
wsnp_Ku_c10292_17066821	1	509.682	0.838256	0.0605689	NA	0.254017	NA	NA	0.360816	0.522431	0.472643	0.0347628	0.122095	NA
wsnp_Ku_c1642_3232242	1	509.907	0.838256	0.115851	NA	0.297147	0.0512526	0.200825	0.307434	0.458088	0.472643	0.0347628	0.0996683	NA
wsnp_BM140362A_Ta_2_2	1	509.907	NA	NA	NA	NA	NA	NA	NA	NA	NA	NA	6.54545e-21	NA
wsnp_CAP12_c1960_972031	1	511.245	0.760668	9.77962e-20	NA	0.148742	0.123812	0.135593	0.182279	0.669815	0.409294	0.0151199	NA	NA
RAC875_c16391_426	1	511.263	NA	NA	1.08521e-20	NA	2.52502e-23	NA	NA	NA	NA	NA	NA	0.755736
CAP8_rep_c7343_88	1	511.617	0.836569	NA	1.08521e-20	NA	2.52502e-23	NA	0.225442	NA	NA	NA	NA	0.604126
wsnp_Ex_c32590_41222878	1	515.577	0.758239	0.0277078	NA	NA	NA	NA	0.409294	0.83117	0.536013	NA	6.54545e-21	NA
Kukri_c54678_88	1	516.344	0.758239	0.0488145	NA	0.148742	NA	NA	0.355809	0.669815	0.355809	NA	6.54545e-21	NA
Ku_c1313_1673	1	516.382	0.918282	0.0463995	NA	0.0988869	NA	0.168204	0.355809	0.596113	0.409294	NA	6.54545e-21	NA
Ku_c10813_1122	1	516.632	0.919126	0.0916903	NA	0.148742	2.52502e-23	0.140017	0.259077	0.753152	0.467921	0.0955807	NA	NA
Ra_c64515_242	1	516.635	1	0.0916903	NA	0.148742	6.93273e-23	0.172955	0.355809	0.753152	0.350688	0.0955807	NA	NA
wsnp_Ex_c1997_3757721	1	516.883	NA	NA	NA	NA	2.52502e-23	NA	NA	NA	NA	4.94775e-20	NA	NA
wsnp_Ex_c1997_3757415	1	516.884	NA	NA	NA	NA	4.18383e-23	NA	NA	NA	NA	NA	NA	NA
wsnp_Ex_c1997_3755945	1	516.885	NA	NA	NA	NA	2.52502e-23	NA	NA	NA	NA	NA	NA	NA
wsnp_JD_c6544_7697578	1	516.885	NA	NA	NA	NA	2.52502e-23	NA	NA	NA	NA	4.94775e-20	NA	NA
Kukri_c12984_465	1	518.078	NA	NA	NA	NA	NA	NA	NA	NA	NA	NA	6.54545e-21	NA
wsnp_Ku_c23012_32893918	1	518.866	NA	0.071546	NA	0.0988869	NA	0.291841	NA	0.463071	0.140017	NA	0.4367	NA
Excalibur_c44668_382	1	518.925	NA	NA	NA	NA	2.52502e-23	NA	NA	NA	NA	4.94775e-20	NA	NA
BobWhite_c11946_277	1	519.223	0.611683	0.0577796	NA	0.063374	NA	0.463071	0.350688	0.248864	0.172955	NA	0.382733	NA
Kukri_c18017_1696	1	522.868	0.838256	0.04401	NA	0.063374	0.220671	0.522431	0.531615	0.0916903	0.604126	0.0736383	0.382733	NA
BS00039378_51	1	525.151	NA	NA	NA	0.119844	0.611683	0.916512	NA	0.340085	NA	0.317311	0.666228	NA
Tdurum_contig11896_550	1	526.767	0.917411	0.302343	0.117525	0.679923	0.0747355	0.517634	0.683091	0.917411	0.536013	0.0167034	0.662521	0.838256
wsnp_Ku_c5210_9289260	1	526.767	NA	NA	NA	0.119844	0.611683	0.753152	NA	0.291841	NA	0.371093	0.913627	NA
wsnp_Ku_c17322_26392311	1	527.537	NA	NA	NA	NA	NA	NA	NA	NA	NA	NA	0.913627	NA
GENE-0392_97	1	528.099	NA	NA	NA	NA	NA	NA	NA	NA	NA	NA	1	NA
Excalibur_c64439_87	1	528.632	NA	0.177646	NA	0.472643	NA	0.522431	NA	0.916512	0.679923	NA	0.512691	NA
BS00062876_51	1	528.634	NA	NA	NA	NA	NA	NA	NA	NA	NA	NA	0.829248	NA
BS00034278_51	1	529.034	NA	NA	NA	NA	NA	NA	NA	NA	NA	NA	0.829248	NA
wsnp_Ex_c43228_49605281	1	529.034	NA	NA	NA	NA	NA	NA	NA	NA	NA	NA	0.913627	NA
CAP7_c1891_230	1	529.037	NA	NA	NA	NA	NA	NA	NA	NA	NA	NA	0.913627	NA
wsnp_Ex_rep_c68085_66839109	1	529.075	0.481728	0.0488145	NA	0.123812	0.611683	0.834827	0.604126	NA	1	0.263552	0.913627	NA
wsnp_Ra_c11594_18777085	1	529.088	0.683091	0.0277078	NA	0.0988869	0.611683	0.753152	0.833029	0.243615	0.679923	0.221624	0.913627	NA
wsnp_Ex_c5060_8985678	1	530.452	0.611683	0.0159064	NA	0.0988869	0.540291	0.753152	0.833029	0.399075	0.467921	0.311261	0.666228	NA
BobWhite_c96_170	1	530.452	0.611683	0.0159064	NA	0.0988869	0.540291	0.753152	0.833029	0.399075	0.467921	NA	0.666228	NA
RAC875_c15975_1208	1	532.706	NA	NA	NA	1.86539e-22	0.41902	NA	NA	NA	NA	0.221624	NA	NA
wsnp_BG606986A_Ta_2_1	1	534.008	0.611683	0.0203948	NA	NA	NA	0.916512	0.67329	0.463071	0.472643	NA	6.54545e-21	NA
BS00022261_51	1	535.341	NA	2.47305e-20	NA	1.86539e-22	0.611683	NA	NA	NA	0.536013	4.94775e-20	NA	NA
BS00109991_51	1	535.341	NA	2.47305e-20	NA	1.86539e-22	0.611683	NA	NA	NA	0.536013	4.94775e-20	NA	NA
BS00110627_51	1	535.341	NA	2.47305e-20	NA	1.86539e-22	0.611683	NA	NA	NA	0.536013	4.94775e-20	NA	NA
GENE-0262_431	1	535.49	NA	2.47305e-20	NA	1.86539e-22	0.611683	NA	NA	NA	0.536013	4.94775e-20	NA	NA
RAC875_c56690_320	1	535.819	NA	NA	NA	NA	NA	0.753152	NA	0.600179	NA	NA	0.744882	NA
BS00073413_51	1	535.948	NA	NA	NA	NA	NA	0.915583	NA	0.467921	NA	NA	0.744882	NA
Excalibur_c97157_65	1	538.599	0.360816	0.0218101	NA	0.10247	0.838256	0.916512	0.750485	0.531615	0.409294	0.143573	0.447699	NA
BobWhite_c23632_322	1	538.663	0.683091	NA	NA	NA	NA	0.916512	0.750485	0.531615	NA	NA	0.447699	NA
Tdurum_contig21114_255	1	538.86	0.611683	NA	NA	NA	NA	0.916512	0.750485	0.531615	NA	NA	0.447699	NA
Kukri_c24570_282	1	538.93	0.611683	NA	NA	NA	NA	0.916512	0.67329	0.531615	NA	NA	0.447699	NA
Kukri_c7119_392	1	539.017	0.611683	NA	NA	NA	NA	0.916512	0.600179	0.531615	NA	NA	0.447699	NA
wsnp_Ex_c41953_48657850	1	539.11	0.481728	NA	NA	NA	NA	0.834827	0.531615	0.467921	NA	NA	0.447699	NA
RAC875_rep_c72890_63	1	539.11	0.611683	NA	NA	NA	NA	0.916512	0.67329	0.531615	NA	NA	0.447699	NA
Ra_c110766_321	1	539.288	NA	2.47305e-20	NA	NA	NA	NA	NA	NA	0.215825	NA	NA	NA
RAC875_c12348_720	1	540.602	NA	NA	NA	0.0537113	0.917411	0.596113	NA	0.755736	NA	0.269456	0.232823	NA
GENE-0033_233	1	540.936	0.540291	NA	NA	NA	NA	0.67329	0.916512	0.679923	NA	NA	0.232823	NA
wsnp_BE443588A_Ta_2_2	1	541.105	0.607959	NA	NA	NA	NA	0.522431	0.753152	0.607959	NA	NA	0.232823	NA
wsnp_Ex_c4612_8254533	1	541.384	NA	NA	NA	NA	NA	0.600179	NA	0.679923	NA	NA	0.280888	NA
RAC875_c32379_216	1	542.895	NA	NA	NA	NA	NA	0.527089	NA	0.755736	NA	NA	0.583128	NA
BS00023203_51	1	543.124	0.360816	2.47305e-20	NA	0.0690222	0.350688	0.458088	0.833029	0.755736	0.404248	0.36503	0.583128	NA
BS00037976_51	1	543.137	NA	2.19296e-21	NA	1.86539e-22	0.350688	NA	NA	NA	0.409294	6.06132e-19	NA	NA
BS00066278_51	1	543.17	5.55218e-24	NA	0.328972	NA	NA	NA	2.52502e-23	NA	NA	NA	NA	0.404248
BS00064349_51	1	543.17	NA	0.0916903	0.328972	0.148742	NA	1.90385e-22	NA	6.93273e-23	0.477244	NA	0.12663	0.467921
Ra_c29200_300	1	544.849	4.10178e-23	0.0747355	NA	NA	NA	0.345448	0.917411	0.679923	0.536013	NA	6.54545e-21	NA
wsnp_BE494527A_Ta_2_1	1	546.289	NA	3.63228e-21	NA	NA	NA	NA	NA	NA	0.409294	NA	NA	NA
wsnp_Ex_rep_c81556_76277906	1	546.306	0.686168	0.0952928	NA	NA	NA	0.404248	0.836569	0.679923	0.409294	NA	0.512691	NA
Ku_c3523_1959	1	546.959	NA	1.49432e-20	NA	NA	NA	NA	NA	1	0.472643	NA	NA	NA
wsnp_Ex_c28149_37293173	1	546.96	NA	2.47305e-20	NA	NA	NA	NA	NA	1	0.540291	NA	NA	NA
Ra_c41164_730	1	550.402	NA	NA	NA	NA	NA	NA	NA	6.93273e-23	NA	NA	NA	NA
Ra_c5683_1762	1	550.536	NA	NA	NA	NA	0.0537113	NA	NA	6.93273e-23	NA	6.06132e-19	6.54545e-21	NA
JD_c285_1438	1	550.555	NA	NA	NA	NA	0.10247	NA	NA	NA	NA	6.06132e-19	6.54545e-21	NA
BobWhite_c13124_430	1	550.742	6.79544e-23	6.93273e-23	NA	NA	NA	1.90385e-22	2.52502e-23	NA	0.836569	NA	NA	NA
Tdurum_contig11077_122	1	551.209	NA	6.93273e-23	0.037022	NA	NA	1.90385e-22	NA	NA	0.918282	NA	NA	0.834827
wsnp_Ex_rep_c67098_65573819	1	553.583	NA	NA	NA	NA	NA	1.90385e-22	NA	NA	NA	NA	NA	NA
RAC875_c7563_273	1	555.367	NA	6.14716e-19	NA	0.472643	0.0843315	0.291841	NA	NA	0.210903	0.269456	NA	NA
wsnp_BF474340A_Ta_2_1	1	556.083	0.186852	4.18383e-23	0.827259	NA	0.10247	NA	0.172955	1.14883e-22	0.210903	0.317311	NA	0.248864
Tdurum_contig32775_78	1	556.102	0.683091	0.297147	0.153599	0.0577796	NA	0.0747355	0.59192	0.917411	0.355809	0.573745	0.587594	0.679923
Tdurum_contig56662_54	1	556.928	5.55218e-24	NA	NA	NA	NA	NA	2.52502e-23	NA	NA	NA	NA	NA
Excalibur_c22205_573	1	570.124	NA	0.916512	NA	0.753152	1	5.22943e-22	NA	6.93273e-23	0.254017	0.909269	0.587594	NA
wsnp_RFL_Contig2403_1927045	1	573.217	NA	0.676657	NA	0.210903	0.838256	0.1444	NA	0.918282	0.153042	4.94775e-20	6.54545e-21	NA
GENE-0115_375	1	574.653	5.55218e-24	3.09084e-22	NA	NA	NA	NA	2.52502e-23	NA	0.123812	NA	NA	NA
RAC875_c55934_165	1	574.758	NA	3.09084e-22	NA	NA	NA	NA	NA	NA	0.123812	NA	NA	NA
Kukri_c8395_1352	1	576.387	0.220671	0.838256	NA	0.148742	NA	0.0779312	0.0182872	0.177646	0.225442	0.221624	0.388323	NA
wsnp_Ex_c18499_27344859	1	576.671	NA	NA	NA	NA	0.472643	NA	NA	0.755736	NA	NA	6.54545e-21	NA
BS00023114_51	1	576.854	NA	NA	NA	NA	0.472643	NA	NA	0.755736	NA	NA	6.54545e-21	NA
BS00106641_51	1	576.854	NA	NA	NA	NA	0.414216	NA	NA	0.679923	NA	NA	6.54545e-21	NA
BS00022824_51	1	577.234	NA	NA	NA	NA	NA	NA	NA	0.755736	NA	NA	6.54545e-21	NA
wsnp_Ex_c9343_15514687	1	577.599	NA	0.536013	NA	0.676657	0.312422	0.915583	NA	0.755736	0.838256	3.65494e-19	0.825199	NA
wsnp_Ex_c9343_15514531	1	577.599	NA	0.536013	NA	0.755736	0.360816	1	NA	0.916512	0.838256	3.65494e-19	0.658687	NA
RAC875_c53725_217	1	577.599	0.063374	0.676657	NA	0.755736	0.312422	0.915583	0.607959	0.755736	0.838256	3.65494e-19	0.738883	NA
wsnp_Ex_c3201_5910642	1	579.446	0.063374	0.679923	NA	0.917411	NA	1	2.52502e-23	0.753152	0.607959	3.65494e-19	0.825199	NA
BobWhite_rep_c50057_164	1	579.617	NA	0.000967428	1.21315e-07	NA	NA	NA	NA	0.159011	0.012694	NA	NA	1
RAC875_rep_c71278_345	1	582.795	NA	NA	1	NA	0.477244	NA	NA	NA	NA	4.94775e-20	NA	0.758239
BS00093275_51	1	583.889	NA	NA	1.08521e-20	NA	NA	NA	NA	NA	NA	NA	NA	0.760668
BS00062759_51	1	585.359	NA	6.14716e-19	NA	NA	NA	0.753152	NA	0.917411	0.919126	NA	6.54545e-21	NA
BS00070695_51	1	586.248	5.55218e-24	4.18383e-23	NA	2.52502e-23	0.414216	0.0217815	0.838256	0.755736	2.52502e-23	4.94775e-20	6.54545e-21	NA
BS00004769_51	1	588.915	5.55218e-24	NA	NA	NA	NA	NA	2.52502e-23	NA	NA	NA	NA	NA
wsnp_Ex_c1255_2411550	1	589.473	NA	NA	NA	2.52502e-23	0.182279	NA	NA	NA	NA	4.94775e-20	NA	NA
BS00021780_51	1	591.379	0.919126	NA	NA	NA	NA	NA	2.52502e-23	NA	NA	NA	NA	NA
wsnp_Ex_c2918_5381441	1	592.882	NA	NA	1.08521e-20	NA	NA	NA	NA	NA	NA	NA	NA	0.248864
wsnp_JD_c12333_12595897	1	592.955	NA	6.14716e-19	NA	NA	NA	7.2471e-14	NA	0.345448	0.683091	NA	6.54545e-21	NA
wsnp_Ex_rep_c72011_70562321	1	592.956	NA	6.14716e-19	NA	NA	NA	3.21842e-13	NA	0.404248	0.611683	NA	6.54545e-21	NA
tplb0059i08_441	1	593.104	NA	NA	1.08521e-20	NA	NA	NA	NA	NA	NA	NA	NA	0.297147
Tdurum_contig47006_2711	1	593.106	NA	NA	1.08521e-20	NA	NA	NA	NA	NA	NA	NA	NA	0.297147
BS00076192_51	2	1.84738	0.0476704	2.19296e-21	NA	0.259077	NA	0.750485	0.834827	0.679923	0.836569	0.658687	NA	NA
BS00071161_51	2	2.1417	NA	NA	NA	NA	NA	1	NA	NA	NA	NA	NA	NA
Excalibur_c21898_1423	2	2.23344	NA	NA	NA	NA	NA	NA	NA	0.755736	NA	NA	NA	NA
Kukri_c44369_131	2	2.23487	NA	NA	NA	NA	NA	NA	NA	0.679923	NA	NA	NA	NA
BS00087787_51	2	6.06191	1	NA	NA	NA	NA	NA	2.52502e-23	0.0170796	NA	NA	NA	NA
IACX502	2	6.56448	0.760668	NA	NA	0.0311967	NA	0.340085	2.52502e-23	0.0170796	NA	NA	0.741934	NA
BS00022504_51	2	7.03064	NA	NA	NA	NA	NA	NA	NA	0.600179	NA	NA	NA	NA
BS00022505_51	2	7.03203	NA	NA	NA	NA	NA	NA	NA	NA	NA	NA	6.54545e-21	NA
BS00083177_51	2	7.03447	0.0561884	0.119844	NA	0.467921	0.0247447	3.15524e-22	2.52502e-23	NA	0.527089	1.17302e-17	6.54545e-21	NA
TA001286-0611-w	2	7.51189	0.161513	0.917411	NA	0.404248	0.0779312	0.527089	0.0843315	0.254017	0.220671	0.251349	0.587594	NA
Kukri_c8390_1102	2	8.29527	NA	NA	NA	NA	NA	NA	NA	0.399075	NA	NA	NA	NA
BS00004903_51	2	12.39	0.552453	0.404248	0.587594	0.607959	2.32156e-12	0.669815	2.09142e-09	0.753152	2.34503e-08	1	0.0996683	0.119844
RAC875_c63624_753	2	12.5674	4.82718e-22	NA	1.08521e-20	NA	2.52502e-23	1.90385e-22	2.52502e-23	NA	NA	NA	NA	0.0952928
Ku_c1312_1194	2	12.5676	6.79544e-23	NA	1.08521e-20	NA	2.52502e-23	NA	1.86539e-22	NA	NA	NA	NA	0.0952928
Ra_c69552_1419	2	12.5831	NA	NA	0.587594	0.604126	0.0247447	NA	NA	NA	NA	6.06132e-19	NA	0.0747355
wsnp_Ex_c50340_54659660	2	12.5887	NA	NA	NA	NA	NA	1.90385e-22	NA	NA	NA	NA	NA	NA
TA004380-0460	2	13.2193	0.618823	0.0952928	0.512691	NA	0.0247447	0.59192	0.758239	NA	0.834827	NA	NA	0.182279
wsnp_BE637971B_Ta_1_20	2	13.2196	5.55218e-24	NA	1.08521e-20	NA	NA	NA	2.52502e-23	NA	NA	NA	NA	0.0952928
BS00105846_51	2	14.9501	NA	NA	1.08521e-20	NA	NA	NA	NA	NA	NA	NA	6.54545e-21	0.611683
CAP7_c3847_204	2	16.4002	0.486099	0.148742	NA	0.836569	0.838256	NA	0.607959	0.834827	0.758239	0.741934	0.587594	NA
Tdurum_contig78972_316	2	17.8512	NA	1.14883e-22	0.827259	0.679923	1	3.15524e-22	NA	1.14883e-22	0.836569	0.185112	0.827259	0.172955
Tdurum_contig50667_306	2	19.5552	NA	NA	1.08521e-20	NA	NA	NA	NA	NA	NA	4.94775e-20	NA	0.172955
BS00110121_51	2	20.5084	0.763025	0.205903	NA	NA	NA	0.669815	0.302343	0.669815	0.679923	NA	6.54545e-21	NA
wsnp_Ku_c2620_4980121	2	23.7479	1.78187e-10	4.18383e-23	0.512691	1	0.307434	3.15524e-22	0.463071	6.93273e-23	0.540291	0.0589067	0.912596	0.834827
wsnp_Ex_c5780_10153638	2	23.7485	1.78187e-10	4.18383e-23	0.512691	1	0.360816	1.90385e-22	0.404248	6.93273e-23	0.540291	0.0589067	0.912596	0.755736
Tdurum_contig44861_1253	2	23.749	NA	NA	1.08521e-20	NA	NA	NA	NA	NA	NA	NA	NA	0.758239
Tdurum_contig56188_569	2	26.8077	NA	NA	0.512691	NA	2.52502e-23	NA	NA	NA	NA	4.94775e-20	NA	1
Tdurum_contig9874_391	2	32.659	0.763025	4.18383e-23	1.79936e-20	0.540291	NA	3.15524e-22	2.52502e-23	6.93273e-23	0.307434	NA	1	1
Tdurum_contig9874_547	2	32.66	NA	4.18383e-23	1.08521e-20	0.264045	NA	8.66765e-22	NA	1.14883e-22	0.481728	NA	0.666228	0.607959
BS00065053_51	2	40.6633	0.615303	0.140017	NA	0.414216	0.220671	0.750485	0.536013	0.140017	0.307434	0.148614	1	NA
BS00022590_51	2	40.7309	NA	NA	NA	NA	2.52502e-23	NA	NA	NA	NA	0.0996683	NA	NA
BS00067003_51	2	41.5185	5.55218e-24	NA	1.08521e-20	NA	NA	NA	2.52502e-23	NA	NA	NA	NA	0.836569
Kukri_rep_c100936_449	2	42.3346	NA	4.18383e-23	1.08521e-20	0.264045	NA	1.90385e-22	NA	6.93273e-23	0.182279	NA	0.744882	0.917411
Tdurum_contig55639_241	2	43.9568	NA	4.18383e-23	1.08521e-20	0.10247	NA	1.90385e-22	NA	6.93273e-23	0.307434	NA	0.914621	1
IAAV2838	2	43.957	NA	4.18383e-23	1.08521e-20	0.0843315	NA	1.90385e-22	NA	6.93273e-23	0.215825	NA	0.914621	1
Excalibur_c95656_129	2	47.6264	NA	NA	NA	NA	NA	0.399075	NA	NA	NA	NA	0.827259	NA
wsnp_Ra_c19335_28504388	2	49.3892	NA	NA	NA	0.0232606	NA	0.254017	NA	NA	NA	NA	0.744882	NA
RFL_Contig2160_617	2	49.4541	NA	NA	1.08521e-20	0.0311967	NA	8.66765e-22	NA	6.93273e-23	NA	NA	0.744882	0.917411
RAC875_c90169_393	2	50.0827	NA	NA	NA	0.0412268	NA	0.254017	NA	NA	NA	NA	0.744882	NA
IAAV8952	2	53.6102	NA	NA	NA	0.0182872	NA	0.340085	NA	NA	NA	NA	6.54545e-21	NA
Kukri_c8533_1398	2	53.6157	NA	NA	NA	0.0247447	NA	0.177646	NA	NA	NA	NA	6.54545e-21	NA
Tdurum_contig82187_189	2	56.1211	NA	NA	NA	0.0170796	NA	0.522431	NA	0.0170796	NA	NA	0.912596	NA
Ra_c24839_215	2	57.751	0.615303	NA	NA	0.0311967	NA	0.399075	2.52502e-23	0.0170796	NA	NA	0.827259	NA
wsnp_Ku_c11987_19473636	2	59.124	NA	NA	NA	0.0311967	NA	0.399075	NA	0.0170796	NA	NA	0.827259	NA
RAC875_rep_c96733_369	2	59.1249	0.548506	NA	NA	0.0311967	NA	0.254017	2.52502e-23	0.0170796	NA	NA	0.744882	NA
wsnp_Ex_c6417_11155739	2	59.1259	0.615303	NA	NA	0.0311967	NA	0.291841	2.52502e-23	0.0170796	NA	NA	0.827259	NA
Tdurum_contig75938_1546	2	59.8728	0.615303	NA	NA	0.0311967	NA	0.399075	2.52502e-23	0.0170796	NA	NA	0.912596	NA
RAC875_c79370_378	2	64.1216	0.838256	0.0218101	NA	0.0133083	0.836569	0.291841	0.918282	0.0159064	0.679923	0.0736383	0.913627	NA
BS00022902_51	2	70.0223	0.477244	0.0488145	NA	0.0103192	0.611683	0.404248	0.838256	0.035015	0.918282	0.148614	0.744882	NA
BS00083533_51	2	72.4494	NA	0.0370562	NA	0.0103192	0.611683	1.90385e-22	NA	NA	0.836569	NA	0.744882	NA
Kukri_c5861_360	2	72.8623	0.611683	0.0488145	NA	0.00796349	0.611683	0.463071	0.919126	0.0463995	0.918282	0.117525	0.744882	NA
IAAV9176	2	95.1065	NA	0.0294359	NA	NA	NA	1.90385e-22	NA	NA	0.355809	NA	0.913627	NA
wsnp_Ex_c27136_36355033	2	95.8806	2.91484e-22	3.09084e-22	NA	NA	NA	1.90385e-22	2.52502e-23	NA	2.52502e-23	NA	6.54545e-21	NA
TA003421-0429	2	97.7225	NA	0.0182872	NA	NA	NA	1.90385e-22	NA	NA	0.220671	NA	0.744882	NA
IAAV2324	2	98.9637	4.10178e-23	0.0294359	NA	NA	NA	1.90385e-22	0.683091	NA	0.350688	NA	0.913627	NA
IAAV7575	2	105.921	4.10178e-23	0.0232606	NA	NA	NA	1.90385e-22	0.839893	NA	0.259077	NA	0.744882	NA
RAC875_c28894_526	2	108.237	4.10178e-23	0.0488145	NA	NA	NA	1.90385e-22	0.918282	NA	0.215825	NA	0.827259	NA
BS00049927_51	2	110.288	4.10178e-23	0.0605689	NA	NA	NA	1.90385e-22	0.919126	NA	0.409294	NA	0.913627	NA
BobWhite_c39153_131	2	112.101	NA	NA	NA	NA	NA	3.15524e-22	NA	NA	NA	NA	NA	NA
Kukri_c17540_394	2	116.765	4.10178e-23	0.186852	NA	NA	NA	1.90385e-22	0.838256	NA	0.477244	NA	0.829248	NA
Ra_c455_283	2	118.726	NA	0.0952928	NA	NA	NA	1.90385e-22	NA	NA	0.297147	NA	0.912596	NA
Ex_c40520_1484	2	120.463	4.10178e-23	0.0779312	NA	NA	NA	1.90385e-22	0.919126	NA	0.302343	NA	1	NA
RAC875_c60360_389	2	121.197	4.10178e-23	0.0952928	NA	NA	NA	3.15524e-22	0.838256	NA	0.350688	NA	0.912596	NA
IAAV7043	2	122.017	4.10178e-23	0.0952928	NA	NA	NA	1.90385e-22	0.838256	NA	0.409294	NA	1	NA
BS00093736_51	2	122.273	6.79544e-23	0.0779312	NA	NA	NA	5.22943e-22	1	NA	0.297147	NA	0.912596	NA
BS00073034_51	2	131.261	4.10178e-23	0.0952928	NA	NA	NA	1.90385e-22	0.838256	NA	0.350688	NA	0.827259	NA
BS00090553_51	2	142.278	4.10178e-23	0.119844	NA	NA	NA	1.90385e-22	0.918282	NA	0.0811306	NA	0.827259	NA
BS00003575_51	2	142.75	4.10178e-23	0.119844	NA	NA	NA	1.90385e-22	0.919126	NA	0.0811306	NA	0.827259	NA
BS00097433_51	2	143.891	4.10178e-23	0.119844	NA	NA	NA	1.90385e-22	0.918282	NA	0.0811306	NA	0.912596	NA
Tdurum_contig42092_348	2	153.491	NA	NA	NA	NA	NA	8.66765e-22	NA	NA	NA	NA	NA	NA
Tdurum_contig42092_1047	2	153.492	NA	NA	NA	NA	NA	3.15524e-22	NA	NA	NA	NA	NA	NA
BS00106581_51	2	160.376	4.10178e-23	0.119844	NA	NA	NA	3.15524e-22	0.918282	0.0294359	0.0988869	NA	0.913627	NA
Kukri_c19709_383	2	186.389	4.10178e-23	NA	NA	NA	NA	1.90385e-22	1	0.0170796	NA	NA	0.912596	NA
IAAV3828	2	211.022	4.10178e-23	NA	NA	NA	NA	1.90385e-22	1	0.0170796	NA	NA	1	NA
Excalibur_rep_c68921_433	2	223.644	4.10178e-23	NA	NA	NA	NA	1.90385e-22	1	0.0170796	NA	NA	1	NA
Excalibur_c6497_535	2	270.63	NA	3.09084e-22	NA	NA	NA	NA	NA	NA	0.0779312	NA	NA	NA
BS00065139_51	2	281.239	NA	5.53184e-15	NA	NA	NA	NA	NA	NA	0.063374	NA	NA	NA
BS00050126_51	2	284.179	NA	3.09084e-22	NA	NA	NA	NA	NA	NA	0.0779312	NA	NA	NA
RAC875_c53382_120	2	291.216	0.919126	0.063374	NA	0.063374	0.225442	1.90385e-22	0.760668	0.0133083	0.0661926	0.122095	0.913627	NA
Kukri_c10308_342	2	297.253	0.683091	4.18383e-23	NA	NA	NA	1.90385e-22	0.838256	6.93273e-23	0.0247447	NA	0.744882	NA
Excalibur_c20228_135	2	302.863	0.683091	4.18383e-23	NA	NA	NA	1.90385e-22	0.760668	6.93273e-23	0.0247447	NA	0.744882	NA
Tdurum_contig13391_680	2	302.863	NA	4.18383e-23	NA	NA	NA	1.90385e-22	NA	6.93273e-23	0.0247447	NA	0.744882	NA
Ra_c26080_461	2	303.597	NA	0.836569	NA	2.52502e-23	0.836569	0.404248	NA	NA	0.220671	4.94775e-20	0.442279	NA
Tdurum_contig60809_268	2	309.172	0.758239	4.18383e-23	NA	NA	NA	1.90385e-22	0.760668	6.93273e-23	0.0391276	NA	0.827259	NA
Tdurum_contig45715_549	2	325.761	NA	4.18383e-23	NA	NA	NA	1.90385e-22	NA	6.93273e-23	0.0143059	NA	0.587594	NA
Tdurum_contig45715_1246	2	325.762	NA	4.18383e-23	NA	NA	NA	1.90385e-22	NA	6.93273e-23	0.0143059	NA	0.587594	NA
wsnp_Ku_c2115_4089288	2	325.765	0.838256	4.18383e-23	NA	NA	NA	1.90385e-22	1	6.93273e-23	0.0143059	NA	0.587594	NA
BobWhite_c19327_99	2	326.475	0.365712	0.00250747	NA	1	0.312422	0.000138965	2.52502e-23	0.0314437	0.254017	1	0.376992	NA
BS00018461_51	2	327.176	NA	4.18383e-23	NA	NA	NA	1.90385e-22	NA	6.93273e-23	0.0143059	NA	0.587594	NA
RAC875_c21274_235	2	327.332	0.758239	NA	NA	NA	NA	NA	2.52502e-23	NA	NA	NA	NA	NA
BS00061923_51	2	327.364	NA	4.18383e-23	NA	NA	NA	3.15524e-22	NA	6.93273e-23	0.0143059	NA	0.587594	NA
Kukri_rep_c111517_289	2	328.665	NA	4.18383e-23	NA	NA	NA	1.90385e-22	NA	6.93273e-23	0.019528	NA	0.666228	NA
tplb0029b01_123	2	329.797	0.758239	NA	NA	NA	NA	NA	2.52502e-23	NA	NA	NA	NA	NA
BobWhite_c4236_410	2	332.659	0.540291	NA	NA	NA	NA	NA	2.52502e-23	NA	NA	NA	NA	NA
Kukri_c49091_415	2	338.035	0.760668	6.93273e-23	NA	0.0988869	0.41902	1.90385e-22	0.760668	NA	0.0103192	0.371093	0.914621	NA
IACX8300	2	348.552	0.195821	0.297147	NA	0.917411	0.0779312	0.458088	0.123812	0.458088	0.600179	0.263552	0.741934	NA
IACX1008	2	349.272	NA	4.18383e-23	NA	0.0916903	0.477244	1.90385e-22	NA	6.93273e-23	0.0103192	0.371093	0.914621	NA
BS00022687_51	2	350.709	5.55218e-24	NA	NA	NA	NA	NA	2.52502e-23	NA	NA	NA	NA	NA
RAC875_c42206_305	2	354.207	0.760668	4.18383e-23	NA	0.0779312	0.540291	1.90385e-22	0.918282	6.93273e-23	0.0103192	0.371093	0.914621	NA
Ku_c17486_152	2	355.387	6.79544e-23	NA	NA	NA	NA	3.15524e-22	0.755736	NA	NA	NA	6.54545e-21	NA
wsnp_Ex_c7629_13033231	2	355.388	4.10178e-23	NA	NA	NA	NA	1.90385e-22	0.838256	NA	NA	NA	6.54545e-21	NA
Kukri_c25839_487	2	360.84	0.365712	0.345448	NA	0.836569	0.210903	0.596113	0.0988869	1	0.750485	0.21	0.382733	NA
BS00031023_51	2	361.213	0.607959	4.18383e-23	NA	NA	NA	1.90385e-22	0.758239	6.93273e-23	0.0133083	NA	0.829248	NA
Tdurum_contig33207_282	2	361.213	NA	4.18383e-23	NA	0.071546	0.414216	3.15524e-22	NA	6.93273e-23	0.0133083	0.36503	0.829248	NA
TA004947-0758	2	361.549	NA	4.18383e-23	NA	0.0747355	0.414216	1.90385e-22	NA	6.93273e-23	0.0103192	0.311261	0.914621	NA
BS00029345_51	2	387.332	NA	NA	NA	NA	NA	1.90385e-22	NA	NA	NA	NA	NA	NA
Tdurum_contig84184_124	2	387.969	0.918282	4.18383e-23	NA	0.0779312	0.472643	1.90385e-22	0.679923	6.93273e-23	0.0182872	0.371093	NA	NA
Kukri_rep_c70738_896	2	388.761	0.686168	4.18383e-23	NA	0.0605689	0.536013	3.15524e-22	0.679923	6.93273e-23	0.00560319	0.371093	NA	NA
Tdurum_contig53888_350	2	388.766	0.838256	4.18383e-23	NA	0.0779312	0.472643	1.90385e-22	0.758239	6.93273e-23	0.0182872	0.371093	NA	NA
BS00041010_51	2	388.767	NA	4.18383e-23	NA	0.0779312	0.536013	3.15524e-22	NA	6.93273e-23	0.00732502	0.371093	NA	NA
GENE-0168_7	2	400.944	NA	NA	NA	NA	NA	1.90385e-22	NA	NA	NA	NA	NA	NA
BS00021947_51	2	412.088	NA	NA	NA	NA	NA	NA	NA	NA	NA	NA	6.54545e-21	NA
Tdurum_contig43910_687	2	414.732	NA	0.259077	NA	0.119844	0.536013	0.753152	NA	0.467921	0.0103192	0.117525	0.914621	NA
Tdurum_contig28530_380	2	435.546	NA	3.09084e-22	NA	0.177646	NA	1.90385e-22	NA	NA	0.153042	NA	0.442279	NA
wsnp_CAP11_c631_419930	2	448.496	0.540291	0.0391276	NA	NA	0.607959	0.0952928	0.607959	0.115851	0.127754	0.000923189	0.587594	NA
BS00022133_51	2	448.948	0.409294	0.0605689	NA	0.467921	0.607959	0.140017	0.607959	0.111836	0.10247	0.00079623	0.512691	NA
tplb0023b14_704	2	450.312	0.409294	0.0488145	NA	0.467921	0.758239	0.0952928	0.758239	0.140017	0.148742	0.00079623	0.512691	NA
wsnp_Ex_rep_c67036_65492436	2	450.562	0.409294	0.0391276	NA	0.409294	0.758239	0.140017	0.758239	0.168204	0.10247	0.00079623	0.587594	NA
wsnp_JD_c4485_5618761	2	453.282	NA	0.0370562	NA	0.409294	0.758239	0.140017	NA	0.200825	0.10247	0.00079623	0.442279	NA
wsnp_Ku_c4951_8856170	2	454.154	NA	0.0488145	NA	0.472643	0.758239	0.140017	NA	0.140017	0.123812	0.00079623	0.587594	NA
RAC875_rep_c74070_518	2	458.321	NA	NA	NA	NA	NA	5.22943e-22	NA	NA	NA	NA	NA	NA
Ku_c23960_333	2	458.461	NA	0.254017	NA	0.531615	0.0690222	0.291841	NA	0.74773	0.679923	0.0557929	NA	NA
BS00069723_51	2	461.188	NA	4.18383e-23	NA	0.536013	0.838256	0.340085	NA	0.200825	0.0661926	0.00365043	0.512691	NA
wsnp_Ex_c3681_6715277	2	461.958	0.297147	4.18383e-23	NA	0.679923	0.838256	0.215825	0.836569	0.0916903	0.148742	0.00491244	0.583128	NA
wsnp_Ex_c2025_3799847	2	461.958	0.210903	4.18383e-23	NA	0.679923	0.918282	0.254017	0.758239	0.140017	0.0811306	0.00729036	0.583128	NA
wsnp_Ra_c2027_3943938	2	461.959	0.248864	4.18383e-23	NA	0.679923	0.838256	0.297147	0.836569	0.0916903	0.123812	0.00729036	0.583128	NA
Ra_c3083_982	2	462.302	NA	4.18383e-23	NA	0.536013	0.838256	0.458088	NA	0.200825	0.0661926	0.00365043	0.744882	NA
Kukri_c51474_334	2	462.329	0.254017	4.18383e-23	NA	0.607959	0.838256	0.215825	0.758239	0.115851	0.0843315	0.00729036	0.583128	NA
wsnp_CAP7_c940_480745	2	462.406	0.248864	4.18383e-23	0.587594	0.679923	0.838256	1.90385e-22	0.836569	6.93273e-23	0.0988869	0.00729036	0.507594	0.758239
IAAV5704	2	462.406	NA	4.18383e-23	0.587594	0.679923	0.838256	1.90385e-22	NA	6.93273e-23	0.0661926	0.00729036	0.583128	0.758239
Kukri_c38105_452	2	466.346	NA	NA	NA	NA	NA	1.90385e-22	NA	NA	NA	NA	NA	NA
wsnp_Ex_rep_c66883_65286958	2	469.661	NA	NA	NA	NA	NA	8.66765e-22	NA	NA	NA	NA	NA	NA
wsnp_BE443332B_Ta_2_2	2	471.197	NA	NA	1.08521e-20	NA	NA	NA	NA	6.93273e-23	NA	NA	NA	0.918282
Kukri_rep_c69810_502	2	475.1	NA	NA	1.08521e-20	NA	NA	NA	NA	6.93273e-23	NA	NA	NA	0.918282
IACX15424	2	475.102	NA	NA	1.08521e-20	NA	NA	NA	NA	NA	NA	NA	NA	0.918282
BobWhite_c1967_388	2	475.126	NA	NA	1.08521e-20	NA	NA	NA	NA	NA	NA	NA	NA	0.918282
wsnp_Ku_c24323_34285350	2	479.468	NA	NA	1.08521e-20	NA	NA	NA	NA	NA	NA	NA	NA	0.611683
Kukri_c67707_114	2	479.814	0.350688	0.00732502	0.59192	0.604126	1	1.90385e-22	0.536013	6.93273e-23	0.302343	0.0325438	0.4367	0.760668
Tdurum_contig44255_814	2	481.498	4.10178e-23	NA	0.59192	NA	NA	NA	0.472643	0.140017	NA	NA	0.507594	0.760668
GENE-0142_178	2	481.512	NA	0.00426672	0.59192	0.536013	1	1.90385e-22	NA	6.93273e-23	0.259077	0.0325438	0.662521	0.760668
CAP7_c3456_113	2	481.513	0.248864	0.00560319	0.59192	0.604126	1	1.90385e-22	0.536013	6.93273e-23	0.254017	0.0325438	0.583128	0.760668
BS00071465_51	2	481.742	4.10178e-23	NA	0.59192	NA	NA	NA	0.536013	0.111836	NA	NA	0.507594	0.760668
Excalibur_rep_c105376_485	2	482.343	0.254017	0.00560319	0.59192	0.536013	1	1.90385e-22	0.536013	6.93273e-23	0.259077	0.0325438	0.662521	0.760668
BS00023142_51	2	482.345	NA	NA	0.59192	NA	NA	NA	NA	0.168204	NA	NA	0.662521	0.760668
Tdurum_contig15593_407	2	482.347	4.10178e-23	NA	0.59192	NA	NA	NA	0.607959	0.168204	NA	NA	0.583128	0.760668
BS00034925_51	2	482.897	NA	NA	0.59192	NA	NA	NA	NA	0.205903	NA	NA	0.662521	0.760668
Tdurum_contig28316_243	2	482.898	0.350688	0.00732502	0.59192	0.536013	1	3.15524e-22	0.607959	6.93273e-23	0.302343	0.0325438	0.662521	0.760668
RAC875_c56417_377	2	482.912	4.10178e-23	NA	0.59192	NA	NA	NA	0.607959	0.205903	NA	NA	0.662521	0.760668
Ra_c68984_1882	2	486.888	0.119844	0.00387725	NA	0.41902	0.918282	3.15524e-22	0.611683	6.93273e-23	0.264045	0.00966185	0.913627	NA
Tdurum_contig59449_249	2	493.545	NA	NA	1.08521e-20	NA	NA	NA	NA	NA	NA	NA	NA	0.918282
Excalibur_c90096_77	2	493.625	0.259077	0.00732502	NA	0.607959	0.679923	0.119844	0.481728	0.340085	0.302343	0.0181431	0.912596	NA
GENE-0107_807	2	494.317	NA	NA	1.08521e-20	NA	NA	NA	NA	NA	NA	NA	NA	0.604126
IACX3408	2	494.975	NA	NA	1.08521e-20	NA	NA	NA	NA	NA	NA	NA	NA	0.918282
RAC875_c5556_328	2	496.096	NA	4.22783e-12	NA	NA	1.8899e-11	5.35805e-07	NA	3.55994e-10	2.21834e-12	NA	7.70039e-08	NA
BS00022920_51	2	498.895	0.467921	4.18383e-23	0.238269	NA	0.834827	0.1444	0.264045	0.467921	0.259077	NA	0.662521	0.755736
JD_c3116_778	2	498.896	0.467921	6.93273e-23	0.238269	NA	0.834827	0.1444	0.264045	NA	0.220671	NA	0.662521	0.679923
IAAV6731	2	500.034	NA	1.49432e-20	NA	NA	0.834827	0.148742	NA	0.604126	0.536013	NA	0.741934	NA
Ra_c37969_549	2	500.31	0.604126	1.49432e-20	NA	NA	0.834827	0.177646	0.264045	0.531615	0.467921	NA	0.741934	NA
Tdurum_contig81102_102	2	503.947	0.604126	4.18383e-23	0.238269	NA	0.753152	0.140017	0.264045	0.604126	0.302343	NA	0.662521	0.755736
Excalibur_c5218_75	2	503.988	0.604126	1.49432e-20	NA	NA	0.753152	0.119844	0.264045	0.536013	0.307434	NA	0.662521	NA
Tdurum_contig10026_1493	2	505.376	NA	NA	1.08521e-20	2.52502e-23	NA	NA	NA	NA	NA	1.00527e-18	NA	0.755736
BS00022615_51	2	506.24	NA	1.49432e-20	NA	NA	0.753152	0.172955	NA	0.409294	0.259077	NA	0.744882	NA
TA003900-0407	2	507.358	0.604126	1.49432e-20	NA	NA	0.753152	0.172955	0.264045	0.409294	0.259077	NA	0.744882	NA
wsnp_Ra_c29782_39115548	2	516.677	0.834827	0.0260145	NA	0.531615	0.676657	3.15524e-22	0.264045	6.93273e-23	0.472643	0.000346619	0.744882	NA
Kukri_c13188_256	2	516.919	0.834827	4.18383e-23	0.334594	0.676657	0.676657	1.90385e-22	0.264045	6.93273e-23	0.467921	0.000346619	0.744882	0.917411
RAC875_rep_c98040_163	2	518.417	1	0.0260145	NA	0.527089	2.52502e-23	1.90385e-22	0.360816	6.93273e-23	0.307434	0.000487062	0.913627	NA
IACX10809	2	523.699	0.917411	4.18383e-23	0.334594	0.527089	0.676657	1.90385e-22	0.264045	1.14883e-22	0.302343	0.0026998	0.658687	1
Excalibur_rep_c103109_88	2	525.93	0.917411	NA	1.08521e-20	0.600179	0.916512	1.90385e-22	2.52502e-23	NA	NA	4.26927e-18	NA	1
wsnp_Ex_c53976_57027635	2	525.934	0.917411	NA	1.08521e-20	0.676657	0.834827	1.90385e-22	2.52502e-23	NA	NA	4.26927e-18	NA	1
wsnp_Ra_c5088_9081927	2	525.936	0.917411	4.18383e-23	0.334594	0.600179	0.916512	1.90385e-22	0.127754	6.93273e-23	0.1444	0.001272	0.587594	1
CAP7_c12162_251	2	526.665	NA	NA	NA	NA	NA	NA	NA	0.758239	NA	NA	6.54545e-21	NA
Tdurum_contig50473_889	2	526.671	NA	NA	1.08521e-20	NA	0.916512	NA	NA	NA	NA	4.26927e-18	NA	0.917411
BS00009270_51	2	529.74	NA	4.18383e-23	NA	0.19043	NA	3.15524e-22	NA	6.93273e-23	0.0133083	NA	0.829248	NA
Ra_c25590_1486	2	531.235	4.10178e-23	0.0170796	NA	NA	NA	1.90385e-22	0.186852	0.836569	0.0811306	NA	6.54545e-21	NA
wsnp_Ex_c1495_2864718	2	531.235	NA	8.41693e-15	NA	NA	NA	NA	NA	NA	0.177646	NA	NA	NA
GENE-0410_71	2	534.852	NA	NA	NA	NA	2.52502e-23	5.22943e-22	NA	NA	NA	NA	6.54545e-21	NA
BS00036362_51	2	534.857	NA	2.19296e-21	NA	NA	NA	NA	NA	NA	0.123812	NA	NA	NA
Tdurum_contig31102_299	2	534.858	NA	0.0159064	0.517634	NA	NA	NA	NA	NA	0.0811306	NA	NA	0.836569
wsnp_BG606586B_Ta_2_13	2	534.86	NA	2.19296e-21	NA	NA	NA	NA	NA	NA	0.148742	NA	NA	NA
Kukri_c559_193	2	535.064	NA	0.00671439	0.517634	NA	NA	NA	NA	NA	0.0811306	NA	NA	0.918282
RAC875_s110519_303	2	535.304	0.755736	NA	NA	0.917411	NA	0.596113	0.186852	0.679923	NA	NA	NA	NA
RAC875_c8888_802	2	535.304	0.755736	NA	NA	1	NA	0.669815	0.186852	0.604126	NA	NA	NA	NA
wsnp_JD_c11014_11565501	2	535.304	NA	NA	NA	0.916512	NA	0.669815	NA	0.755736	NA	NA	NA	NA
Tdurum_contig87938_342	2	535.343	NA	NA	NA	0.916512	NA	0.74773	NA	0.755736	NA	NA	NA	NA
IACX11029	2	536.85	NA	NA	NA	NA	NA	NA	NA	0.917411	NA	NA	NA	NA
CAP12_c1129_220	2	540.942	NA	NA	NA	NA	NA	NA	NA	0.917411	NA	NA	NA	NA
Excalibur_c40993_1129	2	545.882	NA	NA	NA	NA	2.52502e-23	NA	NA	NA	NA	6.06132e-19	NA	NA
wsnp_BG274294B_Ta_2_3	2	547.898	NA	NA	NA	NA	2.52502e-23	NA	NA	NA	NA	6.06132e-19	NA	NA
BS00048610_51	2	547.98	NA	NA	NA	NA	2.52502e-23	NA	NA	NA	NA	6.06132e-19	NA	NA
TA004081-0677	2	550.043	NA	NA	NA	2.52502e-23	0.679923	NA	NA	0.917411	NA	0.00324083	NA	NA
Tdurum_contig25457_175	2	550.517	NA	0.000453475	NA	0.600179	0.679923	3.15524e-22	NA	6.93273e-23	0.536013	0.00324083	0.744882	NA
BS00068083_51	2	551.111	NA	NA	NA	2.52502e-23	0.679923	NA	NA	0.917411	NA	0.00324083	NA	NA
IAAV4729	2	552.982	NA	2.19296e-21	NA	NA	NA	1.90385e-22	NA	NA	0.472643	NA	0.744882	NA
wsnp_Ex_c402_791233	2	553.411	NA	2.19296e-21	NA	0.753152	NA	3.15524e-22	NA	NA	0.472643	NA	0.744882	NA
Tdurum_contig42797_2922	2	553.412	NA	2.19296e-21	NA	0.834827	NA	1.90385e-22	NA	NA	0.611683	NA	0.744882	NA
wsnp_Ku_c23096_32987510	2	553.415	NA	2.19296e-21	NA	0.676657	NA	1.90385e-22	NA	NA	0.472643	NA	0.744882	NA
Tdurum_contig42749_3287	2	553.451	NA	1.49432e-20	NA	0.834827	NA	5.22943e-22	NA	6.93273e-23	0.472643	NA	0.744882	NA
RAC875_rep_c109215_398	2	553.666	NA	1.49432e-20	NA	0.67329	NA	1.43672e-21	NA	1.90385e-22	0.248864	NA	1	NA
Kukri_c66451_128	2	553.833	NA	1.49432e-20	NA	0.753152	NA	1.90385e-22	NA	6.93273e-23	0.536013	NA	0.662521	NA
wsnp_JD_c6331_7499499	2	553.899	NA	1.49432e-20	NA	0.676657	NA	1.90385e-22	NA	6.93273e-23	0.472643	NA	0.744882	NA
GENE-0293_346	2	554.447	0.838256	0.1444	NA	0.307434	NA	0.916512	0.536013	0.755736	0.834827	NA	0.73572	NA
GENE-0293_445	2	554.447	4.33908e-09	4.18383e-23	0.442279	5.39772e-08	4.90214e-08	8.66765e-22	1	6.93273e-23	0.307434	0.19043	3.43504e-07	1
BS00096719_51	2	556.108	0.679923	0.000329507	NA	0.755736	0.836569	0.750485	0.307434	0.755736	0.918282	0.00079623	0.744882	NA
GENE-0120_397	2	556.111	0.755736	0.000621759	NA	0.676657	0.836569	0.666228	0.307434	0.753152	0.917411	0.00152242	0.662521	NA
wsnp_Ex_c1440_2764867	2	556.291	0.836569	0.000392993	NA	0.676657	0.604126	0.666228	0.307434	0.753152	0.917411	0.00152242	0.662521	NA
Kukri_rep_c111991_498	2	558.168	NA	1.49432e-20	NA	0.755736	NA	0.666228	NA	0.836569	0.838256	0.000487062	0.744882	NA
RAC875_c32687_153	2	560.813	2.91484e-22	NA	1.08521e-20	NA	2.52502e-23	NA	0.220671	NA	NA	NA	NA	6.93273e-23
BS00081396_51	2	561.002	0.834827	NA	1.08521e-20	NA	2.52502e-23	NA	0.186852	NA	NA	NA	NA	0.604126
BS00107749_51	2	561.01	2.91484e-22	NA	1.08521e-20	NA	2.52502e-23	NA	0.186852	NA	NA	NA	NA	6.93273e-23
CAP8_c818_370	2	562.623	5.55218e-24	0.000329507	0.502335	2.52502e-23	0.467921	1.90385e-22	0.186852	6.93273e-23	2.52502e-23	4.94775e-20	2.2993e-11	6.93273e-23
Tdurum_contig48523_1838	2	565.286	NA	1.49432e-20	NA	0.917411	NA	0.83117	NA	0.836569	0.758239	0.000245733	0.913627	NA
BS00088039_51	2	566.53	NA	0.00350929	0.573745	0.916512	0.536013	8.66765e-22	NA	1.14883e-22	0.836569	0.000245733	0.913627	0.917411
wsnp_Ex_c39616_46871127	2	567.428	NA	1.49432e-20	0.502335	0.834827	NA	1.90385e-22	NA	6.93273e-23	1	0.00110335	0.741934	0.836569
BS00021710_51	2	567.932	NA	NA	1.08521e-20	NA	NA	NA	NA	NA	NA	NA	NA	1
BS00001835_51	2	568.06	0.918282	NA	NA	NA	2.52502e-23	NA	2.52502e-23	NA	NA	NA	NA	NA
Excalibur_c60931_1260	2	568.062	2.91484e-22	NA	1.08521e-20	NA	2.52502e-23	NA	2.52502e-23	NA	NA	NA	NA	6.93273e-23
BS00063092_51	2	568.325	NA	1.49432e-20	NA	1	NA	0.388323	NA	0.836569	0.918282	NA	0.913627	NA
BS00076405_51	2	568.566	NA	1.49432e-20	NA	0.916512	NA	0.452966	NA	0.755736	0.918282	0.00079623	0.913627	NA
Tdurum_contig8158_269	2	569.263	NA	NA	1.08521e-20	NA	NA	NA	NA	NA	NA	NA	NA	6.93273e-23
Kukri_c7770_176	2	571.576	NA	NA	NA	NA	2.52502e-23	NA	NA	NA	NA	NA	NA	NA
Tdurum_contig47550_699	2	571.576	NA	NA	NA	NA	2.52502e-23	NA	NA	NA	NA	NA	NA	NA
BobWhite_c11044_322	2	571.66	0.536013	0.0123434	NA	0.755736	0.254017	0.238269	0.477244	1	0.467921	0.0235401	0.827259	NA
Tdurum_contig604_356	2	571.762	0.540291	0.0170796	NA	0.604126	NA	0.334594	0.477244	0.836569	0.409294	0.0235401	0.827259	NA
IACX11320	2	571.841	NA	0.0159064	NA	0.531615	NA	0.334594	NA	0.836569	0.531615	0.0235401	0.662521	NA
Kukri_c15391_468	2	571.841	NA	0.0159064	NA	0.531615	NA	0.334594	NA	0.836569	0.604126	0.0235401	0.662521	NA
RFL_Contig4235_707	2	571.843	0.679923	0.0294359	NA	0.604126	NA	0.334594	0.477244	0.758239	0.604126	NA	0.587594	NA
Tdurum_contig52782_382	2	571.847	0.607959	0.0232606	NA	0.604126	0.177646	1.90385e-22	0.477244	6.93273e-23	0.679923	0.00729036	0.517634	NA
Tdurum_contig30517_578	2	571.848	0.273718	0.0512526	NA	0.919126	NA	0.0988869	0.41902	0.758239	0.264045	NA	0.829248	NA
Tdurum_contig30517_310	2	571.848	0.317311	0.0512526	NA	0.758239	NA	0.119844	0.41902	0.758239	0.355809	NA	0.829248	NA
TA002402-1350	2	571.849	0.760668	0.0577796	NA	0.148742	0.220671	0.399075	0.254017	0.345448	0.115851	0.0468374	NA	NA
BS00031596_51	2	574.239	NA	0.0294359	NA	0.531615	NA	0.334594	NA	0.917411	0.604126	NA	0.827259	NA
wsnp_Ku_rep_c89089_82009060	2	574.432	NA	NA	NA	NA	NA	NA	NA	NA	NA	4.94775e-20	NA	NA
wsnp_Ex_c21198_30327016	2	574.435	NA	NA	NA	NA	NA	NA	NA	NA	NA	4.94775e-20	NA	NA
wsnp_Ex_rep_c107911_91350930	2	574.442	NA	NA	NA	NA	NA	NA	NA	NA	NA	4.94775e-20	NA	NA
wsnp_Ex_rep_c107911_91350866	2	574.442	NA	NA	NA	NA	NA	NA	NA	NA	NA	4.94775e-20	NA	NA
wsnp_Ex_c15611_23929128	2	576.022	NA	NA	NA	NA	NA	NA	NA	NA	NA	4.94775e-20	NA	NA
wsnp_Ex_c5101_9052671	2	576.023	NA	NA	NA	NA	NA	NA	NA	NA	NA	4.94775e-20	NA	NA
Kukri_c9133_2211	2	576.024	0.838256	0.0103192	NA	0.467921	NA	0.334594	0.544454	1	0.758239	NA	0.666228	NA
wsnp_Ku_c13043_20902807	2	576.215	0.676657	0.0294359	NA	0.676657	NA	3.15524e-22	0.355809	6.93273e-23	0.604126	NA	0.827259	NA
Ku_c956_1797	2	576.601	0.758239	0.063374	NA	0.604126	NA	0.334594	0.477244	0.918282	0.758239	NA	0.744882	NA
wsnp_Ex_c7585_12957020	2	578.016	NA	NA	1.08521e-20	NA	2.52502e-23	NA	NA	NA	NA	NA	NA	0.758239
Tdurum_contig13117_1316	2	579.325	NA	NA	1.08521e-20	NA	NA	NA	NA	NA	NA	NA	NA	0.758239
Kukri_c25961_166	2	582.642	0.836569	0.297147	0.0700413	0.679923	NA	1.90385e-22	1	6.93273e-23	0.676657	NA	0.583128	0.758239
BS00067627_51	2	587.41	NA	NA	0.808365	NA	NA	NA	NA	0.0914819	NA	1.31579e-06	NA	0.683091
Kukri_c8143_355	2	588.08	NA	2.19296e-21	NA	NA	NA	1.90385e-22	NA	NA	0.531615	NA	NA	NA
Kukri_c9752_793	2	588.084	0.836569	0.254017	0.117525	0.679923	0.0747355	0.522431	0.683091	0.917411	0.604126	0.0167034	0.662521	0.838256
Tdurum_contig69792_167	2	588.084	0.755736	0.409294	0.117525	0.679923	0.0747355	0.334594	0.683091	0.917411	0.404248	0.0167034	0.741934	0.758239
Excalibur_c27915_560	2	588.624	NA	2.19296e-21	NA	NA	2.52502e-23	1.90385e-22	NA	NA	0.604126	4.94775e-20	NA	NA
BS00022551_51	2	590.479	NA	0.210903	NA	0.604126	NA	0.452966	NA	NA	0.917411	NA	0.275234	NA
RAC875_c62171_386	2	595.614	6.79544e-23	NA	NA	NA	2.52502e-23	NA	0.917411	0.918282	NA	4.94775e-20	6.54545e-21	NA
wsnp_Ex_c27644_36826484	2	595.616	4.10178e-23	NA	NA	NA	2.52502e-23	NA	0.834827	0.834827	NA	4.94775e-20	6.54545e-21	NA
BS00066338_51	2	595.783	0.755736	0.467921	NA	0.297147	0.679923	0.669815	0.917411	1	0.836569	0.117525	0.227275	NA
Kukri_c42202_271	2	596.042	NA	0.472643	NA	2.52502e-23	NA	0.409294	NA	NA	1	NA	NA	NA
BobWhite_c39656_106	2	596.987	NA	0.350688	NA	2.52502e-23	NA	1	NA	NA	0.838256	NA	NA	NA
Tdurum_contig83079_133	2	599.757	NA	0.409294	NA	2.52502e-23	NA	3.15524e-22	NA	NA	0.919126	NA	NA	NA
Excalibur_c48448_279	2	605.444	NA	NA	1.08521e-20	NA	NA	NA	NA	NA	NA	NA	NA	0.916512
Tdurum_contig42423_1963	2	605.446	NA	NA	1.08521e-20	NA	NA	NA	NA	NA	NA	NA	NA	1
Kukri_c13978_132	2	607.424	0.409294	0.67329	NA	0.1444	0.604126	0.676657	0.409294	0.414216	0.918282	0.578515	0.275234	NA
Excalibur_rep_c107047_742	2	609.661	NA	0.467921	NA	0.0561884	0.686168	0.753152	NA	0.254017	0.683091	0.227275	0.19043	NA
Tdurum_contig96049_200	2	610.156	0.409294	0.67329	NA	0.210903	0.350688	0.750485	0.302343	0.254017	0.836569	0.430953	0.227275	NA
IACX886	2	610.931	0.350688	0.67329	NA	0.210903	0.350688	0.834827	0.302343	0.350688	0.836569	0.578515	0.275234	NA
BS00022775_51	2	610.932	0.611683	0.67329	NA	0.148742	0.472643	0.755736	0.302343	0.350688	0.683091	0.376992	0.323212	NA
BS00023941_51	2	619.574	0.834827	4.18383e-23	0.442279	0.148742	0.345448	1.90385e-22	0.115851	6.93273e-23	0.540291	0.578515	0.19043	0.755736
RAC875_c78619_523	2	619.883	6.79544e-23	NA	0.275234	NA	6.93273e-23	NA	2.52502e-23	NA	NA	4.94775e-20	NA	0.604126
Tdurum_contig10362_555	2	620.357	NA	NA	0.275234	NA	2.52502e-23	NA	NA	NA	NA	4.94775e-20	NA	0.536013
Tdurum_contig10362_328	2	620.358	0.916512	4.18383e-23	0.275234	0.215825	0.248864	8.66765e-22	0.1444	6.93273e-23	0.919126	0.578515	0.153599	0.604126
IACX906	2	620.496	NA	NA	1.08521e-20	NA	NA	NA	NA	NA	NA	NA	NA	0.404248
TA003586-0637	2	620.5	NA	NA	1.08521e-20	NA	NA	NA	NA	NA	NA	NA	NA	0.467921
BobWhite_c48071_144	2	620.5	0.679923	0.0916903	0.328972	0.215825	NA	1.90385e-22	2.52502e-23	6.93273e-23	0.544454	NA	0.153599	0.409294
Excalibur_c93510_360	2	620.917	9.19834e-24	NA	0.328972	NA	NA	NA	2.52502e-23	NA	NA	NA	NA	0.467921
Kukri_c30461_857	2	620.919	NA	NA	0.275234	0.0843315	NA	1.90385e-22	NA	6.93273e-23	NA	NA	0.153599	0.409294
wsnp_Ex_c3147_5816957	2	621.246	6.79544e-23	NA	0.382733	NA	0.1444	NA	0.531615	NA	NA	8.20534e-20	NA	0.467921
RFL_Contig2736_827	2	621.247	6.79544e-23	NA	0.382733	NA	0.119844	NA	0.531615	NA	NA	4.94775e-20	NA	0.467921
wsnp_BE590634B_Ta_2_1	2	621.262	1	4.18383e-23	0.275234	0.148742	0.1444	5.22943e-22	0.463071	6.93273e-23	0.477244	0.578515	0.185112	0.467921
IACX1891	2	621.262	0.836569	4.18383e-23	0.328972	0.148742	0.0988869	5.22943e-22	0.604126	6.93273e-23	0.544454	0.578515	0.19043	0.472643
wsnp_BE590634B_Ta_2_5	2	621.262	1	4.18383e-23	0.328972	0.148742	0.119844	1.90385e-22	0.531615	6.93273e-23	0.477244	0.578515	0.185112	0.467921
wsnp_Ex_c194_381656	2	625.785	NA	NA	NA	NA	0.0605689	NA	NA	NA	NA	4.94775e-20	NA	NA
BS00022851_51	2	625.787	NA	0.399075	NA	2.52502e-23	0.0605689	0.172955	NA	0.755736	0.679923	0.502335	0.185112	NA
Ku_c16636_347	2	625.789	NA	NA	NA	NA	0.0488145	NA	NA	NA	NA	4.94775e-20	NA	NA
wsnp_Ex_c18384_27213023	2	625.79	NA	NA	NA	NA	0.123812	NA	NA	NA	NA	4.94775e-20	NA	NA
BS00021680_51	2	625.791	NA	NA	0.323212	NA	NA	NA	NA	NA	NA	NA	NA	0.600179
RAC875_c64190_212	2	625.791	NA	0.399075	NA	2.52502e-23	NA	0.297147	NA	0.755736	0.540291	NA	0.185112	NA
Ku_c79340_308	2	625.793	NA	NA	NA	NA	0.0779312	NA	NA	NA	NA	4.94775e-20	NA	NA
wsnp_Ku_c41261_49287074	2	626.541	NA	NA	NA	NA	NA	NA	NA	NA	NA	4.94775e-20	NA	NA
BS00067024_51	2	627.704	NA	NA	NA	NA	0.0488145	NA	NA	NA	NA	4.94775e-20	NA	NA
BS00063928_51	2	627.706	NA	NA	NA	NA	0.0605689	NA	NA	NA	NA	4.94775e-20	NA	NA
wsnp_BE494527B_Ta_2_1	2	628.572	NA	0.399075	NA	2.52502e-23	0.0747355	0.172955	NA	0.676657	0.414216	0.430953	0.148614	NA
RAC875_c16136_1597	2	628.588	0.834827	4.18383e-23	0.59192	0.123812	0.0391276	1.90385e-22	0.918282	6.93273e-23	0.611683	0.578515	0.275234	0.531615
RAC875_c47427_75	2	630.021	NA	NA	1.08521e-20	NA	NA	NA	NA	NA	NA	NA	NA	0.350688
BS00083060_51	2	630.021	NA	NA	1.08521e-20	NA	NA	NA	NA	NA	NA	NA	NA	0.404248
Excalibur_c581_1220	2	631.184	NA	NA	1.08521e-20	NA	NA	NA	NA	NA	NA	NA	NA	0.404248
Tdurum_contig47253_1624	2	632.329	NA	NA	1.08521e-20	NA	NA	NA	NA	0.836569	NA	NA	NA	0.834827
Tdurum_contig41945_748	2	632.918	NA	NA	1.08521e-20	NA	NA	NA	NA	0.472643	NA	NA	NA	0.834827
Tdurum_contig67656_387	2	632.937	NA	NA	1.08521e-20	NA	NA	NA	NA	0.472643	NA	NA	NA	0.834827
wsnp_Ex_c5296_9365860	2	635.077	0.0476704	0.839893	0.0522595	0.0561884	0.0348085	0.0311967	0.481728	0.611683	0.763025	0.827259	0.669815	0.760668
wsnp_Ex_c5296_9365847	2	635.077	NA	0.345448	0.0126064	0.0143059	0.123812	0.0605689	NA	0.918282	0.414216	1	0.382733	0.917411
Tdurum_contig49651_227	2	635.077	NA	0.345448	0.0126064	0.0143059	0.123812	0.0605689	NA	0.918282	0.414216	1	0.382733	0.917411
Tdurum_contig53772_362	2	635.126	0.0811306	0.345448	0.037022	0.0232606	0.0988869	0.0463995	1	0.836569	0.604126	1	0.442279	1
Tdurum_contig65853_242	2	635.616	NA	5.1216e-22	0.037022	NA	NA	NA	NA	0.917411	0.755736	NA	NA	0.916512
Tdurum_contig57927_171	2	636.329	NA	NA	1.08521e-20	NA	NA	NA	NA	NA	NA	NA	NA	0.834827
BS00022411_51	2	636.33	NA	NA	1.08521e-20	NA	NA	NA	NA	NA	NA	NA	NA	0.916512
BS00072791_51	2	636.433	NA	1.90385e-22	0.0272004	NA	NA	NA	NA	NA	0.834827	NA	NA	1
IACX2961	2	637.101	NA	0.1444	NA	1.86539e-22	0.220671	0.0779312	NA	NA	0.683091	0.825199	0.275234	NA
Ra_c17685_927	2	638.548	NA	NA	1.08521e-20	NA	NA	NA	NA	NA	NA	0.911528	NA	0.834827
tplb0043k02_463	2	638.931	0.477244	0.210903	NA	0.0488145	NA	0.1444	0.834827	0.683091	0.607959	NA	6.54545e-21	NA
TA001769-0538	2	640.162	0.264045	0.1444	0.037022	0.0952928	0.153042	0.0370562	0.67329	0.472643	0.472643	0.911528	0.447699	0.834827
BS00022176_51	2	642.433	0.41902	0.297147	0.0620424	0.0779312	0.220671	0.0488145	0.527089	0.472643	0.536013	4.94775e-20	6.54545e-21	0.67329
BobWhite_c2844_569	2	642.445	0.307434	NA	NA	0.119844	0.182279	0.0105152	0.522431	0.472643	NA	0.911528	0.512691	NA
BS00039135_51	2	642.445	0.360816	NA	NA	0.0988869	0.220671	0.0260145	0.669815	0.540291	NA	0.825199	0.447699	NA
BS00089790_51	2	643.929	NA	0.297147	2.46301e-12	2.53661e-14	0.259077	0.0260145	NA	0.536013	0.153042	0.73572	0.662521	0.679923
IAAV1683	2	645.125	NA	NA	1.08521e-20	NA	NA	0.0190165	NA	0.755736	NA	NA	6.54545e-21	0.679923
Tdurum_contig10036_1614	2	645.126	NA	0.297147	1.08521e-20	2.52502e-23	NA	0.0260145	NA	0.834827	0.307434	NA	6.54545e-21	0.604126
Tdurum_contig10036_474	2	645.13	NA	0.254017	1.08521e-20	2.52502e-23	NA	0.04401	NA	0.917411	0.307434	NA	6.54545e-21	0.679923
BobWhite_c2027_84	2	645.487	NA	0.297147	1.08521e-20	2.52502e-23	NA	0.035015	NA	1	0.307434	NA	6.54545e-21	0.679923
Tdurum_contig93532_89	2	645.491	NA	0.297147	1.08521e-20	2.52502e-23	NA	0.0243579	NA	0.753152	0.531615	NA	6.54545e-21	0.679923
TA004946-0577	2	645.492	NA	0.297147	1.08521e-20	2.52502e-23	NA	0.0190165	NA	0.755736	0.409294	NA	6.54545e-21	0.679923
Excalibur_c63885_115	2	646.723	NA	NA	NA	NA	2.52502e-23	NA	NA	NA	NA	NA	NA	NA
RAC875_c818_1185	2	647.844	NA	0.350688	NA	0.071546	0.177646	0.0190165	NA	0.834827	0.467921	0.820847	0.334594	NA
IAAV7428	2	647.845	0.919126	0.350688	NA	0.071546	0.254017	0.0550088	0.447699	1	0.355809	0.73244	0.334594	NA
wsnp_Ku_c51703_56915288	2	648.232	NA	3.63228e-21	NA	NA	NA	1.90385e-22	NA	1	0.472643	4.94775e-20	NA	NA
TA004668-0687	2	648.233	NA	3.63228e-21	NA	NA	NA	1.90385e-22	NA	1	0.414216	4.94775e-20	NA	NA
BS00084895_51	2	648.237	1.12586e-22	3.63228e-21	NA	NA	NA	1.90385e-22	0.334594	1	0.536013	4.94775e-20	NA	NA
BobWhite_c23617_167	2	650.744	9.19834e-24	5.1216e-22	0.741934	NA	NA	NA	2.52502e-23	NA	0.836569	NA	NA	0.758239
Excalibur_c8585_701	2	650.744	5.55218e-24	5.1216e-22	0.662521	NA	NA	NA	2.52502e-23	NA	1	NA	NA	0.758239
Tdurum_contig11216_942	2	650.745	9.19834e-24	5.1216e-22	0.741934	NA	NA	NA	2.52502e-23	NA	0.758239	NA	NA	0.758239
BS00099794_51	2	650.854	0.838256	0.604126	0.912596	0.115851	NA	0.0651964	0.071546	0.676657	0.679923	NA	0.452966	0.758239
BS00070285_51	2	651.354	NA	NA	NA	2.52502e-23	NA	3.15524e-22	NA	6.93273e-23	NA	NA	6.54545e-21	NA
BS00002484_51	2	651.354	NA	NA	NA	2.52502e-23	NA	1.90385e-22	NA	6.93273e-23	NA	NA	6.54545e-21	NA
Kukri_c25512_53	2	654.223	NA	NA	NA	2.52502e-23	NA	3.15524e-22	NA	6.93273e-23	NA	NA	NA	NA
Tdurum_contig8840_575	2	656.607	NA	NA	NA	NA	NA	NA	NA	NA	NA	NA	6.54545e-21	NA
BS00064052_51	2	657.907	1.52397e-23	NA	NA	NA	NA	NA	2.52502e-23	NA	NA	NA	6.54545e-21	NA
Tdurum_contig75731_537	2	658.356	4.10178e-23	NA	NA	NA	NA	NA	2.52502e-23	NA	NA	NA	6.54545e-21	NA
BS00045568_51	2	658.372	4.10178e-23	NA	NA	NA	NA	NA	2.52502e-23	NA	NA	NA	1.08521e-20	NA
TA004059-0492	2	658.518	2.91484e-22	NA	NA	NA	2.52502e-23	NA	2.52502e-23	NA	NA	4.94775e-20	6.54545e-21	NA
Tdurum_contig13250_137	2	663.063	0.477244	0.916512	NA	0.604126	0.838256	1.90385e-22	0.205903	6.93273e-23	0.182279	1	0.744882	NA
IACX8074	2	665.189	0.536013	0.531615	NA	NA	NA	0.148742	0.1444	NA	0.220671	4.94775e-20	6.54545e-21	NA
IACX9290	2	665.191	NA	0.399075	NA	NA	NA	0.210903	NA	NA	0.148742	4.94775e-20	6.54545e-21	NA
BS00078413_51	2	665.467	NA	0.463071	NA	NA	NA	0.172955	NA	NA	0.177646	4.94775e-20	6.54545e-21	NA
BS00078414_51	2	665.467	NA	0.463071	NA	NA	NA	0.177646	NA	NA	0.182279	4.94775e-20	6.54545e-21	NA
IACX2234	2	667.067	0.355809	0.531615	NA	NA	0.838256	0.177646	0.205903	NA	0.182279	4.94775e-20	6.54545e-21	NA
Tdurum_contig55429_147	2	667.067	0.355809	0.531615	NA	NA	0.838256	0.177646	0.205903	NA	0.259077	4.94775e-20	6.54545e-21	NA
Tdurum_contig55429_116	2	667.067	0.355809	0.531615	NA	NA	0.838256	0.177646	0.205903	NA	0.215825	4.94775e-20	6.54545e-21	NA
wsnp_Ra_c53181_56932563	2	667.408	0.355809	0.676657	NA	0.254017	0.838256	0.1444	0.205903	0.918282	0.123812	4.94775e-20	6.54545e-21	NA
IAAV3040	2	674.364	4.82718e-22	NA	0.388323	0.0294359	NA	0.115851	0.063374	NA	NA	0.148614	0.084469	1
RAC875_c9770_123	2	675.002	0.0119847	0.916512	NA	0.0488145	NA	0.172955	0.063374	NA	0.758239	0.148614	0.158526	NA
BS00084990_51	2	675.004	NA	NA	NA	NA	NA	NA	NA	0.115851	NA	NA	NA	NA
wsnp_CAP11_c2596_1325540	2	676.346	0.00665561	NA	NA	0.0488145	NA	0.172955	0.0988869	NA	NA	0.221624	0.084469	NA
Tdurum_contig42558_134	2	676.505	NA	NA	0.447699	0.0488145	0.683091	0.205903	NA	0.205903	NA	0.215866	0.12663	0.836569
BS00107837_51	2	676.649	0.00862942	NA	0.447699	0.0488145	NA	0.172955	0.063374	NA	NA	0.215866	0.103742	0.836569
BS00060686_51	2	677.133	NA	NA	0.447699	0.0488145	NA	0.243615	NA	NA	NA	0.263552	0.12663	0.917411
RAC875_c24317_1351	2	677.848	NA	NA	1.08521e-20	NA	NA	NA	NA	NA	NA	NA	NA	0.758239
BS00066305_51	2	677.948	NA	3.86321e-21	1.08521e-20	NA	NA	NA	NA	NA	1	NA	NA	0.836569
BS00063302_51	2	678.646	NA	NA	1.08521e-20	NA	NA	NA	NA	NA	NA	NA	NA	0.683091
Tdurum_contig52086_129	2	679.799	0.10247	NA	0.0116169	0.0370562	NA	0.135593	0.328972	0.011412	NA	NA	NA	0.838256
BobWhite_c4482_73	2	680.063	NA	0.919126	NA	0.0111372	1	0.0779312	NA	0.0811306	0.919126	0.275234	0.135593	NA
D_contig03023_692	2	680.22	0.0843315	0.755736	0.0736383	0.0370562	0.758239	0.135593	0.0412268	0.0370562	1	0.376992	0.131131	0.838256
Tdurum_contig13879_919	2	681.763	0.106042	0.755736	0.0736383	0.0488145	0.838256	0.0952928	0.0512526	0.035015	0.919126	0.376992	0.158526	0.758239
Tdurum_contig13879_352	2	681.764	0.10247	0.676657	0.0736383	0.0370562	0.838256	0.168204	0.0512526	0.035015	1	0.257518	0.19043	0.758239
wsnp_Ku_c26281_36243489	2	682.867	NA	NA	0.741934	NA	NA	1.90385e-22	NA	NA	NA	NA	NA	1.14883e-22
BS00010807_51	2	682.867	NA	NA	1.08521e-20	NA	NA	NA	NA	NA	NA	NA	NA	0.918282
Tdurum_contig44851_888	2	684.454	NA	NA	1.08521e-20	NA	NA	NA	NA	NA	NA	NA	NA	6.93273e-23
Tdurum_contig49509_606	2	686.385	0.0875317	0.918282	0.19043	0.0182872	0.472643	0.0294359	0.0182872	0.0488145	0.760668	0.153599	0.334594	0.918282
wsnp_Ex_c750_1474351	2	687.791	NA	NA	1.08521e-20	NA	NA	NA	NA	NA	NA	NA	NA	0.918282
wsnp_Ku_c13952_22097856	2	688.365	0.0311967	0.836569	NA	0.0811306	0.409294	0.04401	2.52502e-23	0.04401	0.679923	0.143573	0.512691	NA
wsnp_Ku_c13952_22097895	2	688.365	0.0247447	0.836569	NA	0.0811306	0.409294	0.0370562	0.0182872	0.04401	0.755736	0.143573	0.382733	NA
wsnp_BE446672B_Ta_2_1	2	688.702	NA	NA	1.08521e-20	NA	NA	NA	NA	NA	NA	NA	NA	0.918282
Tdurum_contig9144_222	2	688.703	NA	NA	1.08521e-20	NA	NA	NA	NA	NA	NA	NA	NA	0.836569
Tdurum_contig92835_177	2	688.703	0.0232606	0.836569	0.0736383	0.063374	0.404248	0.0577796	2.52502e-23	0.0550088	1	0.0873753	0.323212	0.917411
BS00027006_51	2	688.703	NA	0.836569	NA	0.063374	0.467921	0.0577796	NA	0.0550088	1	0.112924	0.323212	NA
Excalibur_c25640_110	2	688.776	0.0247447	0.836569	0.0736383	0.0811306	0.414216	0.0488145	2.52502e-23	0.04401	0.836569	0.0955807	0.328972	0.918282
Tdurum_contig51922_676	2	688.908	0.0111372	0.836569	0.0557929	0.063374	0.404248	0.0488145	2.52502e-23	0.0550088	0.833029	0.0873753	0.323212	0.917411
BS00104270_51	2	688.909	NA	NA	NA	NA	NA	0.0605689	NA	NA	NA	NA	NA	NA
wsnp_Ex_rep_c66982_65424063	3	2.76879	0.127754	4.18383e-23	NA	0.838256	0.148742	1.90385e-22	0.683091	6.93273e-23	0.676657	0.650613	NA	NA
Excalibur_rep_c67619_217	3	2.76884	0.127754	4.18383e-23	NA	0.838256	0.148742	1.90385e-22	0.683091	6.93273e-23	0.676657	0.73572	NA	NA
wsnp_Ku_c23598_33524490	3	2.87933	0.123812	0.123812	NA	0.838256	0.123812	0.140017	0.683091	0.467921	0.399075	0.73572	NA	NA
BobWhite_c13373_250	3	3.32897	NA	0.0843315	NA	NA	0.0843315	0.177646	NA	0.536013	0.286422	NA	NA	NA
wsnp_Ex_c11950_19164191	3	3.70751	NA	0.123812	NA	0.838256	0.123812	0.107798	NA	0.345448	0.238269	0.573745	0.4367	NA
Kukri_c33374_1048	3	4.31939	0.0537113	4.18383e-23	NA	0.477244	0.0843315	1.90385e-22	0.839893	6.93273e-23	0.334594	0.257518	0.382733	NA
TA002095-0637	3	5.20797	0.409294	NA	NA	0.540291	NA	0.168204	2.52502e-23	6.93273e-23	NA	NA	NA	NA
Excalibur_c25599_358	3	5.69404	0.127754	4.18383e-23	NA	0.264045	0.127754	1.90385e-22	0.544454	6.93273e-23	0.135593	0.36503	0.382733	NA
Excalibur_c12980_2621	3	6.22597	0.182279	0.0661926	NA	0.472643	0.127754	1.90385e-22	2.52502e-23	0.302343	0.205903	0.654721	NA	NA
Kukri_c31776_1621	3	6.23076	0.182279	4.18383e-23	NA	0.409294	0.127754	1.90385e-22	1	6.93273e-23	0.135593	0.573745	0.376992	NA
Kukri_c52200_878	3	11.4013	NA	NA	NA	NA	2.52502e-23	NA	NA	NA	NA	4.94775e-20	0.195668	NA
Tdurum_contig49928_424	3	11.7626	0.0661926	0.0843315	NA	0.758239	0.220671	0.0463995	0.760668	0.063374	0.243615	0.738883	0.583128	NA
Tdurum_contig77522_310	3	15.0099	NA	NA	NA	NA	0.153042	NA	NA	NA	NA	9.12734e-11	9.2366e-13	NA
RAC875_c38003_164	3	15.6447	NA	NA	1.08521e-20	NA	NA	NA	NA	NA	NA	NA	NA	0.0488145
wsnp_Ku_c2486_4751695	3	18.2287	NA	NA	NA	2.52502e-23	0.477244	NA	NA	NA	NA	8.20534e-20	0.334594	NA
Kukri_c12648_434	3	21.8122	NA	NA	NA	NA	NA	1.90385e-22	NA	NA	NA	NA	NA	NA
Excalibur_c21663_145	3	25.3176	NA	4.18383e-23	NA	NA	0.215825	NA	NA	6.93273e-23	0.210903	0.820847	0.4367	NA
Tdurum_contig42153_7329	3	31.0867	NA	NA	NA	NA	NA	1.90385e-22	NA	NA	NA	NA	NA	NA
CAP8_rep_c8022_270	3	33.508	NA	0.536013	NA	0.750485	0.148742	0.914621	NA	0.04401	0.755736	0.908073	0.0955807	NA
RAC875_c11652_544	3	33.5605	NA	0.607959	NA	0.916512	0.177646	0.829248	NA	0.0277078	0.918282	0.729034	0.0589067	NA
BobWhite_c2022_245	3	33.5721	NA	4.18383e-23	NA	0.750485	0.177646	3.15524e-22	NA	6.93273e-23	0.918282	0.816153	0.0589067	NA
CAP11_c2293_200	3	33.5751	NA	0.536013	NA	0.83117	0.119844	0.829248	NA	0.0577796	0.67329	0.485499	0.0736383	NA
wsnp_Ex_c61879_61748626	3	33.7839	NA	NA	NA	NA	NA	1	NA	NA	NA	NA	NA	NA
Excalibur_c92241_336	3	36.06	NA	NA	NA	NA	NA	0.662521	NA	NA	NA	NA	NA	NA
wsnp_Ex_c15740_24096817	3	36.0692	0.135554	0.611683	NA	0.919126	0.186852	0.607959	0.481728	0.0143059	0.540291	NA	0.275234	NA
BS00073381_51	3	36.0734	NA	NA	NA	9.54619e-07	NA	0.263552	NA	NA	NA	NA	NA	NA
GENE-0749_215	3	36.19	0.225442	0.758239	NA	0.669815	0.302343	0.666228	0.679923	0.00613195	0.750485	NA	0.0914819	NA
RAC875_rep_c110753_119	3	37.5442	NA	NA	NA	NA	NA	1.90385e-22	NA	NA	NA	NA	NA	NA
Tdurum_contig11803_475	3	39.633	NA	NA	1.08521e-20	NA	NA	NA	NA	NA	NA	NA	NA	0.000284157
Tdurum_contig11803_306	3	39.6331	NA	NA	1.08521e-20	NA	NA	NA	NA	NA	NA	NA	NA	0.00101623
wsnp_Ex_c19556_28530243	3	39.6416	NA	0.679923	0.0996683	0.280888	0.168204	0.463071	NA	4.34526e-05	0.172955	0.00590539	0.000923189	0.00101623
wsnp_Ex_c19556_28530231	3	39.6416	0.230139	0.679923	0.0996683	0.280888	0.168204	0.463071	0.452966	4.34526e-05	0.291841	0.00590539	0.000923189	0.00101623
BobWhite_c26374_339	3	39.7256	NA	0.679923	NA	0.388323	0.140017	0.600179	NA	3.56516e-05	0.172955	0.00590539	0.000572234	NA
Ku_c269_2643	3	40.2147	NA	0.918282	0.0996683	0.527089	0.140017	0.527089	NA	2.48266e-05	0.355809	0.00590539	3.38127e-05	0.00074328
Kukri_c5497_312	3	41.8303	0.0907293	4.18383e-23	0.744882	0.607959	0.000520244	1.90385e-22	0.000621759	6.93273e-23	0.254017	0.001272	0.084469	0.000453475
BS00022332_51	3	43.7555	NA	3.63228e-21	NA	0.452966	NA	0.833029	NA	NA	0.297147	NA	NA	NA
Ra_c58279_684	3	44.1487	NA	NA	1.08521e-20	NA	NA	NA	NA	NA	NA	NA	NA	0.0123434
BS00075524_51	3	45.2783	NA	NA	1.08521e-20	NA	NA	NA	NA	NA	NA	NA	NA	0.0277078
Tdurum_contig55610_784	3	45.3464	4.10178e-23	NA	1.08521e-20	NA	0.607959	NA	0.755736	0.000207265	NA	NA	6.54545e-21	0.0277078
BS00064905_51	3	47.513	NA	NA	NA	NA	1	NA	NA	5.10399e-05	NA	0.311261	6.54545e-21	NA
IAAV7468	3	48.7666	0.195821	3.63228e-21	NA	0.522431	NA	0.915583	0.399075	NA	0.254017	NA	NA	NA
Kukri_c56203_965	3	51.5538	0.109599	1	0.153599	0.409294	0.683091	1	0.604126	0.0015654	0.215825	0.36503	0.0211638	0.0370562
Excalibur_c61806_213	3	52.1672	NA	0.604126	NA	0.833029	NA	0.833029	NA	0.00017455	0.360816	0.0873753	0.0163773	NA
wsnp_Ex_c15822_24204224	3	61.9508	0.131668	0.467921	NA	0.297147	0.679923	0.393769	0.0512526	0.00017455	0.477244	0.221624	NA	NA
BS00083146_51	3	61.9515	0.131668	0.467921	NA	0.254017	0.679923	0.458088	0.063374	0.00017455	0.477244	0.221624	NA	NA
Tdurum_contig47258_1039	3	62.2083	0.131668	0.467921	NA	0.297147	0.836569	0.291841	0.0488145	0.000243504	0.477244	0.371093	NA	NA
TA004602-1630	3	64.1045	0.225442	0.467921	NA	0.297147	0.683091	0.393769	0.0512526	0.00017455	0.477244	0.4367	NA	NA
wsnp_Ku_c15567_24224486	3	64.1056	NA	0.467921	NA	0.345448	0.836569	0.291841	NA	0.000338483	0.477244	0.371093	NA	NA
BobWhite_c1611_1685	3	64.2309	NA	0.404248	NA	0.297147	0.758239	0.458088	NA	NA	0.477244	NA	NA	NA
D_contig31797_313	3	67.8265	NA	NA	NA	NA	NA	5.22943e-22	NA	NA	NA	NA	NA	NA
Kukri_c5904_80	3	69.2847	NA	NA	0.820847	NA	NA	NA	NA	NA	NA	0.00491244	0.00669531	0.000964962
Excalibur_c11947_746	3	73.0746	0.161513	0.540291	NA	0.409294	0.477244	0.248864	0.123812	0.0133083	0.414216	0.512691	0.829248	NA
RAC875_c34757_180	3	74.0915	0.264045	0.350688	NA	0.297147	0.755736	0.74773	0.340085	0.00671439	0.536013	0.4367	0.4367	NA
wsnp_Ex_c2887_5330426	3	75.5206	NA	0.0605689	NA	0.409294	0.918282	0.83117	NA	0.0123434	0.540291	0.578515	0.317311	NA
Kukri_rep_c73477_888	3	75.5206	NA	0.0488145	NA	0.307434	1	0.67329	NA	0.00953146	0.540291	0.741934	0.376992	NA
wsnp_JD_c18695_17091254	3	75.5537	0.360816	0.0779312	NA	0.409294	0.679923	0.67329	0.291841	0.0123434	0.540291	0.741934	0.376992	NA
Tdurum_contig9731_121	3	77.8159	NA	1.61649e-19	NA	0.463071	0.753152	0.74773	NA	0.00613195	0.477244	4.94775e-20	0.317311	NA
Tdurum_contig48302_532	3	78.4079	0.477244	9.77962e-20	NA	0.350688	0.919126	0.67329	2.52502e-23	0.00877463	0.477244	4.94775e-20	0.376992	NA
Excalibur_c15733_252	3	78.4088	0.477244	9.77962e-20	NA	0.350688	0.676657	0.600179	2.52502e-23	0.00877463	0.477244	4.94775e-20	0.376992	NA
Excalibur_rep_c111743_194	3	78.409	NA	9.77962e-20	NA	0.350688	1	0.74773	NA	0.00877463	0.477244	4.94775e-20	0.317311	NA
RAC875_c20700_853	3	78.5062	0.477244	9.77962e-20	NA	0.463071	0.604126	0.596113	2.52502e-23	0.0123434	0.41902	4.94775e-20	0.442279	NA
RAC875_c13116_541	3	78.5912	0.477244	9.77962e-20	NA	0.350688	0.676657	0.596113	2.52502e-23	0.00877463	0.477244	4.94775e-20	0.376992	NA
BS00062843_51	3	80.9771	0.41902	9.77962e-20	NA	0.220671	0.918282	0.753152	2.52502e-23	0.00511391	0.360816	4.94775e-20	0.382733	NA
wsnp_Ex_rep_c68113_66877517	3	81.1732	0.220671	9.77962e-20	NA	0.463071	0.834827	0.596113	2.52502e-23	0.011412	0.307434	4.94775e-20	0.507594	NA
Kukri_rep_c104727_91	3	81.3809	0.264045	9.77962e-20	NA	0.350688	0.834827	0.83117	2.52502e-23	0.011412	0.307434	4.94775e-20	0.4367	NA
wsnp_CAP11_rep_c8768_3788007	3	81.9294	NA	NA	1.08521e-20	NA	NA	NA	NA	NA	NA	NA	NA	0.755736
wsnp_CAP12_c901_472535	3	81.9299	NA	NA	1.08521e-20	NA	NA	NA	NA	NA	NA	NA	NA	0.607959
wsnp_Ex_c15325_23565935	3	81.9315	NA	NA	NA	0.297147	NA	1.90385e-22	NA	NA	NA	NA	NA	NA
Kukri_c40035_258	3	82.188	NA	NA	1.08521e-20	NA	NA	NA	NA	NA	NA	NA	NA	0.607959
RAC875_c24517_558	3	82.4711	NA	4.18383e-23	0.911528	0.243615	0.834827	0.914621	NA	6.93273e-23	0.307434	0.741934	0.317311	0.755736
Kukri_c24852_466	3	82.4717	NA	4.18383e-23	0.911528	0.172955	0.917411	1	NA	6.93273e-23	0.307434	0.741934	0.317311	0.607959
RAC875_rep_c73925_276	3	83.2429	NA	4.18383e-23	0.911528	0.172955	1	1.90385e-22	NA	6.93273e-23	0.307434	0.741934	0.269456	0.540291
Excalibur_c6808_959	3	85.2399	NA	NA	1.08521e-20	NA	NA	NA	NA	NA	NA	NA	NA	0.467921
Excalibur_c4847_631	3	87.3752	NA	NA	2.25718e-19	NA	NA	NA	NA	NA	NA	NA	NA	0.676657
wsnp_Ex_c41913_48628389	3	88.4079	NA	NA	1.08521e-20	NA	NA	NA	NA	NA	NA	NA	NA	0.472643
Ex_c721_2127	3	89.1077	NA	NA	1.08521e-20	NA	NA	NA	NA	NA	NA	NA	NA	0.536013
BS00074780_51	3	90.4334	NA	NA	1.08521e-20	NA	NA	NA	NA	NA	NA	NA	NA	0.409294
BS00107555_51	3	90.9892	NA	NA	1.79936e-20	NA	NA	NA	NA	NA	NA	NA	NA	0.355809
Kukri_c29034_801	3	91.4185	0.683091	NA	1.08521e-20	0.404248	NA	0.676657	0.210903	6.93273e-23	NA	NA	0.507594	0.355809
Kukri_c29034_867	3	91.4185	0.683091	NA	1.79936e-20	0.297147	NA	0.753152	0.172955	6.93273e-23	NA	NA	0.507594	0.355809
IAAV2784	3	91.5467	0.41902	0.215825	NA	0.182279	0.307434	0.666228	0.0811306	0.536013	0.291841	0.00729036	0.00165808	NA
Tdurum_contig56511_144	3	92.2645	NA	NA	1.08521e-20	NA	NA	NA	NA	NA	NA	NA	NA	0.409294
IACX636	3	92.6562	NA	NA	1.08521e-20	NA	NA	NA	NA	NA	NA	NA	NA	0.355809
Excalibur_c28938_185	3	93.0241	NA	NA	1.08521e-20	NA	NA	NA	NA	NA	NA	NA	NA	0.540291
Tdurum_contig44062_733	3	93.2989	NA	NA	1.08521e-20	NA	NA	NA	NA	NA	NA	NA	NA	0.540291
wsnp_BE498730A_Ta_2_2	3	94.2653	0.472643	4.18383e-23	1.08521e-20	0.345448	NA	0.753152	0.0577796	6.93273e-23	0.0988869	NA	0.507594	0.540291
Tdurum_contig45580_3981	3	97.3886	0.472643	4.18383e-23	1.08521e-20	0.345448	NA	0.915583	0.0577796	6.93273e-23	0.0988869	NA	0.658687	0.679923
Tdurum_contig45580_1717	3	97.3933	NA	4.18383e-23	1.08521e-20	0.254017	NA	0.753152	NA	6.93273e-23	0.123812	NA	0.658687	0.540291
Excalibur_c21269_176	3	97.4248	NA	4.18383e-23	1.08521e-20	0.345448	NA	0.915583	NA	6.93273e-23	0.0779312	NA	0.658687	0.679923
BobWhite_rep_c64680_305	3	97.4918	NA	1.14883e-22	1.08521e-20	NA	NA	0.753152	NA	6.93273e-23	0.0952928	NA	0.658687	0.540291
BS00090940_51	3	100.762	0.472643	4.18383e-23	1.08521e-20	0.297147	NA	0.834827	0.0577796	6.93273e-23	0.0779312	NA	0.741934	0.540291
IAAV539	3	101.304	5.55218e-24	0.148742	NA	2.52502e-23	0.302343	3.15524e-22	0.0779312	6.93273e-23	2.52502e-23	3.65494e-19	6.54545e-21	NA
Kukri_c45411_223	3	101.597	0.540291	4.18383e-23	1.08521e-20	0.254017	NA	0.834827	0.0747355	6.93273e-23	0.0811306	NA	0.741934	0.540291
Tdurum_contig93884_223	3	101.598	NA	4.18383e-23	1.08521e-20	0.345448	NA	0.915583	NA	6.93273e-23	0.0605689	NA	0.658687	0.679923
BobWhite_c26259_248	3	103.387	NA	4.18383e-23	1.08521e-20	0.297147	NA	0.753152	NA	6.93273e-23	0.0988869	NA	0.658687	0.540291
Tdurum_contig30569_579	3	103.902	0.611683	4.18383e-23	1.08521e-20	0.254017	NA	0.676657	0.0747355	6.93273e-23	0.10247	NA	0.658687	0.540291
wsnp_BF201533A_Ta_2_3	3	104.675	0.477244	4.18383e-23	1.08521e-20	0.297147	NA	0.834827	0.0747355	6.93273e-23	0.0811306	NA	0.741934	0.540291
RAC875_rep_c119471_174	3	105.201	0.540291	6.93273e-23	1.08521e-20	0.297147	NA	0.753152	0.0747355	6.93273e-23	0.0988869	NA	0.658687	0.540291
BobWhite_c35700_56	3	107.409	0.540291	4.18383e-23	1.08521e-20	0.297147	NA	0.753152	0.0747355	6.93273e-23	0.0988869	NA	0.658687	0.540291
BobWhite_rep_c62964_873	3	108.341	0.467921	5.22943e-22	1.08521e-20	0.345448	NA	0.666228	0.0416487	8.66765e-22	0.0747355	NA	0.658687	0.679923
IACX1412	3	108.856	NA	NA	1.08521e-20	NA	NA	NA	NA	NA	NA	NA	NA	6.93273e-23
TA003045-1227	3	118.47	NA	4.18383e-23	1.08521e-20	0.297147	NA	0.833029	NA	6.93273e-23	0.0779312	NA	0.658687	0.540291
Kukri_c45015_145	3	120.603	0.540291	4.18383e-23	1.08521e-20	0.345448	NA	0.753152	0.0577796	6.93273e-23	0.0952928	NA	0.658687	0.472643
wsnp_Ex_c12219_19526749	3	120.796	0.611683	4.18383e-23	1.08521e-20	0.215825	NA	0.676657	0.0747355	6.93273e-23	0.123812	NA	0.658687	0.540291
Kukri_c22235_1547	3	124.77	1.12586e-22	0.297147	NA	0.758239	NA	0.600179	0.350688	NA	0.531615	NA	6.54545e-21	NA
BS00071191_51	3	147.462	NA	NA	NA	4.18383e-23	NA	NA	NA	NA	NA	NA	0.275234	NA
wsnp_CAP11_c1787_968410	3	151.411	NA	4.18383e-23	0.741934	0.254017	0.833029	1.90385e-22	NA	1.14883e-22	0.0488145	0.912596	0.658687	0.917411
BobWhite_c10015_641	3	156.874	0.312422	4.18383e-23	0.662521	0.254017	0.836569	1.90385e-22	0.0605689	6.93273e-23	0.0512526	0.912596	0.827259	1
Tdurum_contig27887_55	3	158.767	NA	NA	1.08521e-20	NA	NA	NA	NA	NA	NA	NA	NA	0.918282
BS00089457_51	3	160.324	NA	NA	1.08521e-20	NA	NA	NA	NA	NA	NA	NA	NA	0.838256
GENE-1028_694	3	162.269	0.477244	6.93273e-23	0.583128	0.254017	1	1.90385e-22	0.0488145	NA	0.0488145	0.912596	0.583128	1
Excalibur_rep_c107523_281	3	168.949	NA	NA	NA	NA	NA	1.90385e-22	NA	NA	NA	NA	NA	NA
BS00039489_51	3	205.473	NA	0.264045	NA	0.0779312	0.755736	0.399075	NA	0.00130649	0.182279	0.825199	0.911528	NA
GENE-0689_30	3	353.955	NA	3.09084e-22	NA	NA	NA	NA	NA	NA	0.355809	NA	NA	NA
wsnp_Ex_rep_c66709_65042923	3	419.579	0.215825	0.220671	NA	0.0488145	0.836569	0.345448	0.148742	0.00236558	0.225442	0.825199	0.911528	NA
BobWhite_c38716_323	3	426.68	NA	0.220671	NA	0.0488145	0.755736	0.340085	NA	0.0017617	0.264045	0.738883	1	NA
wsnp_Ex_c15301_23528979	3	426.775	NA	NA	NA	NA	NA	1.90385e-22	NA	NA	NA	NA	NA	NA
Ku_c14091_814	3	434.157	NA	1	NA	0.0605689	0.755736	0.291841	NA	0.000964962	0.0176767	0.738883	1	NA
wsnp_Ex_c2138_4015881	3	457.622	NA	0.186852	NA	0.0247447	0.607959	0.345448	NA	0.000964962	0.225442	0.825199	0.912596	NA
wsnp_Ku_c8765_14824678	3	458.214	0.307434	0.220671	NA	0.0488145	0.755736	0.340085	0.172955	0.0017617	0.264045	0.738883	1	NA
RAC875_c11682_1624	3	490.919	0.1444	0.259077	NA	0.0488145	0.918282	0.291841	0.0605689	0.00236558	0.186852	0.738883	1	NA
Tdurum_contig76960_213	3	493.569	0.307434	0.186852	NA	0.0311967	1	0.345448	0.0988869	0.00130649	0.264045	0.825199	1	NA
Ku_c59581_1412	3	493.953	0.177646	0.259077	NA	0.0488145	0.918282	0.248864	0.063374	0.00236558	0.186852	0.912596	0.912596	NA
Ra_c71628_188	3	493.954	0.307434	0.220671	NA	0.0391276	1	0.399075	0.1444	0.00236558	0.264045	0.738883	1	NA
wsnp_Ex_rep_c66615_64916512	3	494.021	NA	0.220671	NA	0.0605689	1	0.340085	NA	0.00236558	0.220671	0.738883	1	NA
wsnp_Ex_rep_c66615_64916114	3	494.022	0.1444	0.220671	NA	0.0488145	0.918282	0.291841	0.0779312	0.0017617	0.153042	0.825199	1	NA
RAC875_c41194_218	3	494.022	0.177646	0.220671	NA	0.0488145	0.918282	0.345448	0.0988869	0.00130649	0.225442	0.825199	1	NA
Ra_c22880_760	3	494.022	0.1444	0.220671	NA	0.0605689	0.836569	0.291841	0.0605689	0.00236558	0.182279	0.738883	1	NA
GENE-1350_36	3	497.735	0.119844	0.220671	NA	0.0605689	0.918282	0.393769	0.0779312	0.00236558	0.220671	0.825199	1	NA
wsnp_Ex_rep_c66809_65185215	3	498.817	0.210903	4.18383e-23	1.08521e-20	0.0370562	NA	3.15524e-22	0.063374	6.93273e-23	0.220671	NA	1	0.917411
wsnp_Ex_c31900_40635609	3	499.841	NA	NA	NA	NA	NA	NA	NA	NA	NA	4.94775e-20	NA	NA
wsnp_Ex_rep_c66800_65171259	3	500.123	NA	NA	NA	NA	NA	NA	NA	NA	NA	4.94775e-20	NA	NA
Excalibur_c27023_134	3	500.217	NA	NA	NA	NA	NA	NA	NA	NA	NA	4.94775e-20	NA	NA
IAAV9024	3	500.218	NA	NA	NA	NA	NA	NA	NA	NA	NA	4.94775e-20	NA	NA
TA001220-1276	3	500.218	NA	NA	NA	NA	NA	NA	NA	NA	NA	4.94775e-20	NA	NA
IAAV444	3	500.47	NA	NA	NA	NA	NA	NA	NA	NA	NA	4.94775e-20	NA	NA
wsnp_Ex_c25057_34318425	3	500.857	NA	NA	NA	NA	NA	NA	NA	NA	NA	4.94775e-20	NA	NA
BS00032606_51	3	503.215	NA	NA	NA	NA	2.52502e-23	NA	NA	NA	NA	4.94775e-20	NA	NA
BS00067806_51	3	561.796	NA	0.307434	NA	NA	NA	NA	NA	NA	0.264045	0.221624	NA	NA
wsnp_BE403597A_Ta_2_1	3	561.923	NA	0.302343	NA	NA	NA	1.90385e-22	NA	NA	0.264045	0.221624	NA	NA
BS00041707_51	3	562.152	0.106042	0.472643	NA	0.123812	1	NA	0.254017	0.00464943	0.264045	0.376992	NA	NA
RAC875_c992_718	3	563.803	NA	0.259077	NA	NA	NA	NA	NA	NA	0.264045	0.221624	NA	NA
wsnp_BE406351A_Ta_2_3	3	563.804	0.191366	0.220671	NA	0.0412268	NA	NA	0.302343	NA	0.264045	0.263552	NA	NA
Kukri_c9713_1999	3	563.88	NA	0.307434	NA	NA	NA	NA	NA	NA	0.264045	0.269456	NA	NA
BS00040337_51	3	563.897	NA	0.307434	NA	NA	NA	NA	NA	NA	0.264045	0.221624	NA	NA
BS00040336_51	3	563.897	NA	0.355809	NA	NA	NA	NA	NA	NA	0.264045	0.221624	NA	NA
CAP12_c6044_69	3	563.897	NA	0.307434	NA	NA	NA	NA	NA	NA	0.264045	0.221624	NA	NA
Excalibur_c1793_97	3	567.458	NA	0.409294	NA	0.063374	NA	0.744882	NA	0.00316276	0.264045	0.263552	NA	NA
BS00085765_51	3	567.88	NA	0.409294	NA	0.063374	NA	0.744882	NA	0.00420985	0.264045	0.263552	NA	NA
BobWhite_c28819_733	3	569.425	0.10247	0.472643	NA	0.063374	NA	0.744882	0.302343	0.0015654	0.264045	0.317311	NA	NA
BobWhite_c28819_517	3	569.426	0.186852	0.472643	NA	0.0779312	NA	NA	0.302343	0.0015654	0.264045	0.317311	NA	NA
Tdurum_contig10579_790	3	571.074	0.10247	0.472643	NA	0.0661926	NA	0.744882	0.355809	0.000849227	0.264045	0.317311	NA	NA
Tdurum_contig30451_88	3	597.901	NA	0.191736	NA	0.115851	0.839893	NA	NA	NA	0.838256	0.573745	0.738883	NA
BS00049644_51	3	599.299	NA	NA	NA	NA	NA	1.90385e-22	NA	NA	NA	NA	NA	NA
Ku_c5710_312	3	599.949	NA	NA	NA	NA	NA	1.90385e-22	NA	NA	NA	NA	NA	NA
Ra_c42714_1137	3	599.95	NA	NA	NA	NA	NA	1.90385e-22	NA	NA	NA	NA	NA	NA
Excalibur_c42364_134	3	602.2	0.119844	0.350688	NA	NA	2.52502e-23	0.527089	0.676657	0.604126	0.463071	NA	0.376992	NA
BS00041816_51	3	604.99	NA	NA	NA	NA	NA	1.90385e-22	NA	NA	NA	NA	NA	NA
Excalibur_c34913_743	3	617.813	NA	6.01653e-21	NA	NA	NA	NA	NA	NA	1	4.94775e-20	NA	NA
RAC875_c81076_317	3	649.022	NA	0.531615	NA	2.52502e-23	6.29913e-05	NA	NA	0.0512526	0.679923	4.94775e-20	6.54545e-21	NA
Kukri_c6552_4243	3	662.241	NA	NA	NA	1.86539e-22	0.0247447	NA	NA	0.683091	NA	NA	NA	NA
RAC875_rep_c69987_930	3	668.983	NA	NA	NA	NA	NA	1.90385e-22	NA	NA	NA	NA	NA	NA
RAC875_c35521_185	3	668.984	NA	NA	NA	NA	NA	1.90385e-22	NA	NA	NA	NA	NA	NA
BS00022377_51	3	668.991	NA	NA	NA	2.52502e-23	0.472643	NA	NA	NA	NA	NA	NA	NA
BS00070005_51	3	668.996	NA	NA	NA	2.52502e-23	0.409294	NA	NA	NA	NA	NA	NA	NA
RFL_Contig3780_644	3	668.998	NA	NA	NA	2.52502e-23	0.472643	NA	NA	NA	NA	NA	NA	NA
BS00039406_51	3	669.135	NA	NA	NA	NA	NA	1.90385e-22	NA	NA	NA	NA	NA	NA
wsnp_JD_c514_781859	3	669.475	NA	NA	NA	NA	NA	1.90385e-22	NA	NA	NA	NA	NA	NA
TA001859-0887	3	670.247	NA	NA	NA	2.52502e-23	0.536013	NA	NA	NA	NA	4.94775e-20	NA	NA
GENE-1125_32	3	671.684	0.148742	0.834827	NA	NA	NA	0.291841	2.52502e-23	0.918282	0.1444	0.0026998	0.512691	NA
GENE-0910_153	3	672.874	0.148742	0.916512	NA	NA	NA	0.522431	0.917411	1	0.168204	0.00174512	0.4367	NA
RAC875_s119017_245	3	680.183	NA	NA	NA	NA	NA	1.90385e-22	NA	NA	NA	NA	NA	NA
wsnp_Ex_rep_c66465_64708628	3	680.183	NA	NA	NA	NA	NA	1.43672e-21	NA	NA	NA	NA	NA	NA
GENE-1381_132	3	684.186	NA	NA	NA	NA	NA	1.90385e-22	NA	NA	NA	NA	NA	NA
GENE-1381_110	3	684.186	NA	NA	1.08521e-20	NA	NA	NA	NA	NA	NA	NA	NA	0.918282
wsnp_be471201A_Ta_1_1	3	684.188	NA	NA	1.08521e-20	NA	NA	1.90385e-22	NA	NA	NA	NA	NA	1
Excalibur_c6660_746	3	684.469	NA	NA	NA	NA	NA	8.66765e-22	NA	NA	NA	NA	NA	NA
wsnp_Ku_c8927_15048149	3	684.47	NA	NA	NA	NA	NA	1.90385e-22	NA	NA	NA	NA	NA	NA
IAAV2218	3	684.475	NA	NA	NA	NA	NA	1.90385e-22	NA	NA	NA	NA	NA	NA
BobWhite_c17403_635	3	686.381	NA	NA	NA	NA	NA	0.035015	NA	NA	NA	NA	NA	NA
BS00039422_51	3	686.434	0.540291	3.09084e-22	NA	NA	NA	0.071546	2.52502e-23	NA	0.834827	6.06132e-19	0.311261	NA
Kukri_c29170_680	3	686.435	0.477244	3.09084e-22	NA	NA	NA	0.0916903	2.52502e-23	NA	0.755736	6.06132e-19	0.311261	NA
BS00089497_51	3	687.837	NA	NA	1.08521e-20	NA	NA	NA	NA	NA	NA	NA	NA	0.917411
BS00096882_51	3	694.102	NA	NA	0.442279	2.52502e-23	0.683091	NA	NA	0.750485	NA	NA	NA	0.758239
Kukri_c44255_832	3	694.591	0.841481	3.09084e-22	NA	NA	NA	0.0170796	2.52502e-23	NA	0.838256	6.06132e-19	0.83117	NA
GENE-3975_114	3	694.594	0.414216	3.09084e-22	NA	NA	NA	0.071546	2.52502e-23	NA	0.531615	6.06132e-19	0.215866	NA
RAC875_c13861_1248	3	698.293	NA	3.09084e-22	NA	2.52502e-23	NA	0.200825	NA	NA	0.522431	NA	6.54545e-21	NA
BS00029332_51	3	698.536	NA	0.607959	NA	2.52502e-23	0.686168	0.286422	NA	NA	0.596113	0.491297	6.54545e-21	NA
Excalibur_rep_c102052_721	3	698.56	NA	3.09084e-22	NA	2.52502e-23	0.839893	0.399075	NA	NA	0.753152	0.568811	6.54545e-21	NA
wsnp_Ex_rep_c66358_64543218	3	702.672	NA	0.683091	NA	2.52502e-23	0.763025	0.600179	NA	NA	0.834827	0.117525	6.54545e-21	NA
wsnp_Ex_rep_c66358_64543089	3	702.672	0.683091	0.00732502	NA	0.350688	0.544454	0.291841	0.307434	0.531615	0.477244	0.491297	NA	NA
BobWhite_c8253_397	3	703.915	NA	NA	0.275234	NA	NA	NA	NA	NA	NA	NA	NA	0.350688
Ku_c13700_1196	3	705.64	NA	2.19296e-21	NA	2.52502e-23	0.763025	0.750485	NA	NA	0.834827	0.257518	6.54545e-21	NA
RAC875_c17696_225	3	705.641	NA	0.683091	NA	4.18383e-23	0.763025	0.83117	NA	NA	0.916512	0.21	6.54545e-21	NA
BS00067572_51	3	706.139	NA	NA	NA	NA	NA	0.914621	NA	NA	NA	NA	NA	NA
RFL_Contig3172_1752	3	708.364	0.00147004	0.917411	1.08521e-20	0.755736	NA	1.90385e-22	0.409294	0.755736	0.753152	4.94775e-20	NA	0.0779312
Tdurum_contig10219_295	3	708.365	0.00467773	0.611683	1.08521e-20	0.917411	NA	1.90385e-22	0.264045	0.679923	1	4.94775e-20	NA	0.0779312
wsnp_Ex_c59095_60108185	3	709.489	NA	0.467921	NA	2.52502e-23	0.919126	1	NA	NA	0.404248	0.425031	6.54545e-21	NA
wsnp_Ra_c32271_41304469	3	709.491	NA	NA	NA	2.52502e-23	NA	NA	NA	NA	NA	NA	NA	NA
wsnp_Ex_c10751_17505459	3	709.953	NA	3.09084e-22	0.911528	2.52502e-23	0.760668	3.15524e-22	NA	NA	0.536013	0.305059	6.54545e-21	0.596113
Jagger_c4026_328	3	710.204	NA	0.177646	NA	NA	NA	1	NA	0.833029	0.467921	0.358795	6.54545e-21	NA
RAC875_c17459_566	3	711.143	NA	3.63228e-21	NA	1.86539e-22	NA	NA	NA	NA	1	4.94775e-20	0.275234	NA
BS00080752_51	3	711.379	NA	0.345448	NA	NA	NA	1	NA	0.750485	0.755736	0.418923	6.54545e-21	NA
Kukri_c35480_647	3	711.389	NA	NA	NA	NA	NA	0.291841	NA	NA	NA	NA	NA	NA
BS00093201_51	3	711.621	5.55218e-24	NA	NA	0.10247	NA	NA	0.063374	NA	NA	NA	NA	NA
BS00108775_51	3	711.74	NA	0.182279	NA	NA	NA	0.836569	NA	0.350688	0.918282	0.36503	6.54545e-21	NA
BS00081506_51	3	711.747	NA	NA	NA	0.0811306	NA	NA	NA	NA	NA	NA	NA	NA
RAC875_c16333_340	3	714.313	NA	0.536013	NA	0.127754	NA	0.350688	NA	0.291841	0.918282	0.0700413	NA	NA
tplb0050m09_1890	3	715.537	0.679923	6.93273e-23	NA	0.307434	NA	0.345448	0.0661926	0.115851	0.404248	0.0389475	0.382733	NA
Excalibur_c2484_2113	3	719.155	NA	0.600179	NA	NA	NA	NA	NA	NA	0.177646	NA	NA	NA
RAC875_c37510_329	3	720.01	NA	NA	NA	NA	NA	8.66765e-22	NA	NA	NA	NA	NA	NA
wsnp_Ex_c14953_23104041	3	721.812	0.414216	5.1216e-22	1.08521e-20	0.409294	NA	3.15524e-22	0.355809	NA	0.607959	NA	0.280888	0.834827
BS00082084_51	3	725.698	0.760668	4.18383e-23	0.382733	0.604126	0.839893	0.084469	0.414216	0.350688	0.679923	0.568811	0.587594	0.917411
BS00024921_51	3	726.231	5.55218e-24	NA	1.08521e-20	NA	NA	NA	2.52502e-23	NA	NA	NA	NA	1
RAC875_rep_c69619_145	3	727.535	0.839893	0.404248	NA	0.67329	0.918282	0.280888	0.540291	0.467921	0.409294	0.908073	0.19043	NA
RAC875_rep_c69619_78	3	727.538	NA	0.350688	NA	0.596113	0.918282	0.280888	NA	0.531615	0.409294	0.908073	0.158526	NA
Ku_c33884_267	3	727.685	NA	NA	NA	NA	NA	3.86321e-21	NA	NA	NA	NA	NA	NA
RAC875_c29913_139	3	728.179	NA	NA	NA	NA	NA	1.90385e-22	NA	0.755736	NA	NA	6.54545e-21	NA
wsnp_JD_c2578_3489735	3	728.474	0.760668	4.18383e-23	1	0.676657	0.683091	0.587594	0.918282	0.536013	0.919126	0.909269	0.163394	0.679923
Tdurum_contig93508_295	3	731.835	NA	NA	0.662521	NA	NA	NA	NA	NA	NA	4.94775e-20	NA	0.531615
BS00077768_51	3	732.738	1	0.463071	NA	0.918282	NA	0.662521	0.355809	0.0988869	0.755736	NA	0.131131	NA
BS00077769_51	3	732.738	1	0.399075	NA	1	NA	0.666228	0.355809	0.0988869	0.755736	NA	0.131131	NA
BobWhite_c10539_201	3	732.81	0.153042	0.472643	NA	0.477244	0.0182872	0.915583	0.254017	0.838256	0.679923	0.269456	NA	NA
IACX5800	3	735.64	0.917411	0.463071	NA	0.683091	0.679923	0.195668	0.611683	0.0952928	0.604126	0.0700413	0.158526	NA
BS00010098_51	3	735.64	0.607959	0.360816	NA	0.10247	0.00560319	1.90385e-22	2.52502e-23	NA	0.302343	4.26927e-18	0.912596	NA
IAAV3791	3	736.999	NA	NA	1.08521e-20	NA	NA	NA	NA	NA	NA	NA	NA	0.302343
Excalibur_c44487_642	3	736.999	NA	NA	1.08521e-20	NA	NA	NA	NA	NA	NA	NA	NA	0.254017
Tdurum_contig31185_456	3	737.17	NA	NA	1.08521e-20	NA	NA	NA	NA	NA	NA	NA	NA	0.259077
Excalibur_c39207_880	3	737.573	1.99249e-21	0.839893	NA	0.131668	0.0143059	0.753152	0.477244	0.264045	0.611683	4.26927e-18	0.829248	NA
Tdurum_contig49145_914	3	737.584	NA	7.8117e-18	0.269456	NA	NA	0.108294	NA	NA	0.755736	NA	NA	0.254017
Tdurum_contig86183_221	3	737.584	NA	4.18383e-23	0.323212	0.753152	0.919126	0.827259	NA	0.10247	0.755736	6.06132e-19	NA	0.254017
BS00022409_51	3	737.643	NA	4.18383e-23	0.227275	0.753152	1	0.829248	NA	0.153042	0.755736	6.06132e-19	0.131131	0.172955
tplb0060h04_139	3	739.314	NA	NA	1.08521e-20	NA	NA	NA	NA	NA	NA	NA	NA	0.302343
Tdurum_contig84245_154	3	739.314	NA	NA	NA	NA	NA	NA	NA	NA	NA	4.94775e-20	NA	NA
BS00000209_51	3	739.316	NA	NA	0.269456	NA	NA	NA	NA	NA	NA	4.94775e-20	NA	0.302343
BS00062732_51	3	739.66	NA	4.18383e-23	0.227275	NA	NA	0.662521	NA	0.220671	0.917411	0.73572	0.382733	0.254017
BS00063236_51	3	739.712	NA	NA	NA	NA	NA	5.22943e-22	NA	NA	NA	NA	NA	NA
BS00000250_51	3	739.825	0.918282	4.18383e-23	0.227275	NA	NA	0.452966	2.52502e-23	0.220671	1	0.823063	0.334594	0.215825
Tdurum_contig63071_67	3	740.139	NA	NA	0.227275	NA	NA	NA	NA	NA	NA	4.94775e-20	NA	0.248864
TA004785-1734	3	741.421	0.404248	4.18383e-23	0.269456	NA	NA	0.59192	0.248864	0.172955	0.604126	0.73572	0.587594	0.536013
BobWhite_c5178_188	3	743.655	NA	0.404248	1.08521e-20	NA	NA	NA	NA	0.307434	0.834827	NA	NA	0.676657
BS00025880_51	3	743.764	0.918282	2.19296e-21	NA	NA	NA	NA	0.838256	0.220671	0.604126	NA	NA	NA
BobWhite_c4517_120	3	743.825	0.919944	2.19296e-21	NA	NA	NA	NA	0.611683	0.220671	0.414216	NA	NA	NA
wsnp_JD_c13946_13810300	3	744.218	NA	NA	1.08521e-20	NA	NA	NA	NA	NA	NA	NA	NA	0.527089
Excalibur_c72359_56	3	744.228	NA	NA	1.08521e-20	NA	NA	NA	NA	NA	NA	NA	NA	0.753152
Excalibur_rep_c110586_1083	3	744.411	NA	NA	1.08521e-20	NA	NA	NA	NA	NA	NA	NA	NA	0.67329
BS00023075_51	3	746.598	0.683091	NA	1.08521e-20	NA	NA	0.666228	2.52502e-23	0.409294	NA	NA	0.447699	0.753152
Tdurum_contig47508_250	3	746.598	0.540291	NA	1.08521e-20	NA	NA	0.74773	2.52502e-23	0.472643	NA	NA	0.447699	0.753152
BS00063368_51	3	746.615	0.839893	NA	1.08521e-20	NA	NA	0.74773	2.52502e-23	0.409294	NA	NA	0.517634	0.676657
RAC875_c1706_1888	3	748.014	NA	0.399075	0.317311	2.52502e-23	NA	NA	NA	NA	0.215825	NA	NA	0.916512
Tdurum_contig61938_424	3	748.029	NA	0.463071	0.317311	2.52502e-23	NA	NA	NA	NA	0.215825	NA	NA	0.917411
wsnp_Ra_c6586_11477949	3	748.131	0.760668	NA	NA	NA	NA	0.669815	0.917411	0.472643	NA	0.823063	0.323212	NA
wsnp_Ex_c2137_4014287	3	748.133	0.463071	NA	NA	NA	NA	0.517634	0.758239	0.472643	NA	0.496906	0.328972	NA
BobWhite_c33464_133	3	748.191	NA	4.18383e-23	NA	2.52502e-23	0.0952928	0.135593	NA	NA	0.918282	0.36503	6.54545e-21	NA
BobWhite_c42181_327	3	750.362	NA	NA	1.08521e-20	NA	NA	NA	NA	NA	NA	NA	NA	0.302343
Excalibur_c44834_80	3	750.362	NA	NA	1.08521e-20	NA	NA	NA	NA	NA	NA	NA	NA	0.350688
wsnp_Ku_c26323_36285601	3	750.367	NA	NA	1.08521e-20	NA	NA	NA	NA	NA	NA	NA	NA	0.350688
RAC875_c96399_610	3	750.727	NA	NA	1.08521e-20	NA	NA	NA	NA	NA	NA	NA	NA	0.302343
RAC875_c1858_2693	3	750.74	0.365712	0.0988869	NA	0.182279	0.210903	0.0683653	0.918282	0.0463995	0.345448	0.112924	0.037022	NA
Tdurum_contig53038_714	3	750.76	NA	NA	NA	NA	NA	5.22943e-22	NA	0.153042	NA	NA	NA	NA
Tdurum_contig53038_684	3	750.76	NA	NA	NA	NA	NA	1.90385e-22	NA	0.123812	NA	NA	NA	NA
BS00011539_51	3	750.76	NA	0.286422	NA	0.834827	0.540291	0.205903	NA	0.123812	0.00263701	1.00527e-18	0.583128	NA
Tdurum_contig56321_232	3	750.853	NA	NA	1.08521e-20	NA	NA	5.22943e-22	NA	0.153042	NA	NA	NA	0.297147
Tdurum_contig56321_179	3	750.853	NA	NA	1.08521e-20	NA	NA	NA	NA	NA	NA	NA	NA	0.350688
wsnp_Ex_c10555_17236072	3	751.324	NA	NA	1.08521e-20	NA	NA	NA	NA	NA	NA	NA	NA	0.409294
Excalibur_rep_c69149_1588	3	752.146	NA	NA	NA	NA	NA	1.90385e-22	NA	NA	NA	NA	NA	NA
IAAV7086	3	752.321	NA	NA	NA	NA	NA	3.15524e-22	NA	NA	NA	NA	NA	NA
CAP8_c3129_381	3	752.411	NA	NA	NA	0.679923	0.41902	5.22943e-22	NA	0.0143059	NA	1.00527e-18	NA	NA
Tdurum_contig50720_482	3	752.894	NA	NA	1.08521e-20	NA	NA	NA	NA	NA	NA	NA	NA	0.409294
RAC875_c35688_382	3	753	NA	NA	1.08521e-20	NA	NA	NA	NA	NA	NA	NA	NA	0.409294
Excalibur_c62106_387	3	753.611	NA	NA	1.08521e-20	NA	NA	NA	NA	NA	NA	NA	NA	0.467921
Tdurum_contig8350_243	3	753.611	NA	NA	1.08521e-20	NA	NA	NA	NA	NA	NA	NA	NA	0.350688
Tdurum_contig8350_350	3	753.611	NA	NA	1.08521e-20	NA	NA	NA	NA	NA	NA	NA	NA	0.302343
Excalibur_c7971_712	3	754.714	NA	NA	1.08521e-20	NA	NA	NA	NA	NA	NA	NA	NA	0.409294
wsnp_Ku_c16547_25454123	3	754.859	NA	NA	1.08521e-20	NA	NA	NA	NA	NA	NA	NA	NA	0.350688
Tdurum_contig52350_902	3	754.859	NA	NA	1.08521e-20	NA	NA	NA	NA	NA	NA	NA	NA	0.350688
Tdurum_contig52350_296	3	754.86	NA	NA	1.08521e-20	NA	NA	NA	NA	NA	NA	NA	NA	0.350688
BobWhite_c24069_257	3	755.561	0.920738	0.0779312	0.275234	0.019528	0.604126	1.90385e-22	0.536013	6.93273e-23	1	0.263552	0.19043	0.0277078
Tdurum_contig10048_207	3	756.134	0.838256	NA	NA	0.679923	0.41902	0.1444	0.917411	0.0143059	NA	0.573745	NA	NA
Kukri_c53501_305	3	756.991	0.486099	NA	NA	0.41902	0.481728	5.22943e-22	2.52502e-23	0.0247447	NA	4.26927e-18	0.914621	NA
Tdurum_contig50839_593	3	759.026	NA	0.177646	NA	0.409294	2.52502e-23	1.90385e-22	NA	0.0391276	0.916512	1.00527e-18	0.827259	NA
Tdurum_contig50839_279	3	759.027	0.919126	0.345448	NA	0.355809	4.18383e-23	0.172955	0.917411	0.0311967	0.753152	0.496906	0.827259	NA
Tdurum_contig62210_229	3	759.029	0.919126	0.254017	NA	0.355809	2.52502e-23	0.1444	0.836569	0.0391276	0.753152	0.573745	0.827259	NA
IAAV5743	3	763.114	NA	NA	NA	2.52502e-23	0.918282	NA	NA	NA	NA	4.94775e-20	NA	NA
wsnp_JD_c289_450995	3	763.115	NA	NA	1.08521e-20	NA	NA	NA	NA	NA	NA	NA	NA	0.611683
RAC875_c75800_216	3	766.994	NA	NA	NA	NA	NA	5.22943e-22	NA	NA	NA	NA	NA	NA
Excalibur_c48871_625	3	768.705	NA	0.215825	0.0620424	0.307434	0.917411	3.15524e-22	NA	6.93273e-23	0.536013	1	0.19043	0.140017
wsnp_Ex_c3964_7181151	3	769.734	NA	4.18383e-23	0.0290963	0.758239	0.302343	1.90385e-22	NA	6.93273e-23	0.205903	0.823063	0.73244	0.409294
TA001167-0831	3	769.734	NA	NA	1.08521e-20	NA	NA	NA	NA	NA	NA	NA	NA	0.409294
wsnp_JD_c30_49073	3	771.632	0.127754	4.18383e-23	0.0290963	0.607959	0.307434	1.90385e-22	0.345448	6.93273e-23	0.140017	1	0.820847	0.536013
wsnp_Ex_c63909_62932669	3	773.845	NA	NA	1.08521e-20	NA	NA	NA	NA	NA	NA	NA	NA	0.536013
wsnp_Ex_c63909_62932893	3	773.846	NA	NA	1.08521e-20	NA	NA	NA	NA	NA	NA	NA	NA	0.536013
GENE-0686_502	3	774.279	NA	NA	NA	NA	NA	1.43672e-21	NA	NA	NA	NA	NA	NA
Kukri_c3688_407	3	774.281	NA	NA	1.08521e-20	NA	NA	NA	NA	NA	NA	NA	NA	0.536013
wsnp_Ku_c3688_6797159	3	774.282	NA	NA	1.08521e-20	NA	NA	NA	NA	NA	NA	NA	NA	0.536013
Kukri_c52608_142	3	774.531	NA	4.18383e-23	0.0227403	1	0.220671	3.15524e-22	NA	6.93273e-23	0.472643	0.825199	0.825199	0.536013
tplb0054d13_2445	4	0.963514	4.10178e-23	NA	NA	NA	NA	0.59192	2.52502e-23	NA	NA	NA	6.54545e-21	NA
Kukri_c3701_392	4	0.973702	4.10178e-23	NA	NA	NA	NA	1.90385e-22	2.52502e-23	NA	NA	NA	NA	NA
BobWhite_c11397_231	4	1.62595	NA	NA	NA	NA	NA	NA	NA	NA	NA	NA	6.54545e-21	NA
BobWhite_c12144_216	4	1.62793	0.760668	NA	1.08521e-20	NA	NA	1.90385e-22	0.0329882	6.93273e-23	NA	NA	0.275234	0.215825
Excalibur_c42248_663	4	2.88095	NA	1.49432e-20	NA	NA	NA	NA	NA	NA	0.182279	NA	NA	NA
IACX6340	4	3.25867	NA	1.49432e-20	NA	NA	NA	NA	NA	NA	0.536013	NA	NA	NA
tplb0034e07_718	4	3.30408	NA	1.49432e-20	NA	NA	NA	NA	NA	NA	0.350688	NA	NA	NA
Excalibur_c17250_104	4	3.35573	NA	0.536013	1.79936e-20	NA	NA	NA	NA	NA	0.345448	NA	NA	0.297147
Excalibur_c39493_251	4	3.40179	NA	0.604126	1.08521e-20	NA	NA	NA	NA	NA	0.297147	NA	NA	0.254017
Kukri_rep_c97239_133	4	3.40196	NA	0.536013	1.08521e-20	NA	NA	NA	NA	NA	0.350688	NA	NA	0.297147
Excalibur_c62893_629	4	3.94564	NA	NA	NA	NA	NA	1.90385e-22	NA	NA	NA	NA	NA	NA
Kukri_c30847_344	4	7.83967	0.838256	4.18383e-23	0.376992	0.1444	0.414216	NA	0.918282	6.93273e-23	0.611683	0.122095	NA	0.0779312
Kukri_c1175_1577	4	8.18098	NA	NA	NA	NA	0.182279	NA	NA	NA	NA	NA	NA	NA
Excalibur_c841_609	4	13.2694	NA	NA	NA	NA	NA	NA	NA	0.669815	NA	NA	NA	NA
Kukri_c16758_443	4	13.2719	NA	NA	NA	NA	2.52502e-23	NA	NA	0.669815	NA	0.179712	0.227275	NA
Excalibur_c42928_135	4	13.4837	NA	0.404248	NA	NA	0.148742	NA	NA	0.522431	0.467921	0.221624	0.275234	NA
Kukri_c27673_289	4	13.7043	NA	NA	NA	NA	2.52502e-23	NA	NA	NA	NA	4.94775e-20	0.275234	NA
RAC875_c87052_193	4	13.8901	0.760668	0.350688	NA	0.205903	0.182279	0.916512	0.838256	NA	0.536013	3.65494e-19	0.19043	NA
BobWhite_c1149_539	4	14.0483	0.838256	0.297147	NA	NA	NA	NA	1	NA	0.531615	NA	NA	NA
wsnp_Ra_c10712_17572884	4	14.0486	0.683091	0.302343	NA	0.243615	0.127754	0.753152	0.838256	NA	0.409294	8.20534e-20	0.0181431	NA
BS00061979_51	4	15.6988	NA	NA	1.08521e-20	NA	NA	NA	NA	0.172955	NA	NA	NA	0.0605689
BobWhite_c12426_84	4	17.8301	NA	NA	NA	NA	NA	1.90385e-22	NA	NA	NA	NA	NA	NA
Kukri_c36139_292	4	19.1402	0.119844	1.0144e-18	NA	0.918282	0.215825	1.90385e-22	0.760668	0.063374	0.243615	NA	0.507594	NA
BS00109330_51	4	19.8453	NA	NA	NA	NA	0.177646	NA	NA	NA	NA	4.94775e-20	6.54545e-21	NA
BS00072620_51	4	20.0948	NA	NA	1.08521e-20	NA	NA	NA	NA	NA	NA	NA	NA	0.215825
BS00070900_51	4	20.419	NA	NA	1.08521e-20	NA	NA	NA	NA	0.463071	NA	NA	NA	0.0747355
wsnp_Ra_c4321_7860456	4	20.7954	NA	NA	1.08521e-20	NA	NA	NA	NA	0.463071	NA	NA	NA	0.0747355
wsnp_Ex_c19371_28311667	4	20.9837	NA	NA	NA	2.52502e-23	0.355809	1.90385e-22	NA	NA	NA	8.20534e-20	0.195668	NA
IAAV5802	4	20.9871	NA	NA	NA	NA	0.477244	NA	NA	NA	NA	4.94775e-20	6.54545e-21	NA
Kukri_c63748_1453	4	20.9874	NA	NA	NA	NA	0.264045	NA	NA	NA	NA	4.94775e-20	6.54545e-21	NA
BS00038498_51	4	21.2164	NA	NA	NA	NA	0.355809	NA	NA	NA	NA	4.94775e-20	6.54545e-21	NA
BS00065036_51	4	22.2967	NA	NA	NA	NA	0.536013	1.90385e-22	NA	NA	NA	4.94775e-20	6.54545e-21	NA
Excalibur_c2454_333	4	22.297	NA	NA	NA	NA	0.540291	1.90385e-22	NA	NA	NA	4.94775e-20	6.54545e-21	NA
RAC875_rep_c106596_127	4	22.3637	NA	NA	NA	NA	0.414216	1.90385e-22	NA	NA	NA	4.94775e-20	6.54545e-21	NA
Tdurum_contig64563_491	4	24.0707	NA	0.360816	NA	0.297147	0.186852	0.67329	NA	0.182279	0.153042	3.65494e-19	0.669815	NA
Kukri_c53810_137	4	28.2085	0.838256	4.18383e-23	NA	0.604126	0.182279	3.15524e-22	0.600179	6.93273e-23	0.67329	0.0139063	0.000103609	NA
Ex_c14755_1362	4	31.0879	0.839893	NA	NA	0.676657	NA	NA	2.52502e-23	NA	NA	NA	NA	NA
Ku_c41677_924	4	45.4306	NA	NA	NA	NA	NA	1.90385e-22	NA	NA	NA	NA	NA	NA
Excalibur_c53516_119	4	45.7567	NA	NA	NA	NA	NA	1.90385e-22	NA	NA	NA	NA	NA	NA
BS00009807_51	4	53.8766	NA	NA	1.08521e-20	NA	NA	NA	NA	NA	NA	NA	NA	0.000621759
IAAV3165	4	53.8769	NA	NA	1.08521e-20	NA	NA	NA	NA	NA	NA	NA	NA	0.000621759
Kukri_c37311_136	4	53.9587	NA	NA	1.08521e-20	NA	NA	NA	NA	NA	NA	NA	NA	0.000105164
wsnp_Ex_c10596_17293192	4	54.2041	NA	NA	1.79936e-20	NA	NA	NA	NA	NA	NA	NA	NA	0.000621759
wsnp_Ex_c10596_17293363	4	54.2047	NA	NA	1.08521e-20	NA	NA	NA	NA	NA	NA	NA	NA	0.000621759
wsnp_Ra_c407_862316	4	54.6597	0.486099	NA	0.912596	NA	NA	NA	2.52502e-23	0.536013	NA	0.00304029	NA	0.000453475
Kukri_c26288_419	4	58.2816	NA	4.18383e-23	0.662521	0.350688	0.000329507	3.15524e-22	NA	6.93273e-23	0.409294	0.001272	NA	0.000453475
wsnp_Ex_c4349_7841003	4	58.8326	0.135554	1.14883e-22	0.741934	0.540291	0.000146978	1.90385e-22	0.00147004	NA	0.355809	0.001272	0.0683653	0.000453475
wsnp_Ex_c21092_30220342	4	63.2344	NA	0.215825	0.662521	0.604126	0.000520244	0.753152	NA	0.916512	0.248864	0.001272	0.0115837	0.000453475
RAC875_c26469_480	4	69.4236	5.73303e-07	3.82034e-06	0.0848377	0.292171	0.000100704	NA	1.46868e-05	0.0338949	7.89579e-10	2.20905e-05	5.19207e-11	1.51894e-13
BobWhite_c47608_273	4	69.7391	NA	NA	1.08521e-20	NA	NA	NA	NA	NA	NA	NA	NA	0.000709896
RAC875_c34516_316	4	69.7981	0.109599	0.404248	NA	0.148742	0.00511391	0.67329	0.00236558	0.676657	0.210903	0.0026998	0.00304029	NA
BobWhite_c31129_60	4	75.9455	NA	NA	6.24319e-10	NA	NA	NA	NA	NA	NA	NA	NA	0.00292667
Ku_c5725_892	4	76.1266	NA	0.604126	0.583128	0.345448	0.00387725	0.527089	NA	0.833029	0.0952928	0.0026998	0.00225023	0.00197302
Tdurum_contig45255_3473	4	77.1532	1.99249e-21	0.604126	NA	0.177646	0.00426672	0.596113	0.000621759	0.67329	0.0512526	0.0026998	0.000772619	NA
Kukri_rep_c69803_82	4	77.1562	1.99249e-21	0.531615	NA	0.177646	0.00953146	0.669815	0.0017617	0.834827	0.0512526	0.0026998	0.00165808	NA
RAC875_c22429_249	4	77.1573	1.99249e-21	0.531615	NA	0.177646	0.00953146	0.669815	0.0017617	0.753152	0.0512526	0.0026998	0.00165808	NA
Excalibur_c9676_163	4	80.4332	NA	2.76204e-18	NA	NA	0.00219965	NA	NA	NA	0.0843315	NA	2.98365e-20	NA
Excalibur_c7136_1260	4	84.6788	NA	NA	NA	NA	NA	0.59192	NA	NA	NA	NA	NA	NA
IAAV8040	4	85.2847	NA	NA	1.08521e-20	NA	NA	NA	NA	NA	NA	NA	NA	0.00323473
RAC875_c46516_443	4	85.2854	NA	NA	NA	NA	NA	0.669815	NA	NA	NA	NA	NA	NA
BS00022422_51	4	96.236	NA	NA	NA	0.254017	0.00387725	0.280888	NA	NA	NA	0.000923189	0.00965387	NA
RAC875_c86069_65	4	98.1158	NA	NA	1.08521e-20	NA	NA	NA	NA	NA	NA	NA	NA	0.000964962
Excalibur_rep_c68899_1400	4	98.4393	NA	NA	1.08521e-20	NA	NA	NA	NA	NA	NA	NA	NA	0.000964962
IACX6223	4	100.803	NA	NA	1.08521e-20	NA	NA	NA	NA	NA	NA	NA	NA	0.000392993
Kukri_c36879_83	4	102.586	NA	NA	1.08521e-20	NA	NA	NA	NA	NA	NA	NA	NA	0.000204723
BS00067337_51	4	104.149	NA	NA	1.08521e-20	NA	NA	NA	NA	NA	NA	NA	NA	8.87694e-05
CAP7_c1018_75	4	104.399	NA	NA	1.79936e-20	NA	NA	NA	NA	NA	NA	NA	NA	8.87694e-05
RAC875_c76533_442	4	105.321	NA	NA	0.73572	NA	NA	NA	NA	NA	NA	4.94775e-20	NA	0.000964962
BS00043099_51	4	106.674	NA	NA	1.08521e-20	NA	NA	NA	NA	NA	NA	NA	0.00669531	0.000964962
wsnp_JD_c12687_12877994	4	106.678	NA	NA	1.08521e-20	NA	NA	NA	NA	NA	NA	NA	0.00669531	0.000964962
tplb0045o20_1168	4	106.679	NA	NA	1.08521e-20	NA	NA	NA	NA	NA	NA	NA	0.00669531	0.000964962
wsnp_Ex_c741_1456698	4	106.679	NA	NA	1.08521e-20	NA	NA	NA	NA	NA	NA	NA	0.00669531	0.000964962
BS00038217_51	4	107.032	NA	NA	1.08521e-20	NA	NA	NA	NA	NA	NA	NA	0.00669531	0.000392993
BS00038218_51	4	107.032	NA	NA	1.08521e-20	NA	NA	NA	NA	NA	NA	NA	0.00669531	0.000621759
Excalibur_c43482_141	4	107.17	NA	NA	1.08521e-20	NA	NA	NA	NA	NA	NA	NA	0.00669531	0.000964962
Tdurum_contig1653_190	4	107.176	NA	NA	0.820847	NA	NA	NA	NA	NA	NA	0.00365043	0.00669531	0.000964962
RAC875_c3302_1411	4	110.019	NA	NA	0.73572	NA	NA	NA	NA	NA	NA	0.00491244	0.00669531	0.000621759
wsnp_Ex_c5239_9272511	4	110.019	NA	NA	0.820847	NA	NA	NA	NA	NA	NA	0.00491244	0.00669531	0.000964962
Tdurum_contig62852_302	4	110.945	NA	NA	0.823063	NA	NA	NA	NA	NA	NA	0.00365043	0.00669531	0.000964962
Tdurum_contig62852_538	4	110.946	NA	NA	1	NA	NA	NA	NA	NA	NA	0.00729036	0.00669531	0.000964962
Excalibur_c25430_183	4	110.946	NA	NA	0.823063	NA	NA	NA	NA	NA	NA	0.00365043	0.00379516	0.000964962
wsnp_Ex_rep_c67391_65971023	4	111.134	NA	NA	1.08521e-20	NA	NA	NA	NA	NA	NA	NA	0.00340535	0.00197302
BS00079213_51	4	111.134	NA	NA	0.654721	NA	NA	NA	NA	NA	NA	0.0054732	0.00187641	0.00130649
RFL_Contig2231_346	4	111.422	NA	NA	NA	NA	NA	NA	NA	NA	NA	4.94775e-20	NA	NA
Tdurum_contig68806_677	4	111.425	NA	NA	NA	NA	NA	NA	NA	NA	NA	4.94775e-20	NA	NA
BS00103461_51	4	111.428	NA	NA	0.820847	NA	NA	NA	NA	NA	NA	0.00966185	0.00340535	0.00197302
BS00071690_51	4	112.255	NA	NA	0.91042	NA	NA	NA	NA	0.467921	NA	0.00966185	0.00165808	0.00197302
BS00110319_51	4	112.54	NA	NA	NA	NA	NA	NA	NA	0.404248	NA	0.00966185	0.00340535	NA
BS00110442_51	4	112.54	NA	NA	NA	NA	NA	NA	NA	0.467921	NA	0.0139063	0.00340535	NA
Kukri_c4790_154	4	112.929	NA	NA	NA	NA	NA	NA	NA	0.404248	NA	0.0139063	0.00455635	NA
Kukri_c40637_223	4	115.173	NA	NA	NA	NA	NA	NA	NA	NA	NA	3.65494e-19	6.54545e-21	NA
wsnp_JG_c609_370792	4	115.53	NA	NA	NA	NA	NA	0.912596	NA	NA	NA	NA	NA	NA
Excalibur_c40056_59	4	117.119	NA	NA	NA	NA	NA	1.90385e-22	NA	NA	NA	NA	NA	NA
wsnp_BM140364B_Ta_2_1	4	121.5	6.79544e-23	0.536013	NA	0.254017	NA	0.741934	0.0988869	0.679923	0.345448	NA	NA	NA
wsnp_Ku_c4042_7375053	4	124.65	1.99249e-21	0.536013	NA	0.350688	0.0512526	0.741934	0.0952928	0.679923	0.345448	0.0181431	NA	NA
TA001821-0411	4	125	NA	NA	NA	NA	NA	NA	NA	NA	NA	4.94775e-20	NA	NA
RAC875_c52566_551	4	133.469	NA	NA	NA	NA	NA	5.22943e-22	NA	NA	NA	NA	NA	NA
BS00065030_51	4	136.594	NA	NA	1.08521e-20	NA	NA	NA	NA	NA	NA	NA	NA	6.93273e-23
BS00083078_51	4	137.575	NA	NA	NA	NA	NA	NA	NA	NA	NA	4.94775e-20	6.54545e-21	NA
wsnp_Ex_c6537_11338763	4	138.099	0.917411	0.254017	NA	0.467921	NA	0.913627	0.0747355	0.604126	0.463071	NA	NA	NA
wsnp_CAP7_rep_c12606_5316797	4	138.101	0.917411	0.259077	NA	0.467921	NA	0.669815	0.0370562	0.834827	0.168204	NA	NA	NA
RAC875_c79857_301	4	141.607	0.360816	0.302343	NA	0.177646	0.307434	0.587594	0.148742	0.350688	0.340085	0.0127381	0.00106311	NA
Ex_c4847_236	4	141.709	NA	NA	1.08521e-20	NA	NA	NA	NA	NA	NA	NA	NA	0.472643
Jagger_c4412_265	4	143.02	NA	NA	1.08521e-20	NA	NA	NA	NA	NA	NA	NA	NA	0.0577796
Tdurum_contig98206_211	4	143.02	NA	4.18383e-23	0.911528	0.215825	0.307434	0.334594	NA	0.463071	0.168204	0.00966185	0.00106311	0.0577796
RAC875_rep_c72435_90	4	143.021	NA	NA	1.08521e-20	NA	NA	NA	NA	NA	NA	NA	NA	0.0747355
Tdurum_contig15512_429	4	145.21	NA	NA	1.08521e-20	NA	NA	NA	NA	NA	NA	NA	NA	0.540291
RAC875_rep_c112008_519	4	145.63	NA	NA	NA	NA	NA	0.205903	NA	NA	NA	NA	NA	NA
BS00099097_51	4	146.21	NA	0.215825	NA	0.399075	0.1444	0.388323	NA	0.833029	0.200825	0.00438549	0.00106311	NA
RFL_Contig1385_326	4	147.199	NA	NA	NA	NA	NA	0.393769	NA	NA	NA	NA	NA	NA
BS00022417_51	4	148.476	0.607959	0.215825	NA	0.302343	0.307434	0.388323	0.0747355	0.753152	0.200825	0.0127381	0.00106311	NA
GENE-4359_102	4	150.122	NA	NA	NA	NA	NA	0.388323	NA	NA	NA	NA	NA	NA
GENE-4359_59	4	150.122	0.477244	4.18383e-23	1.08521e-20	0.254017	NA	0.834827	0.0747355	6.93273e-23	0.10247	NA	0.744882	0.540291
wsnp_BF202681B_Ta_2_2	4	152.451	0.540291	0.148742	NA	0.302343	0.302343	0.442279	0.0779312	0.467921	0.200825	0.0235401	0.000480341	NA
wsnp_CAP8_c630_456418	4	152.476	9.19834e-24	4.18383e-23	NA	2.52502e-23	2.52502e-23	1.90385e-22	2.52502e-23	6.93273e-23	2.52502e-23	4.94775e-20	6.54545e-21	NA
Kukri_c9387_372	4	152.532	0.544454	0.148742	NA	0.259077	0.302343	0.447699	0.0952928	0.467921	0.243615	0.0235401	0.000207502	NA
Kukri_c9387_112	4	152.532	0.611683	0.148742	NA	0.302343	0.302343	0.388323	0.0605689	0.467921	0.200825	0.0235401	0.000207502	NA
Ra_c2110_1660	4	152.552	0.607959	0.148742	NA	0.302343	0.302343	0.447699	0.0605689	0.600179	0.163394	0.0235401	0.000207502	NA
Ra_c2110_494	4	152.555	0.41902	0.148742	NA	0.264045	0.302343	0.393769	0.0988869	0.409294	0.205903	0.0181431	0.000344447	NA
RAC875_c2110_117	4	152.555	0.679923	0.123812	NA	0.355809	0.302343	0.286422	0.0370562	0.600179	0.107798	0.0139063	0.000122161	NA
RAC875_c14105_66	4	152.727	NA	0.119844	NA	0.355809	0.302343	0.205903	NA	NA	0.107798	NA	NA	NA
wsnp_Ex_c13351_21042379	4	156.367	5.55218e-24	0.148742	NA	2.52502e-23	0.302343	1.90385e-22	0.0811306	6.93273e-23	2.52502e-23	3.65494e-19	6.54545e-21	NA
GENE-1031_48	4	156.373	0.686168	4.18383e-23	1.08521e-20	0.254017	NA	0.83117	0.0747355	6.93273e-23	0.0811306	NA	0.827259	0.472643
RFL_Contig189_894	4	159.128	0.11314	NA	NA	NA	0.414216	0.834827	0.127754	NA	NA	0.0196307	NA	NA
GENE-2904_757	4	159.799	0.679923	4.18383e-23	1.08521e-20	0.254017	NA	0.600179	0.0747355	6.93273e-23	0.0811306	NA	0.741934	0.540291
Excalibur_c9248_771	4	163.838	NA	NA	NA	NA	NA	0.131131	NA	NA	NA	NA	NA	NA
wsnp_Ex_c14595_22634031	4	163.866	0.414216	0.0488145	NA	0.259077	0.215825	0.103742	0.172955	0.210903	0.463071	0.00110335	0.0126064	NA
BS00070091_51	4	168.545	NA	0.0952928	NA	0.409294	NA	0.666228	NA	0.527089	0.467921	0.000118242	0.0012165	NA
BS00035894_51	4	168.932	0.307434	0.115851	NA	0.409294	0.220671	0.825199	0.527089	0.527089	0.600179	0.000169439	0.00165808	NA
wsnp_Ex_c62844_62315607	4	169.763	0.472643	4.18383e-23	2.98365e-20	0.345448	NA	0.676657	0.0747355	6.93273e-23	0.0811306	NA	0.741934	0.540291
wsnp_JD_rep_c64505_41132927	4	169.934	0.135554	0.115851	NA	0.307434	0.264045	0.827259	0.917411	0.220671	0.676657	0.000487062	0.00165808	NA
wsnp_CAP11_rep_c9018_3888047	4	169.938	NA	0.0952928	NA	0.409294	NA	0.522431	NA	0.527089	0.297147	0.000118242	0.000772619	NA
Kukri_c53629_239	4	173.115	5.55218e-24	4.18383e-23	NA	2.52502e-23	2.52502e-23	1.90385e-22	2.52502e-23	6.93273e-23	2.52502e-23	4.94775e-20	NA	NA
Kukri_c42244_809	4	179.522	0.264045	0.0988869	NA	0.679923	0.360816	0.744882	0.683091	0.123812	0.177646	0.000118242	0.000175154	NA
wsnp_JD_c4699_5834958	4	186.46	0.414216	0.0988869	NA	0.536013	0.360816	0.912596	0.458088	0.291841	0.210903	9.61659e-05	0.000246071	NA
IAAV1903	4	186.849	5.55218e-24	0.0811306	NA	2.52502e-23	0.360816	3.15524e-22	0.350688	6.93273e-23	2.52502e-23	3.65494e-19	6.54545e-21	NA
Kukri_rep_c94009_116	4	187.819	5.55218e-24	NA	NA	0.836569	NA	NA	2.52502e-23	NA	NA	NA	NA	NA
BS00043103_51	4	188.762	5.55218e-24	NA	NA	0.836569	NA	NA	2.52502e-23	NA	NA	NA	NA	NA
Jagger_c9472_305	4	201.322	NA	0.0605689	NA	NA	0.153042	0.587594	NA	NA	0.350688	8.22295e-05	0.0012165	NA
RAC875_c8045_231	4	205.359	NA	NA	NA	NA	NA	NA	NA	0.409294	NA	NA	NA	NA
RFL_Contig5290_1493	4	205.965	NA	0.0370562	NA	NA	NA	0.328972	NA	0.350688	0.604126	0.00068171	0.00165808	NA
BS00037345_51	4	208.035	NA	0.0294359	NA	NA	NA	0.452966	NA	0.467921	0.536013	0.000245733	0.0012165	NA
RAC875_c46661_184	4	212.26	NA	0.0277078	NA	NA	NA	0.328972	NA	0.404248	0.467921	0.000487062	0.00225023	NA
wsnp_Ex_c7003_12065828	4	213.285	NA	NA	1.08521e-20	0.758239	NA	NA	NA	NA	NA	NA	NA	0.1444
BobWhite_c8113_532	4	213.285	NA	NA	1.08521e-20	0.758239	NA	NA	NA	NA	NA	NA	NA	0.119844
wsnp_Ex_c51352_55323092	4	214.565	NA	0.0159064	NA	NA	0.123812	1.90385e-22	NA	0.409294	0.297147	0.00174512	0.00669531	NA
wsnp_Ex_rep_c67671_66332423	4	214.571	0.838256	0.0123434	NA	0.838256	0.10247	0.83117	0.259077	0.472643	0.302343	0.000923189	0.00505274	NA
BobWhite_c892_73	4	214.572	NA	0.0159064	NA	NA	0.10247	1.90385e-22	NA	0.350688	0.404248	0.00174512	0.00882876	NA
Ra_c6700_406	4	218.204	0.838256	NA	1.08521e-20	0.918282	NA	NA	2.52502e-23	NA	NA	NA	NA	0.302343
wsnp_Ex_c15089_23270614	4	218.204	0.838256	NA	1.08521e-20	0.918282	NA	NA	2.52502e-23	NA	NA	NA	NA	0.302343
wsnp_RFL_Contig1418_565105	4	218.204	0.758239	NA	1.08521e-20	0.836569	NA	NA	2.52502e-23	NA	NA	NA	NA	0.254017
wsnp_Ex_c22423_31615798	4	218.592	0.838256	NA	1.08521e-20	0.836569	NA	NA	2.52502e-23	NA	NA	NA	NA	0.302343
Kukri_rep_c68124_672	4	219.564	0.838256	NA	1.08521e-20	1	NA	NA	2.52502e-23	NA	NA	NA	NA	0.254017
BS00034245_51	4	219.568	0.838256	NA	1.08521e-20	0.836569	NA	NA	2.52502e-23	NA	NA	NA	NA	0.254017
CAP7_c3814_303	4	236.094	NA	NA	1.08521e-20	NA	NA	NA	NA	NA	NA	NA	NA	0.467921
Kukri_c5711_112	4	237.422	NA	NA	1.08521e-20	NA	NA	NA	NA	NA	NA	NA	NA	0.536013
BobWhite_c5852_103	4	237.422	NA	NA	1.08521e-20	NA	NA	NA	NA	NA	NA	NA	NA	0.536013
RAC875_rep_c109975_192	4	239.505	NA	NA	1.08521e-20	NA	NA	NA	NA	NA	NA	NA	NA	0.404248
Kukri_c6830_572	4	239.506	NA	NA	1.08521e-20	NA	NA	NA	NA	NA	NA	NA	NA	0.679923
BobWhite_rep_c61602_139	4	240.702	NA	NA	1.08521e-20	NA	NA	NA	NA	NA	NA	NA	NA	0.467921
RAC875_c63112_460	4	242.346	NA	NA	1.08521e-20	NA	NA	NA	NA	NA	NA	NA	NA	0.409294
RAC875_c63545_85	4	247.577	1.99249e-21	0.248864	NA	1	0.186852	1.90385e-22	0.536013	NA	0.676657	0.001272	0.0620424	NA
BS00072379_51	4	252.222	NA	NA	0.912596	NA	NA	NA	NA	6.93273e-23	NA	NA	NA	6.93273e-23
BS00066873_51	4	312.332	0.548506	0.753152	NA	NA	0.918282	0.522431	2.52502e-23	1	0.600179	8.20534e-20	6.54545e-21	NA
Kukri_c3096_1411	4	314.626	NA	0.404248	NA	0.679923	0.264045	1.90385e-22	NA	0.463071	0.750485	NA	0.221624	NA
BS00062485_51	4	383.309	NA	NA	NA	NA	NA	NA	NA	0.345448	NA	NA	NA	NA
Excalibur_c4984_162	4	386.429	NA	NA	NA	NA	NA	NA	NA	0.404248	NA	NA	NA	NA
wsnp_Ku_c8088_13805885	4	391.705	NA	NA	NA	NA	NA	NA	NA	0.404248	NA	NA	NA	NA
wsnp_Ex_c47661_52802548	4	392.3	3.29718e-21	0.302343	NA	0.679923	0.477244	5.22943e-22	0.607959	0.409294	0.679923	0.0026998	0.19043	NA
wsnp_Ex_c21532_30680512	4	405.889	NA	NA	NA	NA	NA	NA	NA	0.404248	NA	NA	NA	NA
wsnp_Ex_c36002_44045355	4	405.889	NA	NA	NA	NA	NA	NA	NA	0.404248	NA	NA	NA	NA
Ex_c66545_551	4	415.422	NA	NA	NA	NA	NA	NA	NA	0.220671	NA	NA	NA	NA
Kukri_c2507_962	4	415.422	NA	NA	NA	NA	NA	NA	NA	0.463071	NA	NA	NA	NA
Kukri_c2507_382	4	415.423	NA	NA	NA	NA	NA	NA	NA	0.463071	NA	NA	NA	NA
wsnp_Ex_rep_c66545_64829277	4	415.423	NA	NA	NA	NA	NA	NA	NA	0.463071	NA	NA	NA	NA
wsnp_Ex_c39862_47046812	4	418.477	NA	NA	NA	NA	NA	NA	NA	0.302343	NA	NA	NA	NA
Kukri_c26645_254	4	422.388	NA	NA	NA	NA	NA	0.676657	NA	NA	NA	NA	NA	NA
wsnp_Ex_rep_c103248_88252209	4	425.347	NA	NA	NA	NA	NA	1.90385e-22	NA	NA	NA	NA	NA	NA
Excalibur_rep_c111672_114	4	425.347	NA	NA	NA	NA	NA	1.90385e-22	NA	NA	NA	NA	NA	NA
wsnp_Ex_rep_c103248_88252281	4	425.347	NA	NA	NA	NA	NA	1.90385e-22	NA	NA	NA	NA	NA	NA
wsnp_Ex_c52405_56014689	4	425.997	1.99249e-21	0.350688	NA	0.834827	0.540291	1.90385e-22	0.755736	0.463071	0.750485	0.00491244	0.221624	NA
wsnp_Ex_c51661_55533018	4	434.047	1.99249e-21	0.409294	NA	0.679923	0.540291	1.90385e-22	0.607959	0.531615	0.679923	0.0054732	0.227275	NA
BobWhite_c1654_440	4	436.506	1.99249e-21	0.467921	NA	0.607959	0.540291	1.90385e-22	0.607959	0.604126	0.834827	0.0054732	0.269456	NA
Kukri_c49219_76	4	438.204	NA	NA	NA	NA	NA	NA	NA	0.600179	NA	NA	NA	NA
IAAV1743	4	440.371	NA	NA	NA	NA	NA	NA	NA	0.676657	NA	NA	NA	NA
Ra_c6266_140	4	441.387	NA	NA	NA	NA	NA	NA	NA	0.916512	NA	NA	NA	NA
Ra_c6266_136	4	441.387	NA	NA	NA	NA	NA	NA	NA	0.916512	NA	NA	NA	NA
Kukri_c57491_156	4	441.995	0.0988869	6.93273e-23	1	0.0463995	0.836569	1.90385e-22	0.0747355	6.93273e-23	0.182279	0.738883	0.911528	0.753152
RAC875_c60230_122	4	441.995	NA	NA	NA	NA	NA	NA	NA	0.916512	NA	NA	NA	NA
tplb0034a02_1566	4	442.26	NA	NA	NA	NA	NA	NA	NA	0.916512	NA	NA	NA	NA
wsnp_Ex_rep_c66524_64799410	4	442.988	NA	NA	NA	NA	NA	NA	NA	0.834827	NA	NA	NA	NA
wsnp_Ex_rep_c108679_91802578	4	442.995	NA	NA	NA	NA	NA	NA	NA	0.916512	NA	NA	NA	NA
IAAV3255	4	443.636	NA	NA	NA	NA	NA	NA	NA	0.916512	NA	NA	NA	NA
Tdurum_contig100733_89	4	448.066	NA	NA	NA	NA	NA	1.90385e-22	NA	NA	NA	NA	NA	NA
BS00066545_51	4	451.88	1.99249e-21	0.404248	NA	0.409294	0.477244	1.90385e-22	0.536013	NA	0.536013	0.00014393	0.317311	NA
wsnp_JD_c352_546108	4	452.295	1.99249e-21	0.531615	NA	0.834827	0.477244	1.90385e-22	0.838256	1	0.467921	8.22295e-05	0.317311	NA
wsnp_BG608232B_Ta_2_2	4	452.297	1.99249e-21	0.531615	NA	0.916512	0.540291	1.90385e-22	0.836569	1	0.467921	0.000118242	0.371093	NA
Excalibur_c18275_211	4	453.36	1.12586e-22	NA	NA	0.917411	NA	1.90385e-22	1	NA	NA	NA	6.54545e-21	NA
Kukri_c55599_153	4	454.801	0.760668	0.604126	NA	0.683091	0.607959	0.829248	1	0.915583	0.679923	0.000204987	0.507594	NA
Excalibur_rep_c67360_303	4	454.921	NA	NA	NA	NA	NA	1.90385e-22	NA	NA	NA	NA	NA	NA
wsnp_Ku_c58640_61287250	4	454.924	NA	NA	NA	0.917411	NA	3.15524e-22	NA	1	NA	NA	6.54545e-21	NA
Excalibur_c99477_90	4	454.924	NA	0.531615	NA	0.917411	0.477244	0.741934	NA	1	0.467921	8.22295e-05	0.4367	NA
BobWhite_c31523_130	4	456.086	NA	NA	NA	NA	NA	1.90385e-22	NA	NA	NA	NA	NA	NA
BobWhite_c31986_324	4	456.427	4.82718e-22	NA	NA	0.917411	0.477244	1.90385e-22	1	1	NA	NA	6.54545e-21	NA
BobWhite_c27816_523	4	458.262	1.12586e-22	NA	NA	0.917411	NA	1.90385e-22	0.918282	1	NA	NA	6.54545e-21	NA
RAC875_c41224_72	4	460.22	NA	NA	NA	NA	NA	1.90385e-22	NA	NA	NA	NA	NA	NA
wsnp_Ex_c6471_11241582	4	460.445	NA	NA	NA	NA	NA	8.66765e-22	NA	NA	NA	NA	NA	NA
wsnp_Ex_c65790_64067038	4	461.608	NA	NA	NA	0.917411	NA	1.90385e-22	NA	NA	NA	NA	6.54545e-21	NA
BobWhite_c40428_349	4	461.656	1.12586e-22	NA	NA	0.917411	NA	1.90385e-22	0.0105443	NA	NA	NA	6.54545e-21	NA
Kukri_c57811_86	4	461.675	NA	NA	NA	NA	NA	1.90385e-22	NA	NA	NA	NA	NA	NA
Tdurum_contig61682_187	4	474.98	0.760668	0.350688	0.911528	0.607959	0.312422	0.744882	0.918282	0.915583	0.917411	0.000204987	0.583128	0.467921
wsnp_be499362B_Td_2_1	4	474.981	0.683091	0.350688	1	0.755736	0.360816	0.741934	0.918282	1	0.917411	0.000290883	0.583128	0.600179
GENE-1213_138	4	500.194	0.157299	0.307434	NA	0.0811306	NA	NA	0.302343	NA	0.264045	0.317311	NA	NA
Ra_c15365_530	4	524.465	0.604126	0.531615	NA	0.753152	2.52502e-23	0.915583	0.254017	1	0.531615	NA	0.185112	NA
Tdurum_contig12836_418	4	528.713	NA	NA	1.08521e-20	NA	NA	NA	NA	NA	NA	NA	NA	0.254017
Tdurum_contig64416_441	4	530.935	NA	0.531615	NA	0.833029	0.10247	8.66765e-22	NA	0.600179	0.409294	0.00152242	0.185112	NA
Tdurum_contig27880_199	4	530.987	1.99249e-21	0.467921	NA	0.916512	0.10247	1.90385e-22	0.302343	0.531615	0.355809	0.00110335	0.153599	NA
Excalibur_c29734_1152	4	540.469	NA	NA	NA	NA	NA	NA	NA	NA	NA	NA	6.54545e-21	NA
wsnp_Ex_c8894_14858193	4	540.889	NA	NA	NA	NA	NA	NA	NA	NA	NA	NA	6.54545e-21	NA
wsnp_Ex_c17700_26446810	4	541.548	0.0747355	0.345448	NA	0.679923	NA	1	0.467921	0.607959	0.414216	NA	NA	NA
wsnp_Ex_c25217_34481787	4	543.195	0.0779312	0.350688	NA	0.834827	NA	0.915583	0.404248	0.467921	0.604126	NA	NA	NA
CAP11_c1476_128	4	544.116	NA	NA	NA	NA	NA	1.90385e-22	NA	NA	NA	NA	NA	NA
wsnp_Ex_c41558_48356814	4	544.772	NA	NA	NA	NA	NA	1.90385e-22	NA	NA	NA	NA	NA	NA
wsnp_Ex_c41558_48356869	4	544.772	NA	NA	NA	NA	NA	1.90385e-22	NA	NA	NA	NA	NA	NA
Jagger_c6853_60	4	546.863	NA	NA	NA	NA	NA	1.90385e-22	NA	NA	NA	NA	NA	NA
Tdurum_contig92604_368	4	546.901	NA	NA	1.08521e-20	NA	NA	NA	NA	NA	NA	NA	NA	0.215825
RFL_Contig4718_1269	4	553.143	NA	NA	NA	NA	NA	NA	NA	NA	NA	NA	0.232823	NA
Tdurum_contig26542_457	4	553.915	NA	0.467921	0.666228	0.834827	0.0512526	0.340085	NA	0.758239	0.119844	0.00324083	0.275234	0.140017
BS00100563_51	4	563.615	NA	NA	NA	NA	NA	1.90385e-22	NA	NA	NA	NA	NA	NA
Excalibur_c114791_328	4	563.651	0.414216	0.409294	NA	0.604126	0.0661926	0.467921	0.148742	0.760668	0.0988869	0.0054732	0.517634	NA
Excalibur_c6922_1393	4	571.758	0.536013	0.463071	NA	NA	2.52502e-23	1.90385e-22	0.177646	NA	0.833029	0.0106018	0.912596	NA
wsnp_JD_rep_c67103_42432235	4	576.72	NA	0.302343	NA	NA	NA	5.22943e-22	NA	NA	0.210903	0.0441713	0.741934	NA
wsnp_Ex_c114_229879	4	578.171	NA	0.531615	NA	NA	NA	1.90385e-22	NA	NA	0.399075	0.0441713	0.587594	NA
wsnp_Ex_c114_230248	4	578.172	0.409294	0.531615	NA	NA	NA	1.90385e-22	0.0988869	NA	0.345448	0.0441713	0.512691	NA
BS00035335_51	4	589.986	0.919126	0.917411	NA	0.472643	0.0512526	3.15524e-22	2.52502e-23	0.918282	0.345448	NA	0.447699	NA
BS00064448_51	4	590.105	0.760668	0.834827	NA	0.414216	0.0512526	1.90385e-22	2.52502e-23	0.918282	0.399075	NA	0.382733	NA
IAAV5350	4	590.592	NA	NA	NA	NA	NA	1.90385e-22	NA	0.0139766	NA	NA	NA	NA
IAAV717	4	590.593	0.919944	0.834827	NA	0.477244	0.0661926	1.90385e-22	2.52502e-23	0.838256	0.399075	NA	0.382733	NA
BobWhite_rep_c48906_121	4	591.689	NA	0.918282	NA	NA	NA	0.340085	NA	1	0.205903	NA	NA	NA
Kukri_c19751_873	4	592.191	NA	4.18383e-23	NA	NA	NA	3.15524e-22	NA	6.93273e-23	0.0916903	NA	0.587594	NA
Tdurum_contig30930_184	4	592.22	NA	4.18383e-23	NA	NA	NA	3.15524e-22	NA	6.93273e-23	0.1444	NA	NA	NA
BS00022800_51	4	593.165	NA	NA	NA	NA	NA	NA	NA	NA	NA	NA	6.54545e-21	NA
BS00093992_51	4	593.166	NA	NA	NA	NA	NA	NA	NA	NA	NA	NA	6.54545e-21	NA
Ex_c55735_1012	4	602.435	NA	NA	NA	1.86539e-22	NA	NA	NA	NA	NA	NA	NA	NA
wsnp_Ex_c55735_58127324	4	602.436	NA	NA	NA	1.86539e-22	NA	NA	NA	NA	NA	NA	NA	NA
wsnp_Ex_c1758_3326792	4	608.95	NA	NA	NA	1.86539e-22	0.0247447	NA	NA	0.683091	NA	4.94775e-20	0.376992	NA
IAAV3303	4	611.426	NA	NA	NA	1.86539e-22	0.0247447	NA	NA	0.758239	NA	NA	NA	NA
Excalibur_rep_c67411_210	4	612.699	NA	NA	NA	1.86539e-22	0.0247447	NA	NA	0.758239	NA	NA	NA	NA
Excalibur_c5064_765	4	613.309	NA	NA	NA	3.09084e-22	0.0311967	NA	NA	0.758239	NA	NA	NA	NA
JG_c2092_196	4	617.138	NA	NA	NA	1.86539e-22	0.0247447	NA	NA	1.14883e-22	NA	NA	NA	NA
Tdurum_contig66317_77	4	617.708	NA	NA	NA	1.86539e-22	0.0247447	NA	NA	6.93273e-23	NA	NA	NA	NA
Tdurum_contig54925_415	4	632.953	0.148742	0.917411	NA	NA	NA	0.404248	2.52502e-23	1	0.119844	0.00145675	0.587594	NA
Tdurum_contig54925_225	4	632.953	NA	4.18383e-23	NA	0.472643	0.215825	1.90385e-22	NA	6.93273e-23	0.140017	0.001272	0.502335	NA
RFL_Contig337_1645	4	632.953	0.148742	1	NA	NA	NA	0.458088	2.52502e-23	0.918282	0.119844	0.00145675	0.74773	NA
Tdurum_contig54925_202	4	632.953	0.119844	0.834827	NA	NA	NA	0.522431	2.52502e-23	0.918282	0.115851	0.001272	0.658687	NA
Ra_c4051_1010	4	633.667	0.123812	1	NA	NA	NA	0.600179	2.52502e-23	0.918282	0.119844	0.00145675	0.83117	NA
TA002671-0128-w	4	634.086	0.220671	0.834827	NA	NA	NA	0.350688	2.52502e-23	1	0.119844	0.0026998	0.442279	NA
BS00064528_51	4	634.478	0.215825	1	NA	NA	NA	0.404248	2.52502e-23	0.918282	0.1444	0.00198757	0.376992	NA
CAP7_rep_c5636_102	4	635.556	0.148742	0.834827	NA	NA	NA	0.600179	0.834827	0.836569	0.1444	0.0054732	0.442279	NA
wsnp_Ex_c24711_33964543	4	635.787	NA	0.834827	NA	NA	NA	0.750485	NA	0.836569	0.115851	0.00365043	0.578515	NA
Ex_c24711_1153	4	635.787	NA	0.755736	NA	NA	NA	0.750485	NA	0.836569	0.0952928	0.0026998	0.741934	NA
BS00069685_51	4	636.22	0.307434	0.836569	NA	NA	NA	0.409294	0.607959	0.918282	0.254017	NA	0.376992	NA
BS00012036_51	4	642.344	0.0488145	0.834827	NA	NA	NA	NA	0.836569	0.918282	0.0779312	0.0054732	0.512691	NA
Tdurum_contig31911_195	4	642.532	0.063374	0.834827	NA	NA	0.123812	NA	0.836569	0.836569	0.115851	0.0054732	0.442279	NA
wsnp_JD_c11975_12326445	4	643.082	0.063374	0.834827	NA	NA	0.123812	NA	0.755736	0.918282	0.115851	0.0106018	0.512691	NA
GENE-0675_104	4	643.23	0.127754	0.758239	NA	0.540291	NA	0.409294	0.611683	0.918282	0.215825	0.0115837	0.587594	NA
Ra_c68109_376	4	643.234	0.063374	0.753152	NA	0.536013	NA	0.750485	0.836569	0.836569	0.140017	0.0054732	0.4367	NA
TA002269-1202	4	643.4	0.268925	1	NA	0.607959	0.264045	0.409294	0.414216	1	0.409294	0.0151199	0.376992	NA
Kukri_c97631_275	4	644.986	0.0512526	0.472643	NA	0.312422	NA	0.600179	0.918282	1	0.1444	0.00304029	0.914621	NA
Kukri_c4294_371	4	644.994	0.063374	0.753152	NA	0.472643	NA	0.83117	0.834827	0.918282	0.140017	0.00365043	0.654721	NA
wsnp_Ex_c17845_26604587	4	646.703	0.0988869	0.753152	NA	0.472643	0.148742	0.750485	1	1	0.205903	0.0054732	0.507594	NA
Tdurum_contig12459_491	4	648.273	0.0512526	4.18383e-23	NA	0.414216	NA	1.90385e-22	0.836569	6.93273e-23	0.1444	0.0026998	0.741934	NA
BS00105409_51	4	651.614	0.119844	1	NA	0.307434	0.0779312	1	2.52502e-23	0.918282	0.168204	0.0139063	0.823063	NA
Excalibur_c3762_715	4	652.476	0.220671	0.834827	NA	0.307434	0.123812	0.467921	2.52502e-23	0.838256	0.297147	0.0272004	0.658687	NA
Excalibur_c25414_806	4	653.158	NA	NA	1.08521e-20	NA	NA	NA	NA	NA	NA	NA	NA	0.168204
BS00010567_51	4	654.18	NA	NA	1.08521e-20	NA	NA	NA	NA	NA	NA	NA	NA	0.238269
IAAV7841	4	654.775	NA	0.522431	NA	3.21842e-13	0.0747355	0.83117	NA	NA	0.0916903	0.0253473	0.658687	NA
RAC875_rep_c91134_949	4	654.827	NA	4.18383e-23	0.19043	0.264045	0.0311967	1.43672e-21	NA	6.93273e-23	0.0277078	0.0196307	0.744882	0.115851
Kukri_c49007_501	4	655.417	0.119844	4.18383e-23	0.19043	0.355809	0.0747355	1.90385e-22	0.834827	6.93273e-23	0.0577796	0.0253473	0.738883	0.286422
wsnp_Ex_c922_1775246	4	658.375	NA	NA	1.08521e-20	NA	NA	NA	NA	NA	NA	NA	NA	0.243615
Kukri_c75902_132	4	659.306	NA	NA	1.08521e-20	NA	NA	NA	NA	NA	NA	NA	NA	0.243615
Kukri_c49010_266	4	660.936	NA	0.205903	NA	0.355809	0.0779312	0.914621	NA	0.758239	0.0916903	0.0139063	0.502335	NA
BS00009247_51	4	660.936	0.0779312	0.243615	NA	0.355809	0.0779312	0.914621	2.52502e-23	0.758239	0.140017	0.0196307	0.4367	NA
Kukri_rep_c101529_1199	4	660.936	0.0391276	0.172955	NA	0.307434	0.063374	0.83117	2.52502e-23	0.758239	0.0779312	0.0106018	0.662521	NA
BobWhite_c5543_492	4	661.6	NA	0.200825	NA	0.307434	0.063374	0.83117	NA	0.758239	0.111836	0.0181431	0.573745	NA
wsnp_Ex_c58274_59639258	4	662.339	NA	NA	1.08521e-20	NA	NA	NA	NA	NA	NA	NA	NA	0.527089
BobWhite_c3056_2737	4	666.018	NA	NA	NA	NA	NA	3.15524e-22	NA	NA	NA	NA	NA	NA
BS00046166_51	4	669.754	0.0133083	NA	NA	0.536013	NA	1.90385e-22	0.755736	6.93273e-23	NA	0.00408891	NA	NA
RAC875_rep_c118667_79	4	679.961	NA	NA	NA	NA	NA	1.90385e-22	NA	NA	NA	NA	NA	NA
BobWhite_c18540_97	4	681.319	NA	NA	NA	NA	NA	0.587594	NA	NA	NA	0.0054732	0.269456	NA
Excalibur_c40976_111	4	681.499	NA	NA	0.275234	NA	NA	NA	NA	NA	NA	NA	NA	0.404248
Excalibur_c40976_87	4	681.499	NA	NA	0.275234	NA	NA	NA	NA	NA	NA	NA	NA	0.404248
wsnp_Ex_c40976_47910672	4	681.501	NA	NA	0.227275	NA	NA	NA	NA	NA	NA	NA	NA	0.297147
BS00059896_51	4	681.503	NA	NA	0.275234	NA	NA	NA	NA	NA	NA	NA	NA	0.404248
BS00023124_51	4	681.827	NA	NA	0.227275	NA	NA	NA	NA	NA	NA	NA	NA	0.345448
BS00063727_51	4	682.329	NA	NA	0.227275	NA	NA	NA	NA	NA	NA	NA	NA	0.297147
BS00081231_51	4	682.331	NA	NA	0.275234	NA	NA	NA	NA	NA	NA	NA	NA	0.404248
wsnp_Ra_c13679_21569624	4	684.125	NA	NA	0.275234	NA	NA	NA	NA	NA	NA	NA	NA	0.404248
Excalibur_c76665_98	4	684.127	NA	NA	0.275234	NA	NA	NA	NA	NA	NA	NA	NA	0.345448
BS00010012_51	4	684.177	NA	NA	0.227275	NA	NA	NA	NA	NA	NA	NA	NA	0.404248
CAP8_rep_c8162_101	4	685.423	NA	NA	0.275234	NA	NA	NA	NA	NA	NA	NA	NA	0.404248
BS00104667_51	4	686.308	NA	1.0144e-18	NA	0.467921	0.0143059	0.74773	NA	0.607959	0.669815	0.0054732	0.227275	NA
RFL_Contig2612_826	4	688.486	0.0153351	4.18383e-23	0.323212	0.834827	0.0247447	5.22943e-22	0.409294	6.93273e-23	0.834827	0.0106018	0.388323	0.0779312
Kukri_c31059_130	4	688.493	NA	1	1.08521e-20	0.916512	NA	1.90385e-22	NA	0.755736	0.833029	4.94775e-20	NA	0.0605689
Kukri_c52356_96	4	689.042	NA	NA	NA	NA	2.52502e-23	NA	NA	NA	NA	NA	6.54545e-21	NA
Excalibur_c65341_303	4	690.466	NA	NA	NA	NA	2.52502e-23	NA	NA	NA	NA	NA	6.54545e-21	NA
IACX2158	4	690.832	0.000964962	0.833029	1.08521e-20	0.447699	NA	0.522431	2.52502e-23	0.750485	0.916512	0.00131897	NA	0.0916903
wsnp_Ex_c5123_9087869	4	691.373	NA	NA	NA	NA	2.52502e-23	NA	NA	NA	NA	NA	6.54545e-21	NA
wsnp_Ex_c5123_9088111	4	691.373	NA	NA	NA	NA	NA	NA	NA	NA	NA	NA	6.54545e-21	NA
wsnp_Ex_c5123_9089025	4	691.374	NA	NA	NA	NA	NA	NA	NA	NA	NA	NA	6.54545e-21	NA
wsnp_Ku_c9901_16493072	4	691.375	NA	NA	NA	NA	NA	NA	NA	NA	NA	NA	6.54545e-21	NA
BS00046164_51	4	692.115	0.00219965	0.916512	1.08521e-20	0.916512	NA	0.452966	0.123812	0.755736	0.834827	0.0106018	0.275234	0.0952928
BS00046165_51	4	692.115	NA	1	1.08521e-20	0.916512	NA	0.393769	NA	0.755736	0.755736	0.0151199	0.382733	0.168204
Excalibur_c36280_764	4	692.117	0.00292667	1	1.08521e-20	0.916512	NA	0.393769	0.0811306	0.755736	0.755736	0.0151199	0.382733	0.140017
Excalibur_c2819_2310	4	694.236	NA	1.49432e-20	NA	1.86539e-22	NA	NA	NA	NA	0.836569	4.94775e-20	0.447699	NA
Kukri_c834_259	4	694.241	NA	3.63228e-21	NA	1.86539e-22	NA	NA	NA	NA	0.834827	4.94775e-20	0.442279	NA
BobWhite_c47357_535	4	694.241	NA	3.63228e-21	NA	1.86539e-22	NA	NA	NA	NA	0.917411	4.94775e-20	0.382733	NA
wsnp_Ex_c2203_4129271	4	694.37	NA	3.63228e-21	NA	1.86539e-22	NA	NA	NA	NA	0.916512	4.94775e-20	0.382733	NA
RAC875_c4465_549	4	694.371	NA	3.63228e-21	NA	1.86539e-22	NA	NA	NA	NA	0.755736	4.94775e-20	0.512691	NA
RAC875_c4465_81	4	694.371	NA	3.63228e-21	NA	1.86539e-22	NA	NA	NA	NA	0.917411	4.94775e-20	0.323212	NA
Excalibur_c685_165	4	695.092	9.19834e-24	NA	NA	0.10247	NA	NA	0.063374	NA	NA	NA	NA	NA
BobWhite_c16923_64	4	701.54	NA	NA	1.08521e-20	NA	NA	NA	NA	NA	NA	NA	NA	0.463071
wsnp_Ex_rep_c102127_87360034	4	705.336	NA	1.49432e-20	NA	NA	2.52502e-23	0.393769	NA	NA	0.540291	0.00304029	6.54545e-21	NA
RFL_Contig3016_1091	4	707.218	NA	NA	NA	NA	NA	1.90385e-22	NA	NA	NA	NA	NA	NA
Tdurum_contig12879_320	4	708.088	NA	3.63228e-21	NA	NA	2.52502e-23	NA	NA	NA	0.355809	4.94775e-20	NA	NA
Tdurum_contig12879_1200	4	708.09	NA	3.63228e-21	NA	NA	2.52502e-23	NA	NA	NA	0.536013	4.94775e-20	NA	NA
BS00047070_51	4	709.751	0.000520244	0.834827	NA	0.834827	0.0294359	0.662521	0.0811306	0.755736	0.350688	0.00238362	0.4367	NA
IAAV3100	4	709.993	7.49968e-05	NA	NA	0.753152	NA	0.666228	0.153042	0.600179	NA	NA	0.323212	NA
BobWhite_c32938_264	4	710.586	0.000379836	0.834827	NA	1	0.0311967	0.587594	0.10247	0.755736	0.409294	0.00365043	0.4367	NA
Tdurum_contig54784_485	4	714.509	0.000329507	NA	NA	0.834827	NA	0.666228	0.0988869	0.531615	NA	NA	6.54545e-21	NA
Tdurum_contig42046_1426	4	715.72	NA	0.918282	NA	NA	0.0512526	NA	NA	NA	0.536013	4.94775e-20	NA	NA
wsnp_Ra_c4660_8405634	4	716.416	NA	1	NA	NA	0.119844	NA	NA	NA	0.355809	4.94775e-20	NA	NA
Tdurum_contig78534_314	4	716.743	NA	0.917411	NA	NA	0.0952928	NA	NA	NA	0.467921	4.94775e-20	NA	NA
BS00063365_51	4	717.747	NA	0.917411	NA	NA	0.119844	NA	NA	NA	0.409294	NA	NA	NA
BS00067907_51	4	718.202	NA	4.18383e-23	NA	2.52502e-23	NA	0.071546	NA	0.135593	0.679923	0.568811	6.54545e-21	NA
wsnp_Ra_c3955_7262354	4	720.507	NA	0.834827	NA	NA	0.119844	NA	NA	NA	0.355809	4.94775e-20	NA	NA
wsnp_CAP7_c1592_791887	4	721.785	0.0143059	0.834827	NA	0.467921	0.0952928	0.388323	0.182279	0.531615	0.409294	0.00365043	0.317311	NA
Tdurum_contig56876_365	4	722.469	NA	0.834827	NA	0.531615	0.1444	0.517634	NA	0.467921	0.350688	0.0325438	0.507594	NA
BS00022674_51	4	722.469	NA	6.01653e-21	NA	0.531615	NA	0.517634	NA	0.531615	0.409294	NA	0.507594	NA
Kukri_rep_c68903_708	4	726.09	0.0247447	NA	NA	0.345448	0.123812	0.833029	2.52502e-23	0.836569	NA	6.06132e-19	0.587594	NA
Tdurum_contig82393_484	4	726.439	NA	NA	NA	NA	0.0811306	NA	NA	NA	NA	4.94775e-20	NA	NA
Tdurum_contig82393_581	4	726.439	NA	NA	NA	NA	0.0488145	NA	NA	NA	NA	4.94775e-20	NA	NA
wsnp_CAP7_c317_172502	4	726.865	0.0182872	NA	NA	0.345448	0.0916903	0.517634	2.52502e-23	0.531615	NA	0.0996683	0.583128	NA
RAC875_rep_c106542_272	4	727.169	0.111836	NA	NA	0.345448	0.0952928	0.744882	2.52502e-23	0.755736	NA	0.122095	4.70714e-18	NA
BS00065327_51	4	727.366	NA	NA	NA	0.340085	NA	0.388323	NA	0.676657	NA	NA	6.54545e-21	NA
wsnp_Ex_c45468_51254978	4	728.666	NA	NA	NA	NA	NA	1.90385e-22	NA	0.676657	NA	NA	6.54545e-21	NA
Kukri_c57014_168	4	729.742	NA	NA	NA	NA	NA	1.90385e-22	NA	0.600179	NA	NA	6.54545e-21	NA
Excalibur_c35074_106	4	730.093	NA	NA	NA	NA	NA	1.90385e-22	NA	0.531615	NA	NA	6.54545e-21	NA
Tdurum_contig47_185	4	734.172	6.79544e-23	3.09084e-22	1.08521e-20	0.404248	0.00862942	NA	0.917411	NA	0.467921	4.26927e-18	NA	0.115851
Tdurum_contig71365_233	4	734.27	NA	3.09084e-22	1.08521e-20	0.345448	0.0143059	NA	NA	NA	0.404248	4.26927e-18	NA	0.140017
Tdurum_contig28980_211	4	738.854	NA	NA	1.08521e-20	NA	NA	NA	NA	NA	NA	NA	NA	0.111836
Excalibur_c18165_395	4	739.475	0.10247	0.355809	NA	0.355809	0.00796349	0.531615	0.307434	NA	0.540291	0.227275	0.825199	NA
wsnp_Ex_rep_c67838_66536117	4	740.033	0.215825	4.18383e-23	0.662521	0.182279	0.0103192	1.90385e-22	0.600179	6.93273e-23	0.302343	0.148614	0.825199	0.0577796
IAAV1776	4	740.41	0.409294	0.683091	NA	0.0988869	0.00560319	1.90385e-22	2.52502e-23	0.404248	0.148742	1.00527e-18	0.825199	NA
wsnp_RFL_Contig3273_3319580	4	741.334	NA	NA	1	NA	NA	NA	NA	NA	NA	NA	NA	0.1444
wsnp_RFL_Contig3917_4326857	4	741.341	NA	NA	0.913627	NA	NA	NA	NA	NA	NA	NA	NA	0.1444
Excalibur_c37753_655	4	741.341	NA	NA	1	NA	NA	NA	NA	NA	NA	NA	NA	0.0916903
Tdurum_contig28795_273	4	741.341	NA	NA	1	NA	NA	NA	NA	NA	NA	NA	NA	0.0952928
Excalibur_c2157_173	4	741.342	NA	NA	1	NA	NA	NA	NA	NA	NA	NA	NA	0.0605689
Excalibur_c8720_1073	4	743.441	NA	NA	NA	NA	NA	5.22943e-22	NA	NA	NA	NA	NA	NA
RAC875_c16752_283	4	743.458	NA	4.18383e-23	NA	0.0512526	0.00560319	0.600179	NA	0.0988869	0.254017	1.00527e-18	0.741934	NA
wsnp_JD_c12346_12606967	4	743.75	0.414216	3.09084e-22	NA	0.0661926	0.00560319	1.90385e-22	2.52502e-23	NA	0.350688	4.26927e-18	NA	NA
RAC875_c66695_560	4	743.751	0.679923	3.09084e-22	NA	0.0661926	0.00953146	5.22943e-22	2.52502e-23	NA	0.67329	7.07649e-18	NA	NA
BobWhite_c7050_792	4	743.815	NA	3.09084e-22	NA	0.0512526	0.00560319	1.90385e-22	NA	NA	0.350688	4.26927e-18	NA	NA
Tdurum_contig9214_279	4	743.815	0.472643	3.09084e-22	NA	0.0512526	0.00560319	1.90385e-22	2.52502e-23	NA	0.350688	1.00527e-18	NA	NA
BS00100981_51	4	745.323	NA	1.49432e-20	1	NA	NA	NA	NA	6.93273e-23	0.531615	NA	6.54545e-21	0.0952928
IAAV6288	4	745.925	NA	0.919126	0.662521	0.0294359	0.00560319	3.15524e-22	NA	6.93273e-23	0.463071	0.0772442	0.827259	0.0952928
Kukri_c29052_75	4	746.544	0.765313	0.839893	NA	0.131668	0.0262606	0.834827	0.312422	0.264045	0.544454	0.185112	0.74773	NA
BS00010988_51	4	746.872	0.919126	0.760668	NA	0.0512526	0.00560319	0.916512	0.669815	0.148742	1	0.0996683	0.741934	NA
Excalibur_c18966_804	4	746.878	0.919126	0.760668	NA	0.0294359	0.00560319	0.669815	0.83117	0.119844	0.753152	0.0557929	0.741934	NA
Excalibur_c18966_1008	4	746.878	0.919126	0.760668	NA	0.0512526	0.00560319	0.834827	0.83117	0.220671	1	0.153599	0.741934	NA
Jagger_c7991_95	4	747.037	1.99249e-21	0.686168	NA	0.0311967	0.00560319	0.467921	0.676657	0.119844	0.676657	6.06132e-19	0.662521	NA
Kukri_c44368_240	4	747.511	1.99249e-21	0.760668	NA	0.0661926	0.0170796	0.916512	0.915583	0.259077	1	4.26927e-18	0.658687	NA
BS00076000_51	4	749.453	NA	NA	NA	NA	NA	1.90385e-22	NA	NA	NA	NA	NA	NA
CAP11_c2941_210	4	749.681	NA	NA	NA	NA	NA	1.90385e-22	NA	NA	NA	NA	NA	NA
BS00026432_51	4	750.815	NA	NA	NA	NA	NA	1.90385e-22	NA	NA	NA	NA	NA	NA
Excalibur_c42146_338	4	750.816	NA	NA	NA	NA	NA	1.90385e-22	NA	NA	NA	NA	NA	NA
RAC875_c9523_328	4	753.435	NA	NA	NA	NA	NA	NA	NA	NA	NA	4.94775e-20	NA	NA
BS00023202_51	4	757.614	0.839893	0.350688	1.08521e-20	NA	NA	NA	0.760668	0.307434	0.753152	NA	NA	0.834827
CAP7_c4056_108	4	759.24	NA	NA	1.08521e-20	NA	NA	NA	NA	NA	NA	NA	NA	0.755736
Excalibur_c9752_619	4	759.3	NA	NA	1.08521e-20	NA	0.0605689	NA	NA	NA	NA	4.94775e-20	NA	0.753152
BS00080318_51	4	762.634	1	NA	1.08521e-20	NA	NA	NA	0.0294359	1.08521e-20	NA	NA	NA	1.14883e-22
RAC875_c5673_1209	4	763.11	NA	4.18383e-23	NA	2.52502e-23	0.0294359	0.111836	NA	NA	0.917411	0.148614	6.54545e-21	NA
RAC875_c57353_245	4	763.496	NA	NA	NA	NA	NA	1.90385e-22	NA	NA	NA	NA	NA	NA
RAC875_c30797_179	4	763.884	0.611683	NA	1.08521e-20	NA	NA	NA	0.119844	6.93273e-23	NA	0.269456	NA	6.93273e-23
Excalibur_c7051_1027	4	765.314	NA	NA	NA	NA	NA	NA	NA	0.0488145	NA	NA	NA	NA
Kukri_c27631_1329	4	765.315	NA	NA	NA	NA	NA	NA	NA	0.0370562	NA	NA	NA	NA
CAP12_c1817_77	4	765.315	NA	NA	NA	NA	NA	NA	NA	0.035015	NA	NA	NA	NA
RFL_Contig3713_316	4	765.318	NA	NA	NA	NA	NA	NA	NA	0.0370562	NA	NA	NA	NA
Excalibur_c30744_181	4	765.431	NA	4.18383e-23	NA	2.52502e-23	0.0779312	0.0747355	NA	NA	0.755736	0.263552	6.54545e-21	NA
CAP12_s9114_61	4	765.431	NA	4.18383e-23	NA	2.52502e-23	0.0952928	0.140017	NA	NA	1	0.36503	6.54545e-21	NA
IAAV1502	4	767.735	0.615303	0.254017	NA	0.182279	0.210903	0.04401	0.679923	0.0277078	0.604126	0.174231	0.0873753	NA
Kukri_c55909_1109	4	768.958	0.317311	0.119844	NA	0.00965387	0.119844	0.0260145	2.52502e-23	0.00379516	0.345448	0.000685037	0.0272004	NA
tplb0025l18_1788	4	776.334	NA	NA	1.79936e-20	NA	NA	NA	NA	NA	NA	NA	NA	0.355809
Tdurum_contig14482_423	4	776.334	NA	NA	1.08521e-20	NA	NA	NA	NA	NA	NA	NA	NA	0.0370562
Tdurum_contig14482_1073	4	776.335	NA	NA	1.08521e-20	NA	NA	NA	NA	NA	NA	NA	NA	0.409294
RAC875_c19685_944	4	776.555	0.920738	0.115851	0.323212	0.019528	0.540291	3.15524e-22	0.409294	6.93273e-23	0.915583	0.317311	0.232823	0.0463995
Tdurum_contig9071_215	4	776.682	NA	NA	1.08521e-20	NA	NA	NA	NA	NA	NA	NA	NA	0.0277078
CAP7_c16_483	4	776.683	NA	NA	1.08521e-20	NA	NA	NA	NA	NA	NA	NA	NA	0.0170796
Ku_c67680_195	4	776.813	1	0.172955	0.275234	0.0153351	1	1.90385e-22	0.248864	6.93273e-23	0.750485	0.148614	0.122095	0.0170796
wsnp_Ex_c34303_42642389	4	776.813	NA	NA	1.08521e-20	NA	NA	NA	NA	NA	NA	NA	NA	0.0277078
BobWhite_c7274_333	4	779.013	0.920738	0.205903	0.275234	0.0329882	0.467921	1.90385e-22	0.604126	6.93273e-23	0.666228	0.143573	0.12663	0.0218101
Tdurum_contig52627_496	4	779.013	1	0.350688	0.275234	0.0262606	0.679923	1.90385e-22	0.604126	6.93273e-23	0.522431	0.0955807	0.103742	0.0103192
BobWhite_c12911_788	4	781.275	NA	0.172955	0.19043	0.0247447	0.679923	1.90385e-22	NA	6.93273e-23	0.399075	0.052705	0.122095	0.0123434
BS00039187_51	4	782.413	NA	0.210903	NA	0.0143059	0.836569	0.14512	NA	0.00236558	0.210903	0.336289	0.122095	NA
wsnp_Ex_rep_c103381_88353000	4	783.921	1	0.0811306	0.12663	0.019528	0.836569	1.90385e-22	0.758239	6.93273e-23	0.467921	0.0914819	0.12663	0.0488145
BS00004413_51	4	785.538	NA	0.1444	NA	0.0247447	0.917411	0.362126	NA	0.00236558	0.210903	0.460181	0.0996683	NA
Kukri_c94792_127	4	786.808	NA	NA	NA	2.52502e-23	0.917411	3.15524e-22	NA	0.00350929	NA	6.06132e-19	NA	NA
Jagger_c10188_98	4	787.017	NA	0.297147	NA	0.0412268	0.676657	0.153599	NA	0.00464943	0.355809	0.0914819	0.0808556	NA
RAC875_c16993_196	4	787.017	NA	0.297147	NA	0.0412268	0.834827	0.280888	NA	0.00671439	0.355809	0.112924	0.103742	NA
wsnp_Ex_c41300_48154348	4	787.12	NA	NA	1.08521e-20	NA	NA	NA	NA	NA	NA	NA	NA	0.0952928
BS00100118_51	4	788.527	NA	NA	NA	1.90385e-22	0.917411	NA	NA	NA	NA	2.25718e-19	NA	NA
Excalibur_c12675_1147	4	788.655	2.91484e-22	0.210903	0.0495346	NA	NA	1.90385e-22	1	1.14883e-22	0.600179	NA	0.103742	0.0952928
wsnp_Ex_c12675_20144479	4	788.655	NA	NA	NA	2.52502e-23	0.917411	NA	NA	NA	NA	4.94775e-20	NA	NA
Excalibur_c94383_157	4	789.506	NA	3.71116e-18	1.08521e-20	NA	NA	0.084469	NA	6.93273e-23	0.834827	NA	NA	0.0952928
BS00083998_51	4	790.852	NA	NA	1.08521e-20	2.52502e-23	0.917411	NA	NA	NA	NA	4.94775e-20	NA	0.0916903
tplb0042a21_1091	4	791.585	NA	NA	1.08521e-20	2.52502e-23	0.679923	NA	NA	NA	NA	4.94775e-20	NA	0.0916903
BS00026037_51	4	793.214	NA	NA	NA	2.52502e-23	0.917411	NA	NA	NA	NA	4.94775e-20	NA	NA
tplb0042o21_419	4	793.867	NA	NA	1.08521e-20	2.52502e-23	0.917411	NA	NA	NA	NA	4.94775e-20	NA	0.111836
GENE-0676_322	4	796.551	NA	NA	1.08521e-20	NA	NA	NA	NA	NA	NA	NA	NA	0.409294
BS00065264_51	4	796.614	NA	NA	1.08521e-20	NA	NA	NA	NA	NA	NA	NA	6.54545e-21	0.071546
wsnp_Ku_c28820_38731047	4	803.212	2.91484e-22	0.220671	0.037022	NA	NA	1.90385e-22	0.758239	6.93273e-23	0.536013	NA	NA	0.0952928
wsnp_Ex_c22683_31887799	5	0.007751	6.79544e-23	0.0232606	1.08521e-20	0.000709896	NA	0.917411	0.917411	0.345448	0.172955	NA	0.658687	0.918282
Excalibur_c74666_291	5	0.015463	2.91484e-22	0.0182872	1.08521e-20	0.000520244	NA	0.917411	0.916512	0.334594	0.243615	0.0127381	0.654721	0.918282
Excalibur_c10383_432	5	0.181714	2.91484e-22	0.0182872	1.08521e-20	0.000329507	NA	0.917411	0.916512	0.286422	0.205903	0.0127381	0.654721	0.918282
BobWhite_c17021_297	5	2.3681	4.82718e-22	0.0182872	1.08521e-20	0.000520244	NA	0.917411	0.834827	0.243615	0.168204	0.0127381	0.578515	0.918282
Kukri_s117068_130	5	2.38522	4.82718e-22	0.0182872	1.08521e-20	0.000520244	NA	0.917411	0.917411	0.404248	0.254017	0.0127381	0.741934	0.918282
Kukri_rep_c101735_236	5	2.3863	NA	0.0111372	1.08521e-20	0.000379836	NA	0.836569	NA	0.0988869	0.063374	0.00408891	0.232823	0.918282
RAC875_c82493_67	5	2.38897	NA	NA	1.08521e-20	NA	NA	NA	NA	NA	NA	NA	NA	1
BobWhite_c23392_496	5	2.38924	2.91484e-22	0.0111372	1.08521e-20	0.000520244	NA	1	0.834827	0.205903	0.172955	0.00966185	0.507594	1
Jagger_c8039_67	5	2.96019	4.82718e-22	0.0311967	NA	0.000520244	NA	0.833029	1	0.463071	0.345448	0.0127381	0.825199	NA
wsnp_Ex_c2573_4788116	5	3.24748	4.82718e-22	0.0391276	1.08521e-20	0.000520244	NA	0.917411	0.916512	0.291841	0.243615	0.0127381	0.911528	0.918282
wsnp_Ku_c10362_17156084	5	3.2492	NA	NA	1.08521e-20	NA	NA	1.90385e-22	NA	NA	NA	NA	6.54545e-21	0.919126
BS00048489_51	5	3.84171	NA	0.0103192	NA	0.000520244	NA	NA	NA	0.205903	0.140017	0.00966185	NA	NA
BS00093975_51	5	4.15165	6.79544e-23	0.0170796	NA	0.000520244	NA	NA	1	0.248864	0.243615	0.0127381	NA	NA
BS00022798_51	5	4.15242	6.79544e-23	0.0123434	NA	0.000520244	NA	NA	1	NA	0.291841	0.0127381	NA	NA
wsnp_BF293133A_Ta_2_2	5	4.28246	NA	0.0133083	1.08521e-20	0.000520244	NA	NA	NA	0.286422	0.200825	0.0127381	NA	0.607959
Excalibur_c12875_864	5	5.13184	NA	NA	1.08521e-20	NA	NA	NA	NA	NA	NA	NA	NA	0.607959
Kukri_rep_c69028_1398	5	5.13397	1.52397e-23	0.0133083	1.08521e-20	0.000520244	NA	NA	0.834827	0.291841	0.243615	0.0167034	NA	0.607959
BS00084348_51	5	5.40756	NA	NA	1.08521e-20	NA	NA	NA	NA	NA	NA	NA	NA	0.540291
Kukri_c1568_889	5	5.40802	NA	NA	1.08521e-20	NA	NA	NA	NA	NA	NA	NA	NA	0.472643
tplb0053a24_2194	5	6.81234	NA	NA	NA	NA	2.52502e-23	NA	NA	NA	NA	NA	6.54545e-21	NA
tplb0053a24_2232	5	6.81237	6.79544e-23	0.0143059	1.79936e-20	0.000379836	NA	0.758239	0.472643	0.248864	0.205903	0.00729036	NA	0.683091
Kukri_rep_c89183_282	5	6.90893	NA	NA	1.08521e-20	NA	NA	NA	NA	NA	NA	NA	NA	0.683091
RAC875_c7060_67	5	6.9096	NA	NA	1.08521e-20	NA	NA	NA	NA	NA	NA	2.90427e-06	NA	0.683091
TA003589-0518	5	7.22044	NA	NA	1.08521e-20	NA	NA	NA	NA	NA	NA	4.94775e-20	NA	0.607959
Excalibur_rep_c71645_94	5	7.31196	NA	NA	1.08521e-20	0.0537113	NA	NA	NA	NA	NA	NA	NA	0.148742
BS00094057_51	5	7.36713	NA	0.119844	0.442279	0.00109084	0.0661926	0.836569	NA	0.452966	0.286422	0.0167034	0.738883	0.607959
Excalibur_c57482_473	5	13.3544	NA	NA	NA	NA	NA	NA	NA	NA	NA	4.94775e-20	NA	NA
RAC875_c67770_822	5	13.355	NA	NA	NA	NA	NA	NA	NA	NA	NA	4.94775e-20	NA	NA
RAC875_c62483_112	5	13.6765	NA	NA	NA	NA	NA	1.90385e-22	NA	0.119844	NA	4.94775e-20	NA	NA
Tdurum_contig24552_508	5	13.6779	NA	NA	NA	NA	NA	8.66765e-22	NA	NA	NA	NA	NA	NA
CAP12_rep_c3868_270	5	15.4264	NA	NA	0.0211638	0.0488145	NA	NA	NA	NA	NA	6.06132e-19	NA	0.182279
CAP7_c1467_220	5	15.5077	0.919126	0.0779312	0.578515	0.0537113	NA	0.140017	0.604126	0.254017	0.463071	NA	0.269456	0.215825
Ra_c6118_350	5	18.5106	NA	NA	1.08521e-20	NA	NA	NA	NA	NA	NA	NA	NA	0.753152
RAC875_c48773_253	5	18.9542	NA	NA	NA	NA	NA	1.90385e-22	NA	NA	NA	NA	NA	NA
TA001885-0568	5	20.0971	NA	NA	NA	NA	0.607959	0.827259	NA	NA	NA	NA	NA	NA
Kukri_c86406_100	5	20.3915	NA	NA	NA	NA	NA	5.22943e-22	NA	NA	NA	NA	NA	NA
Tdurum_contig52302_649	5	20.8042	NA	NA	0.0393184	NA	NA	NA	NA	NA	NA	8.20534e-20	NA	0.755736
wsnp_JD_c2722_3653988	5	20.8047	NA	0.0247447	0.0393184	0.0182872	0.404248	0.67329	NA	0.669815	0.0488145	NA	NA	0.753152
Excalibur_c4548_2697	5	22.7252	NA	1.49432e-20	NA	0.0232606	0.243615	0.833029	NA	0.404248	0.0747355	0.143573	NA	NA
wsnp_Ra_c9738_16174002	5	22.7253	NA	1.49432e-20	NA	0.0232606	0.404248	0.676657	NA	0.404248	0.140017	0.179712	NA	NA
Excalibur_c4548_2505	5	22.7254	NA	1.49432e-20	NA	0.0232606	0.345448	0.753152	NA	0.404248	0.111836	0.143573	NA	NA
wsnp_Ex_c4548_8166555	5	22.7268	NA	1.49432e-20	NA	0.0232606	0.345448	0.753152	NA	0.404248	0.140017	0.179712	NA	NA
RFL_Contig1896_1236	5	24.05	0.920738	0.127754	NA	NA	2.52502e-23	1.90385e-22	0.753152	NA	0.248864	4.94775e-20	6.54545e-21	NA
BS00057445_51	5	24.4347	0.41902	NA	NA	0.0232606	NA	NA	2.52502e-23	0.676657	NA	NA	NA	NA
BS00066797_51	5	24.9831	NA	NA	1.08521e-20	NA	NA	NA	NA	NA	NA	NA	NA	0.123812
GENE-2732_162	5	30.4967	NA	NA	NA	2.52502e-23	0.00796349	8.66765e-22	NA	NA	NA	4.94775e-20	6.54545e-21	NA
wsnp_Ex_c15674_24004513	5	33.1949	NA	NA	1.08521e-20	NA	NA	NA	NA	NA	NA	NA	NA	1
wsnp_Ex_c15674_24005648	5	33.1971	NA	NA	1.08521e-20	NA	NA	NA	NA	NA	NA	NA	NA	1
wsnp_Ku_c4568_8243775	5	33.1974	NA	NA	1.08521e-20	NA	NA	NA	NA	NA	NA	NA	NA	1
BS00065956_51	5	36.5037	NA	NA	1.08521e-20	NA	NA	0.750485	NA	0.238269	NA	0.658687	6.54545e-21	0.753152
BS00048757_51	5	36.737	NA	NA	1.08521e-20	NA	NA	NA	NA	NA	NA	NA	NA	1
Tdurum_contig91865_242	5	39.6156	NA	NA	1.08521e-20	NA	NA	NA	NA	NA	NA	NA	NA	0.916512
BS00022586_51	5	40.1381	NA	NA	NA	NA	0.536013	0.916512	NA	0.669815	NA	0.263552	0.122095	NA
RAC875_c46323_1996	5	40.139	NA	NA	NA	NA	0.607959	0.834827	NA	0.753152	NA	0.263552	0.122095	NA
RAC875_rep_c109701_76	5	44.3609	NA	0.41902	1.08521e-20	2.52502e-23	NA	NA	NA	NA	0.679923	NA	NA	0.683091
Kukri_c62467_362	5	50.1757	NA	0.758239	NA	0.0294359	NA	0.291841	NA	0.917411	0.753152	0.122095	0.0620424	NA
RAC875_c45016_79	5	50.2796	NA	0.838256	NA	0.00665561	NA	0.123812	NA	0.683091	0.758239	0.0808556	0.0243579	NA
Excalibur_c9000_209	5	51.3363	NA	0.758239	NA	0.00356134	NA	0.123812	NA	0.683091	0.918282	0.12663	0.0176767	NA
RAC875_c10286_1247	5	51.3865	NA	0.758239	NA	0.0277078	NA	0.291841	NA	1	0.404248	0.153599	0.0589067	NA
JG_c3077_214	5	51.4268	NA	0.758239	NA	0.0133083	NA	0.248864	NA	0.836569	0.531615	0.153599	0.0468374	NA
wsnp_Ex_c22401_31592784	5	51.9638	NA	0.409294	NA	0.836569	0.259077	0.753152	NA	0.0537113	0.755736	0.185112	0.0808556	NA
BS00065468_51	5	52.4761	NA	0.758239	NA	0.0170796	NA	0.248864	NA	0.917411	0.67329	0.122095	0.0272004	NA
BS00094366_51	5	52.4792	NA	NA	NA	0.0277078	NA	NA	NA	NA	NA	NA	NA	NA
BS00007502_51	5	52.4809	NA	0.758239	NA	0.00426672	NA	0.210903	NA	0.683091	0.753152	0.153599	0.0290963	NA
Excalibur_c10079_1585	5	52.7299	NA	NA	NA	0.0463995	NA	NA	NA	NA	NA	NA	NA	NA
IAAV2646	5	52.7305	NA	NA	NA	0.0143059	NA	NA	NA	NA	NA	NA	NA	NA
Tdurum_contig86206_149	5	53.0349	NA	0.758239	1.08521e-20	0.0747355	NA	0.205903	NA	0.755736	0.345448	0.153599	0.0589067	0.399075
Tdurum_contig25520_363	5	53.9798	NA	NA	NA	NA	NA	1.90385e-22	NA	NA	NA	NA	NA	NA
RAC875_rep_c109288_122	5	66.8106	NA	NA	0.447699	NA	NA	NA	NA	NA	NA	4.94775e-20	NA	0.536013
BS00067216_51	5	79.055	NA	3.09084e-22	0.662521	0.00953146	1	5.22943e-22	NA	6.93273e-23	0.011412	0.507594	0.658687	0.399075
CAP12_rep_c4638_80	5	88.5189	0.161513	0.536013	NA	0.755736	0.360816	0.600179	0.409294	0.0811306	0.536013	0.323212	0.19043	NA
wsnp_Ex_c10272_16842803	5	182.358	NA	NA	NA	NA	NA	1.90385e-22	NA	NA	NA	NA	6.54545e-21	NA
wsnp_Ex_rep_c101942_87217430	5	192.539	NA	NA	NA	NA	NA	1.90385e-22	NA	NA	NA	NA	6.54545e-21	NA
wsnp_RFL_Contig3790_4082085	5	338.003	0.365712	NA	0.583128	0.916512	NA	1.90385e-22	0.919126	6.93273e-23	NA	NA	6.54545e-21	0.220671
BS00037400_51	5	438.089	NA	NA	1.08521e-20	0.00464943	0.918282	1.90385e-22	NA	NA	NA	NA	NA	0.604126
Tdurum_contig57753_138	5	440.579	2.91484e-22	NA	1.08521e-20	0.00464943	0.918282	1.90385e-22	0.833029	NA	NA	NA	NA	0.604126
BS00089400_51	5	440.7	NA	NA	1.08521e-20	0.00464943	0.918282	1.90385e-22	NA	NA	NA	NA	NA	0.604126
Tdurum_contig62502_90	5	441.781	2.91484e-22	NA	1.08521e-20	0.00464943	0.918282	3.15524e-22	0.833029	NA	NA	NA	NA	0.604126
Tdurum_contig697_73	5	441.783	2.91484e-22	NA	1.08521e-20	0.00464943	0.918282	1.90385e-22	0.833029	NA	NA	NA	NA	0.604126
Kukri_c43113_136	5	458.225	NA	NA	NA	NA	NA	1.90385e-22	NA	NA	NA	NA	NA	NA
wsnp_RFL_Contig3529_3696847	5	474.351	0.135554	0.838256	NA	0.758239	0.615303	0.834827	0.472643	0.755736	0.220671	0.662521	0.328972	NA
wsnp_CAP11_c2438_1258747	5	478.486	NA	4.18383e-23	NA	NA	0.838256	1.90385e-22	NA	NA	0.254017	NA	0.442279	NA
BS00010204_51	5	484.629	NA	NA	NA	NA	NA	3.15524e-22	NA	NA	NA	NA	NA	NA
Kukri_c54729_181	5	484.715	NA	NA	NA	NA	NA	1.90385e-22	NA	NA	NA	NA	NA	NA
wsnp_Ex_c3478_6369892	5	485.584	NA	3.09084e-22	NA	NA	0.472643	1.90385e-22	NA	0.393769	0.345448	NA	0.323212	NA
JD_c1187_1398	5	487.067	NA	3.09084e-22	NA	NA	2.52502e-23	1.90385e-22	NA	0.393769	0.399075	NA	0.275234	NA
wsnp_Ex_rep_c101340_86719239	5	487.108	NA	3.09084e-22	NA	NA	2.52502e-23	1.90385e-22	NA	0.334594	0.393769	NA	0.275234	NA
Ku_c17569_905	5	487.951	NA	3.09084e-22	NA	NA	2.52502e-23	1.90385e-22	NA	0.334594	0.291841	NA	0.275234	NA
Excalibur_c91154_175	5	488.644	NA	3.09084e-22	NA	NA	2.52502e-23	1.90385e-22	NA	0.140017	0.531615	NA	0.232823	NA
Excalibur_c13242_1178	5	489.425	NA	3.09084e-22	NA	NA	2.52502e-23	1.90385e-22	NA	0.280888	0.340085	NA	0.275234	NA
RAC875_c19570_671	5	490.969	NA	3.09084e-22	NA	NA	2.52502e-23	5.22943e-22	NA	0.238269	0.399075	NA	0.275234	NA
wsnp_JD_c5699_6859527	5	491.189	NA	3.09084e-22	NA	NA	2.52502e-23	1.90385e-22	NA	0.238269	0.340085	NA	0.275234	NA
wsnp_BE443995B_Ta_2_2	5	494.43	NA	3.09084e-22	NA	NA	0.540291	1.90385e-22	NA	0.334594	0.393769	NA	0.583128	NA
Kukri_rep_c112061_617	5	494.431	NA	3.09084e-22	NA	NA	0.355809	1.90385e-22	NA	0.393769	0.286422	NA	0.583128	NA
wsnp_JD_c11273_11770307	5	494.432	NA	2.19296e-21	NA	NA	0.607959	1.90385e-22	NA	0.243615	0.393769	NA	0.583128	NA
wsnp_Ex_c28310_37444843	5	494.45	NA	3.09084e-22	NA	NA	0.355809	1.90385e-22	NA	0.286422	0.340085	NA	0.583128	NA
wsnp_Ex_rep_c69577_68526990	5	494.451	NA	3.09084e-22	NA	NA	0.259077	1.90385e-22	NA	0.393769	0.200825	NA	0.583128	NA
Tdurum_contig31586_197	5	507.931	0.268925	4.18383e-23	0.00965387	0.836569	0.760668	3.15524e-22	0.220671	6.93273e-23	0.307434	0.825199	0.12663	0.172955
wsnp_Ku_c3343_6206887	5	509.357	NA	NA	NA	NA	NA	1.90385e-22	NA	NA	NA	NA	NA	NA
wsnp_Ku_c3956_7237707	5	509.375	NA	3.09084e-22	NA	0.215825	2.52502e-23	1.90385e-22	NA	0.452966	0.286422	NA	0.658687	NA
Excalibur_c29625_243	5	513.689	NA	NA	0.00965387	NA	NA	0.600179	NA	NA	NA	0.583128	NA	0.119844
Excalibur_c6501_477	5	514.452	NA	NA	NA	NA	NA	1.90385e-22	NA	NA	NA	NA	NA	NA
Tdurum_contig57693_581	5	517.874	NA	NA	1.08521e-20	NA	NA	NA	NA	NA	NA	NA	NA	0.838256
Tdurum_contig63129_238	5	518.112	9.19834e-24	NA	0.914621	0.153042	NA	NA	2.52502e-23	0.915583	NA	4.94775e-20	NA	0.683091
Ra_c88203_1055	5	518.356	NA	NA	0.914621	0.123812	NA	NA	NA	1	NA	4.94775e-20	NA	0.683091
Ra_c88203_455	5	518.357	9.19834e-24	NA	0.914621	0.153042	NA	NA	0.467921	1	NA	4.94775e-20	NA	0.683091
Tdurum_contig68855_91	5	518.806	9.19834e-24	NA	1	0.123812	NA	NA	2.52502e-23	0.915583	NA	4.94775e-20	NA	0.683091
Ra_c11263_2353	5	518.952	NA	NA	0.914621	0.153042	NA	NA	NA	0.83117	NA	4.94775e-20	NA	0.683091
BS00071823_51	5	518.956	9.19834e-24	NA	NA	0.123812	NA	NA	2.52502e-23	0.914621	NA	4.94775e-20	NA	NA
wsnp_Ex_c10667_17387885	5	521.26	5.55218e-24	NA	NA	0.0988869	NA	NA	2.52502e-23	0.753152	NA	4.94775e-20	NA	NA
wsnp_Ex_c2148_4035913	5	521.477	NA	NA	1.79936e-20	NA	NA	NA	NA	NA	NA	NA	NA	0.683091
tplb0050h15_1287	5	521.645	NA	NA	1.08521e-20	NA	NA	NA	NA	NA	NA	NA	NA	0.683091
RAC875_rep_c75768_245	5	523.96	NA	NA	1.08521e-20	NA	NA	NA	NA	NA	NA	NA	NA	0.683091
Ku_c28597_514	5	524.244	NA	NA	1.08521e-20	NA	NA	NA	NA	NA	NA	NA	NA	0.683091
Tdurum_contig59782_86	5	524.244	NA	NA	1.08521e-20	NA	NA	NA	NA	NA	NA	NA	NA	0.607959
TA001068-0306-w	5	524.264	NA	NA	NA	NA	NA	1.90385e-22	NA	NA	NA	NA	NA	NA
RAC875_c53864_310	5	524.788	NA	NA	1.08521e-20	NA	NA	NA	NA	NA	NA	NA	NA	0.683091
wsnp_Ra_c7280_12576178	5	524.791	NA	NA	1.08521e-20	NA	NA	NA	NA	NA	NA	NA	NA	0.607959
Kukri_rep_c70479_411	5	524.791	NA	NA	1.08521e-20	NA	NA	NA	NA	NA	NA	NA	NA	0.607959
wsnp_Ex_c9458_15679797	5	526.204	NA	NA	1.08521e-20	NA	NA	NA	NA	NA	NA	NA	NA	0.683091
wsnp_Ex_c12948_20511479	5	526.328	NA	NA	1.08521e-20	NA	NA	NA	NA	NA	NA	NA	NA	0.607959
BobWhite_c42102_237	5	526.33	NA	NA	1.08521e-20	NA	NA	NA	NA	NA	NA	NA	NA	0.683091
BS00110266_51	5	528.418	NA	NA	NA	NA	NA	1.08521e-20	NA	NA	NA	NA	NA	NA
BobWhite_c34548_96	5	529.178	NA	NA	1.08521e-20	NA	NA	NA	NA	NA	NA	NA	NA	0.683091
Tdurum_contig50392_1355	5	529.18	NA	NA	1.08521e-20	NA	NA	NA	NA	NA	NA	NA	NA	0.683091
wsnp_JD_c7441_8535047	5	529.387	NA	NA	1.08521e-20	NA	NA	NA	NA	NA	NA	NA	NA	0.683091
TA002508-0190	5	529.388	NA	NA	1.08521e-20	NA	NA	NA	NA	NA	NA	NA	NA	0.683091
Kukri_rep_c70927_886	5	530.658	NA	NA	1.08521e-20	NA	NA	NA	NA	NA	NA	NA	NA	0.607959
wsnp_Ex_c9145_15214903	5	530.659	NA	NA	1.08521e-20	NA	NA	NA	NA	NA	NA	NA	NA	0.683091
wsnp_Ku_c9433_15811664	5	530.661	NA	NA	1.08521e-20	NA	NA	NA	NA	NA	NA	NA	NA	0.683091
wsnp_Ex_rep_c69752_68711460	5	530.667	NA	NA	1.08521e-20	NA	NA	NA	NA	NA	NA	NA	NA	0.540291
Tdurum_contig57139_318	5	530.667	NA	NA	1.08521e-20	NA	NA	NA	NA	NA	NA	NA	NA	0.607959
Ex_c18484_2048	5	532.271	NA	NA	1.08521e-20	NA	NA	NA	NA	NA	NA	NA	NA	0.683091
Ex_c18484_2026	5	532.271	NA	NA	1.08521e-20	NA	NA	NA	NA	NA	NA	NA	NA	0.683091
Kukri_c82097_197	5	535.564	NA	NA	NA	NA	NA	3.15524e-22	NA	NA	NA	NA	NA	NA
Tdurum_contig59531_914	5	537.647	NA	NA	1.08521e-20	NA	NA	NA	NA	NA	NA	NA	NA	0.679923
RAC875_c3427_734	5	539.577	NA	NA	1.08521e-20	NA	NA	NA	NA	NA	NA	NA	NA	0.838256
Tdurum_contig50617_713	5	539.606	NA	NA	1.08521e-20	NA	NA	NA	NA	1	NA	NA	NA	0.838256
GENE-3939_653	5	539.606	NA	NA	1.08521e-20	NA	NA	NA	NA	1	NA	NA	NA	0.679923
wsnp_BE490613A_Ta_2_1	5	539.845	NA	NA	1.08521e-20	NA	NA	NA	NA	1	NA	NA	NA	0.679923
Kukri_c47643_920	5	540.124	NA	NA	1.08521e-20	NA	NA	NA	NA	0.834827	NA	NA	NA	0.838256
Tdurum_contig83663_371	5	540.128	NA	NA	1.08521e-20	NA	NA	NA	NA	0.916512	NA	NA	NA	0.758239
Tdurum_contig33100_127	5	545.713	NA	NA	1.08521e-20	NA	NA	NA	NA	1	NA	NA	NA	0.607959
Ra_c72106_227	5	547.315	5.55218e-24	0.758239	NA	NA	NA	NA	2.52502e-23	NA	0.302343	4.94775e-20	NA	NA
GENE-1606_307	5	547.355	9.19834e-24	0.758239	NA	NA	NA	NA	2.52502e-23	NA	0.467921	4.94775e-20	NA	NA
wsnp_Ra_c10669_17515792	5	547.882	5.55218e-24	0.838256	NA	NA	NA	NA	2.52502e-23	NA	0.355809	4.94775e-20	NA	NA
RAC875_c842_1516	5	548.029	NA	0.758239	NA	NA	NA	NA	NA	NA	0.302343	4.94775e-20	NA	NA
Tdurum_contig51995_474	5	548.325	NA	0.611683	0.74773	NA	NA	NA	NA	NA	0.106042	4.94775e-20	NA	0.919126
Tdurum_contig11121_739	5	548.526	NA	0.758239	NA	NA	NA	NA	NA	NA	0.350688	4.94775e-20	NA	NA
Tdurum_contig11121_834	5	548.527	NA	0.679923	NA	NA	NA	NA	NA	NA	0.355809	NA	NA	NA
wsnp_RFL_Contig4734_5671036	5	550.786	NA	2.19296e-21	1.08521e-20	NA	0.0488145	0.679923	NA	0.67329	0.467921	NA	NA	1
RAC875_rep_c117959_132	5	562.363	NA	NA	NA	NA	NA	1.90385e-22	NA	NA	NA	NA	NA	NA
BS00101401_51	5	562.864	NA	NA	0.666228	NA	NA	NA	NA	NA	NA	0.658687	NA	0.838256
GENE-3343_183	5	563.018	NA	NA	0.74773	NA	NA	NA	NA	NA	NA	0.658687	NA	0.838256
wsnp_Ex_c1149_2206471	5	563.021	NA	NA	0.74773	NA	NA	NA	NA	NA	NA	4.94775e-20	NA	0.838256
Excalibur_c46082_440	5	563.725	NA	NA	0.744882	NA	NA	NA	NA	NA	NA	0.741934	NA	1
wsnp_Ku_c5378_9559013	5	565.533	NA	0.758239	0.744882	0.0605689	0.0488145	0.604126	NA	0.404248	0.755736	0.658687	0.744882	0.918282
BS00107444_51	5	567.968	NA	NA	NA	NA	NA	1.90385e-22	NA	NA	NA	NA	NA	NA
wsnp_Ra_c34117_42876812	5	568.014	0.611683	0.611683	0.587594	0.0605689	0.0488145	0.679923	0.760668	0.350688	0.918282	0.658687	0.666228	0.838256
wsnp_Ex_c28930_38008757	5	568.417	NA	NA	1.08521e-20	NA	NA	NA	NA	NA	NA	NA	NA	0.918282
IAAV902	5	570.343	NA	0.838256	NA	0.355809	0.0779312	0.679923	NA	0.215825	1	0.741934	0.517634	NA
RAC875_c28384_413	5	570.548	0.0163951	0.916512	NA	0.527089	NA	NA	2.52502e-23	0.467921	0.750485	NA	NA	NA
Excalibur_c82403_135	5	572.414	0.0561884	0.600179	NA	0.340085	NA	0.00350929	0.210903	0.404248	0.67329	NA	0.371093	NA
Excalibur_c5977_440	5	573.675	0.0561884	0.916512	NA	0.340085	NA	0.00236558	0.148742	0.467921	0.753152	NA	0.269456	NA
RFL_Contig167_504	5	574.719	0.0561884	0.753152	NA	0.531615	NA	0.00263701	0.182279	0.404248	0.753152	NA	0.269456	NA
wsnp_Ex_c18223_27035083	5	599.462	NA	0.755736	NA	0.676657	0.0779312	0.458088	NA	0.014769	0.254017	0.12663	0.4367	NA
BS00066319_51	5	619.498	NA	NA	0.452966	NA	0.540291	NA	NA	NA	NA	4.94775e-20	NA	0.210903
BS00061179_51	5	621.803	NA	0.753152	NA	0.205903	NA	0.00735603	NA	0.243615	0.291841	NA	0.323212	NA
wsnp_Ex_c9483_15722127	5	623.685	NA	0.753152	NA	0.205903	NA	0.00965387	NA	0.243615	0.291841	NA	0.275234	NA
Kukri_c97654_90	5	633.295	NA	NA	NA	NA	NA	1.90385e-22	NA	NA	NA	NA	NA	NA
Kukri_c33640_640	5	635.23	5.55218e-24	NA	NA	NA	NA	NA	2.52502e-23	NA	NA	NA	NA	NA
Excalibur_c60581_62	5	635.272	NA	0.177646	NA	1.86539e-22	0.259077	0.0159064	NA	6.93273e-23	0.177646	0.4367	6.54545e-21	NA
Kukri_c8242_730	5	635.706	NA	0.177646	NA	0.0747355	0.220671	1.90385e-22	NA	6.93273e-23	0.248864	0.263552	0.827259	NA
Tdurum_contig56731_335	5	638.378	NA	0.254017	NA	0.0747355	0.153042	3.15524e-22	NA	6.93273e-23	0.600179	0.179712	0.827259	NA
BS00022989_51	5	638.381	NA	0.177646	NA	0.0747355	0.153042	3.15524e-22	NA	6.93273e-23	0.527089	0.179712	0.827259	NA
GENE-1724_72	5	639.143	NA	0.210903	NA	0.0747355	0.123812	0.00464943	NA	0.071546	0.600179	0.179712	0.827259	NA
BS00038663_51	5	639.178	NA	0.177646	NA	0.0747355	0.153042	0.014769	NA	0.0916903	0.404248	0.179712	0.912596	NA
BS00038664_51	5	639.178	NA	0.210903	NA	0.0747355	0.153042	0.00671439	NA	0.0916903	0.463071	0.179712	0.912596	NA
Tdurum_contig42647_1727	5	640.282	NA	NA	NA	NA	0.0843315	NA	NA	NA	NA	0.763025	NA	NA
BobWhite_c8674_595	5	640.662	NA	NA	NA	1.86539e-22	0.153042	1.90385e-22	NA	0.140017	NA	8.20534e-20	6.54545e-21	NA
Kukri_c1308_2782	5	645.74	0.414216	0.123812	NA	0.119844	NA	0.04401	0.683091	0.291841	0.755736	0.0253473	0.666228	NA
Excalibur_c56240_200	5	647.285	0.414216	0.210903	NA	0.0988869	NA	0.04401	0.540291	0.291841	0.917411	0.0139063	0.517634	NA
Excalibur_c56240_176	5	647.285	0.414216	0.210903	NA	0.0988869	NA	0.0330063	0.611683	0.291841	0.753152	0.0139063	0.517634	NA
wsnp_Ex_rep_c67786_66472676	5	648.9	0.414216	0.177646	NA	0.0988869	NA	0.04401	0.611683	0.291841	0.755736	0.0106018	0.517634	NA
RAC875_c47550_437	5	649.536	0.355809	0.148742	NA	0.0988869	NA	0.071546	0.607959	0.399075	0.755736	0.0253473	0.447699	NA
BS00060391_51	5	651.55	0.414216	0.119844	NA	0.148742	NA	1.90385e-22	1	6.93273e-23	0.679923	NA	0.666228	NA
BS00072296_51	5	651.563	0.409294	0.1444	NA	0.0952928	NA	1.90385e-22	1	6.93273e-23	0.679923	NA	0.744882	NA
wsnp_CAP8_c1007_643393	5	654.73	0.307434	NA	NA	0.302343	NA	0.291841	0.918282	0.409294	NA	NA	0.74773	NA
BobWhite_c17879_519	5	654.759	0.414216	NA	NA	0.302343	NA	0.205903	0.838256	0.297147	NA	NA	0.666228	NA
wsnp_Ex_c14202_22145805	5	655.014	NA	NA	NA	0.302343	NA	0.291841	NA	0.404248	NA	NA	0.666228	NA
wsnp_Ku_c8400_14280021	5	655.014	0.409294	NA	NA	0.302343	NA	0.393769	0.838256	0.404248	NA	NA	0.666228	NA
wsnp_Ku_c19456_28944589	5	655.232	0.414216	NA	NA	0.302343	NA	0.291841	0.918282	0.404248	NA	NA	0.666228	NA
IACX5899	5	655.366	NA	NA	NA	0.302343	NA	1.90385e-22	NA	0.404248	NA	NA	0.744882	NA
RAC875_c79551_167	5	662.01	NA	2.19296e-21	NA	NA	NA	NA	NA	NA	0.760668	NA	NA	NA
BS00091002_51	5	662.023	NA	2.19296e-21	NA	NA	NA	NA	NA	NA	0.531615	NA	NA	NA
BS00068094_51	5	663.208	NA	2.19296e-21	NA	NA	NA	NA	NA	NA	0.467921	NA	NA	NA
TA002702-0616	5	663.661	NA	2.19296e-21	NA	NA	NA	NA	NA	NA	0.755736	NA	NA	NA
RFL_Contig497_1114	5	665.334	NA	2.19296e-21	NA	NA	NA	NA	NA	NA	0.676657	NA	NA	NA
Kukri_c63259_151	5	665.45	NA	NA	NA	0.182279	0.758239	1.90385e-22	NA	0.345448	NA	0.0441713	1	NA
BS00084159_51	5	666.994	NA	NA	NA	0.182279	0.758239	3.15524e-22	NA	0.345448	NA	0.0441713	1	NA
BS00010316_51	5	679.204	0.536013	0.172955	NA	0.0747355	0.10247	0.0779312	0.611683	0.119844	0.916512	NA	0.512691	NA
Excalibur_c39808_453	5	679.428	NA	NA	NA	NA	NA	1.90385e-22	NA	NA	NA	NA	NA	NA
wsnp_Ex_c27317_36522052	5	681.055	0.841481	0.607959	NA	0.297147	0.355809	0.834827	0.919126	0.833029	0.611683	0.317311	0.447699	NA
Ra_c23771_496	5	681.057	0.763025	0.604126	NA	0.350688	0.355809	0.834827	1	0.833029	0.472643	0.317311	0.447699	NA
IAAV1410	5	681.058	NA	0.679923	NA	0.409294	0.414216	0.834827	NA	0.833029	0.472643	0.317311	0.583128	NA
IAAV5370	5	681.059	NA	0.604126	NA	0.350688	0.414216	0.834827	NA	0.833029	0.472643	0.317311	0.583128	NA
wsnp_Ra_c132_291198	5	681.297	0.919126	0.536013	NA	0.297147	0.350688	0.834827	1	0.833029	0.536013	0.317311	0.583128	NA
wsnp_Ex_rep_c66357_64540369	5	681.297	NA	0.755736	NA	0.350688	0.607959	0.834827	NA	0.833029	0.472643	0.317311	0.583128	NA
Ex_c66357_866	5	681.297	NA	0.676657	NA	0.297147	0.409294	0.834827	NA	0.833029	0.472643	0.317311	0.583128	NA
Kukri_c12079_204	5	681.299	NA	0.679923	NA	0.409294	0.540291	0.834827	NA	0.833029	0.472643	0.317311	0.583128	NA
Tdurum_contig59585_656	5	681.299	0.689157	0.679923	NA	0.409294	0.540291	0.834827	0.839893	0.753152	0.414216	0.317311	0.583128	NA
BS00081610_51	5	681.739	NA	0.755736	NA	0.350688	0.409294	0.834827	NA	0.750485	0.472643	0.317311	0.583128	NA
BS00023337_51	5	682.143	NA	0.604126	NA	0.297147	0.350688	0.834827	NA	0.67329	0.536013	0.317311	0.334594	NA
Tdurum_contig62557_263	5	682.844	0.689157	0.604126	NA	0.404248	0.254017	0.917411	0.409294	0.669815	0.472643	0.317311	0.583128	NA
BS00088755_51	5	682.853	NA	NA	NA	NA	0.414216	0.917411	NA	NA	NA	0.317311	NA	NA
BobWhite_c5337_225	5	682.856	NA	0.755736	NA	NA	NA	0.917411	NA	NA	0.41902	NA	NA	NA
wsnp_BG262734A_Ta_2_3	5	684.787	NA	NA	NA	NA	NA	1.90385e-22	NA	NA	NA	4.94775e-20	NA	NA
BS00110564_51	5	687.073	0.919944	0.753152	NA	0.463071	0.123812	0.168204	0.833029	0.297147	0.0779312	0.823063	0.103742	NA
Tdurum_contig11443_1022	5	688.793	NA	NA	NA	NA	NA	NA	NA	NA	NA	4.94775e-20	NA	NA
BS00091887_51	5	691.835	NA	NA	NA	0.755736	NA	NA	NA	NA	NA	NA	NA	NA
wsnp_Ex_c20250_29303152	5	692.563	NA	NA	NA	1	NA	NA	NA	NA	NA	NA	NA	NA
BS00022884_51	5	693.799	NA	NA	NA	0.604126	NA	NA	NA	NA	NA	NA	NA	NA
BS00097265_51	5	698.356	0.182279	0.177646	1.08521e-20	NA	0.0208005	0.0203948	0.355809	NA	0.0811306	NA	0.662521	0.531615
BS00067228_51	5	698.744	0.220671	0.409294	0.744882	0.472643	0.0208005	0.0277078	0.259077	0.063374	0.123812	0.73572	0.744882	0.536013
CAP11_c1022_66	5	711.467	0.838256	NA	NA	0.215825	0.220671	0.334594	0.676657	0.463071	NA	0.73572	0.280888	NA
CAP11_c1022_117	5	711.467	0.841481	NA	NA	0.215825	0.220671	0.527089	0.676657	0.259077	NA	0.911528	0.334594	NA
Kukri_rep_c106620_208	5	711.597	NA	NA	NA	NA	NA	1.90385e-22	NA	NA	NA	NA	NA	NA
RAC875_c7158_687	5	717.539	NA	NA	NA	NA	2.52502e-23	NA	NA	NA	NA	4.94775e-20	6.54545e-21	NA
BS00041742_51	5	721.556	NA	NA	NA	NA	NA	8.66765e-22	NA	NA	NA	NA	NA	NA
BobWhite_c12428_371	5	721.556	NA	NA	NA	NA	NA	1.90385e-22	NA	NA	NA	NA	NA	NA
BS00033658_51	5	724.808	NA	3.09084e-22	NA	NA	0.221624	1.90385e-22	NA	0.117525	0.463071	NA	0.911528	NA
wsnp_Ex_c10630_17338703	5	724.882	0.157299	0.00426672	NA	0.365712	2.52502e-23	0.512691	0.312422	0.00796349	0.758239	0.912596	0.666228	NA
wsnp_Ex_c10630_17338753	5	724.882	0.153042	0.0159064	NA	0.477244	2.52502e-23	0.179712	0.182279	0.0218101	1	0.738883	0.827259	NA
wsnp_BE604885A_Ta_2_1	5	726.533	NA	NA	NA	NA	NA	0.0772442	NA	NA	NA	NA	NA	NA
CAP8_c3568_256	5	726.734	0.0875317	0.0080493	NA	0.683091	NA	0.185112	0.0988869	0.04401	0.755736	0.573745	1	NA
RAC875_c24982_202	5	726.825	0.131668	0.014769	NA	0.838256	NA	0.185112	0.0779312	0.0880815	0.916512	0.573745	0.825199	NA
RAC875_rep_c72670_558	5	731.933	0.540291	0.135593	NA	0.915583	NA	0.345448	0.683091	0.0463995	0.915583	0.91042	0.103742	NA
wsnp_Ex_rep_c104125_88923836	5	735.289	NA	NA	NA	NA	NA	1.90385e-22	NA	NA	NA	NA	NA	NA
Excalibur_c361_1321	5	735.808	NA	0.393769	NA	NA	NA	1.90385e-22	NA	NA	0.404248	NA	1	NA
IAAV9044	5	735.961	NA	0.334594	NA	NA	NA	1.90385e-22	NA	NA	0.404248	NA	0.912596	NA
Tdurum_contig100787_79	5	736.479	0.916512	0.418923	NA	0.744882	NA	1	1	7.07446e-10	0.741934	0.558409	0.189161	NA
BobWhite_rep_c64013_168	5	737.282	NA	NA	NA	NA	NA	NA	NA	0.0488145	NA	NA	NA	NA
RAC875_c61934_406	5	737.351	NA	NA	NA	NA	NA	1.90385e-22	NA	NA	NA	NA	NA	NA
RAC875_c61934_186	5	737.352	0.186852	0.67329	NA	1	2.52502e-23	0.243615	0.302343	NA	0.536013	NA	0.827259	NA
wsnp_Ex_c55096_57733841	5	737.499	0.186852	0.522431	NA	0.918282	2.52502e-23	0.168204	0.404248	NA	0.536013	NA	0.913627	NA
wsnp_Ex_c55096_57733894	5	737.499	0.220671	NA	NA	0.686168	NA	NA	2.52502e-23	NA	NA	NA	NA	NA
JD_c7528_325	5	737.5	0.186852	0.522431	NA	0.918282	2.52502e-23	0.168204	0.404248	NA	0.467921	NA	0.913627	NA
wsnp_Ku_c217_430915	5	741.2	0.409294	0.517634	1.08521e-20	0.607959	NA	3.15524e-22	0.409294	NA	1	0.311261	0.744882	0.458088
Tdurum_contig36700_114	5	741.343	0.350688	0.517634	1.79936e-20	0.679923	NA	1.90385e-22	0.409294	NA	0.916512	0.371093	0.744882	0.399075
TA003550-0145	5	742.729	NA	NA	1.08521e-20	0.755736	NA	NA	NA	NA	NA	NA	NA	0.340085
BS00086050_51	5	742.839	0.215825	NA	1.08521e-20	0.755736	NA	NA	2.52502e-23	NA	NA	NA	NA	0.399075
Tdurum_contig93570_848	5	742.853	0.254017	NA	1.08521e-20	0.679923	NA	NA	2.52502e-23	NA	NA	NA	NA	0.399075
BS00106008_51	5	743.033	0.215825	NA	1.08521e-20	0.755736	NA	NA	2.52502e-23	NA	NA	NA	NA	0.291841
Excalibur_c7610_143	5	743.06	0.215825	NA	1.08521e-20	0.836569	NA	NA	2.52502e-23	NA	NA	NA	NA	0.467921
Tdurum_contig31235_99	5	743.061	0.215825	NA	1.08521e-20	0.755736	NA	NA	2.52502e-23	NA	NA	NA	NA	0.399075
RAC875_c68056_81	5	743.204	NA	NA	NA	NA	2.52502e-23	NA	NA	NA	NA	NA	NA	NA
Kukri_s117946_404	5	743.466	NA	NA	NA	NA	2.52502e-23	NA	NA	NA	NA	NA	NA	NA
Excalibur_c6782_253	6	1.04577	NA	NA	0.0163773	0.0311967	NA	NA	NA	NA	NA	6.06132e-19	NA	0.215825
Kukri_c17082_378	6	2.61791	NA	NA	1.08521e-20	0.0488145	NA	NA	NA	NA	NA	NA	NA	0.210903
Tdurum_contig50954_1393	6	3.48828	NA	NA	NA	NA	NA	1.90385e-22	NA	0.119844	NA	4.94775e-20	NA	NA
Tdurum_contig50954_1264	6	3.48841	NA	NA	NA	NA	NA	1.90385e-22	NA	0.148742	NA	4.94775e-20	NA	NA
Tdurum_contig50954_475	6	3.48963	NA	NA	NA	NA	NA	1.90385e-22	NA	0.119844	NA	4.94775e-20	NA	NA
Tdurum_contig50954_394	6	3.4897	NA	NA	NA	NA	NA	3.15524e-22	NA	0.119844	NA	4.94775e-20	NA	NA
BS00064776_51	6	3.87804	NA	NA	1.08521e-20	0.0488145	NA	NA	NA	NA	NA	NA	NA	0.172955
Tdurum_contig49804_392	6	4.19688	NA	NA	1.08521e-20	0.0488145	NA	NA	NA	NA	NA	NA	NA	0.177646
Excalibur_c19658_82	6	5.15676	NA	NA	1.08521e-20	NA	NA	NA	NA	NA	NA	NA	NA	0.607959
BS00081981_51	6	5.52137	NA	NA	1.08521e-20	NA	NA	NA	NA	NA	NA	NA	NA	0.683091
Excalibur_c878_1249	6	5.53114	0.481728	0.0811306	1.08521e-20	0.000520244	NA	0.758239	0.536013	0.205903	0.177646	0.00729036	NA	0.683091
Excalibur_c20277_483	6	5.86726	4.10178e-23	1.49432e-20	NA	NA	0.679923	NA	0.918282	0.0232606	0.0952928	NA	0.517634	NA
Tdurum_contig12899_342	6	5.86736	4.10178e-23	1.49432e-20	NA	NA	0.607959	NA	0.839893	0.0247447	0.0512526	NA	0.517634	NA
Tdurum_contig11192_373	6	5.95504	0.918282	1.49432e-20	NA	0.0488145	0.467921	NA	0.918282	0.0232606	0.115851	NA	0.744882	NA
IACX5776	6	6.28659	NA	NA	NA	0.0561884	NA	NA	NA	NA	NA	NA	NA	NA
wsnp_Ex_c8360_14085858	6	6.28675	NA	1.49432e-20	1.08521e-20	0.0488145	0.467921	NA	NA	0.0232606	0.0779312	NA	0.744882	0.254017
wsnp_Ex_c40595_47620787	6	8.28348	NA	NA	1.08521e-20	NA	NA	NA	NA	NA	NA	NA	NA	0.836569
Ra_c17608_960	6	9.47694	NA	NA	1.08521e-20	NA	NA	NA	NA	NA	NA	NA	NA	0.679923
wsnp_Ex_c8386_14127329	6	10.8511	NA	NA	1.08521e-20	NA	NA	NA	NA	NA	NA	NA	NA	0.755736
Tdurum_contig10608_1081	6	10.9636	NA	NA	NA	NA	NA	1.90385e-22	NA	NA	NA	4.94775e-20	NA	NA
BobWhite_c7454_492	6	11.2843	NA	NA	NA	NA	NA	1.90385e-22	NA	NA	NA	4.94775e-20	NA	NA
Tdurum_contig14251_431	6	11.2843	NA	NA	NA	NA	NA	3.15524e-22	NA	NA	NA	4.94775e-20	NA	NA
Tdurum_contig14251_320	6	11.2844	NA	NA	NA	NA	NA	1.90385e-22	NA	NA	NA	4.94775e-20	NA	NA
Kukri_s117068_198	6	11.825	1.12586e-22	0.0247447	1.08521e-20	0.000520244	NA	1	0.917411	0.463071	0.297147	0.0181431	0.741934	0.838256
Tdurum_contig11988_459	6	12.2868	NA	NA	1.08521e-20	NA	NA	NA	NA	NA	NA	NA	NA	0.679923
BS00105741_51	6	12.4107	NA	NA	NA	NA	NA	1.90385e-22	NA	NA	NA	4.94775e-20	NA	NA
Ku_c17560_146	6	12.4855	2.91484e-22	0.0391276	1.08521e-20	0.00109084	NA	0.917411	0.834827	0.291841	0.210903	0.0127381	0.741934	0.918282
Tdurum_contig80344_144	6	13.9862	NA	0.916512	1.08521e-20	NA	0.1444	1.90385e-22	NA	0.918282	0.833029	NA	0.583128	0.834827
RAC875_c76367_523	6	13.988	NA	0.0133083	NA	0.000520244	NA	NA	NA	0.205903	0.172955	0.00966185	NA	NA
tplb0043c20_1046	6	14.2306	NA	0.753152	1.08521e-20	NA	0.1444	1.90385e-22	NA	NA	0.833029	NA	0.583128	0.917411
Tdurum_contig79629_538	6	14.2308	NA	0.916512	1.08521e-20	NA	0.119844	1.90385e-22	NA	1	0.676657	NA	0.662521	0.917411
Excalibur_c50808_326	6	19.7154	0.225442	0.758239	0.658687	0.00732502	0.157299	1	0.264045	1	0.916512	0.263552	1	0.917411
tplb0041e10_1230	6	20.232	4.82718e-22	0.758239	0.658687	NA	2.52502e-23	1.90385e-22	0.264045	1	0.755736	NA	0.91042	0.917411
Excalibur_c9206_671	6	20.2321	NA	0.683091	0.741934	NA	2.52502e-23	1.90385e-22	NA	1	0.755736	NA	0.91042	0.834827
Excalibur_rep_c104532_80	6	20.2439	7.99444e-22	0.683091	0.741934	NA	2.52502e-23	3.15524e-22	0.472643	1	0.676657	NA	0.91042	1
BS00018764_51	6	20.2456	0.205903	0.919126	0.658687	NA	2.52502e-23	1.90385e-22	0.264045	1	0.834827	NA	0.741934	0.917411
wsnp_Ra_c16264_24873670	6	21.353	NA	NA	NA	NA	NA	NA	NA	NA	NA	4.94775e-20	NA	NA
IACX6214	6	21.6778	NA	0.918282	0.507594	0.0391276	0.186852	0.914621	NA	0.918282	0.916512	0.215866	1	0.254017
Tdurum_contig47635_876	6	22.3253	NA	NA	1.79936e-20	NA	NA	NA	NA	NA	NA	NA	NA	0.259077
BS00030203_51	6	26.7293	NA	0.531615	0.179712	0.0779312	0.157299	0.522431	NA	0.917411	0.0843315	0.179712	0.323212	0.297147
Tdurum_contig11684_144	6	26.7293	NA	0.467921	0.148614	0.0779312	0.157299	0.458088	NA	0.836569	0.0843315	0.179712	0.323212	0.350688
Tdurum_contig43252_1762	6	27.2986	NA	NA	NA	NA	NA	NA	NA	0.679923	NA	NA	NA	NA
BS00084607_51	6	27.4817	NA	NA	NA	NA	NA	NA	NA	0.753152	NA	NA	NA	NA
RFL_Contig876_422	6	27.5271	NA	NA	NA	NA	NA	NA	NA	0.679923	NA	NA	NA	NA
BS00065934_51	6	36.0061	NA	0.472643	1.08521e-20	NA	NA	NA	NA	0.414216	0.127754	NA	NA	0.0391276
BobWhite_c23887_134	6	36.7661	NA	NA	NA	0.0329882	0.0262606	NA	NA	NA	NA	4.94775e-20	0.0651964	NA
RFL_Contig1456_1130	6	43.2035	NA	NA	NA	2.52502e-23	0.00796349	3.15524e-22	NA	NA	NA	4.94775e-20	6.54545e-21	NA
BS00056258_51	6	43.5915	NA	NA	NA	0.0843315	0.0111372	0.0190165	NA	NA	NA	4.94775e-20	0.12663	NA
BobWhite_c24194_255	6	43.6014	NA	NA	NA	2.52502e-23	0.0111372	1.90385e-22	NA	NA	NA	4.94775e-20	6.54545e-21	NA
BS00087825_51	6	43.6029	NA	NA	NA	0.10247	0.00796349	0.0916903	NA	NA	NA	4.94775e-20	0.0996683	NA
Excalibur_c6852_799	6	43.9562	NA	NA	1.08521e-20	NA	NA	NA	NA	NA	NA	NA	NA	0.917411
RAC875_c33881_1227	6	51.061	NA	NA	NA	9.63357e-07	1.49524e-09	NA	NA	NA	NA	4.94775e-20	2.33555e-10	NA
BS00016407_51	6	56.0943	0.268925	0.182279	NA	0.472643	0.019528	0.0330063	0.404248	0.0463995	0.264045	0.658687	0.0495346	NA
IAAV8162	6	56.4279	0.268925	0.182279	NA	0.536013	0.0247447	0.0243579	0.350688	0.0463995	0.264045	0.658687	0.0495346	NA
GENE-4918_283	6	56.4328	0.317311	0.182279	NA	0.536013	0.019528	0.0416487	0.350688	0.0605689	0.264045	0.658687	0.0495346	NA
Tdurum_contig67690_183	6	59.6113	0.481728	0.123812	0.328972	0.414216	0.0262606	0.0550088	0.604126	0.0218101	0.41902	0.658687	0.0227403	0.220671
Kukri_rep_c70103_146	6	62.5668	0.536013	0.123812	NA	0.758239	0.10247	0.084469	0.753152	0.0311967	0.409294	0.323212	0.0290963	NA
Excalibur_c8284_580	6	63.5786	0.41902	0.148742	0.232823	0.607959	0.0262606	0.0550088	0.753152	0.0370562	0.355809	0.658687	0.0227403	0.177646
TA011763-0791	6	73.4552	NA	NA	NA	NA	NA	NA	NA	0.0988869	NA	NA	NA	NA
Kukri_c34845_242	6	73.5245	NA	0.758239	NA	0.0370562	NA	0.340085	NA	0.917411	0.531615	0.122095	0.117525	NA
Kukri_c90676_212	6	73.8852	NA	NA	NA	NA	NA	0.0747355	NA	NA	NA	NA	NA	NA
Kukri_c48750_1416	6	74.3364	NA	4.18383e-23	NA	0.836569	0.148742	0.107798	NA	0.0412268	0.755736	0.185112	0.0468374	NA
BobWhite_rep_c63085_120	6	74.7359	NA	2.19296e-21	NA	NA	0.182279	NA	NA	0.0311967	0.753152	4.94775e-20	6.54545e-21	NA
Kukri_c32046_493	6	75.0512	NA	NA	NA	0.679923	2.52502e-23	0.286422	NA	NA	NA	0.269456	NA	NA
BS00075108_51	6	75.0564	NA	NA	NA	0.679923	2.52502e-23	0.458088	NA	NA	NA	0.269456	NA	NA
Tdurum_contig51993_52	6	75.1434	NA	4.18383e-23	NA	0.679923	0.215825	0.458088	NA	0.0311967	0.600179	0.269456	0.0772442	NA
Excalibur_c21372_142	6	75.144	0.268925	4.18383e-23	NA	0.679923	0.302343	0.399075	0.604126	0.0311967	0.676657	0.269456	0.0772442	NA
RAC875_c35310_770	6	76.2026	0.191366	0.302343	NA	0.607959	0.259077	0.399075	0.679923	0.0311967	0.604126	0.323212	0.0996683	NA
wsnp_Ex_c11246_18191331	6	76.2134	0.191366	0.302343	NA	0.607959	0.259077	0.399075	0.679923	0.0294359	0.463071	0.323212	0.0996683	NA
wsnp_Ex_rep_c66896_65307566	6	77.1497	NA	NA	NA	NA	NA	NA	NA	NA	NA	NA	6.54545e-21	NA
BS00032524_51	6	77.1512	NA	0.758239	NA	0.0277078	NA	0.291841	NA	0.917411	0.596113	0.153599	0.0589067	NA
BS00022072_51	6	77.5929	NA	NA	NA	NA	NA	1.90385e-22	NA	NA	NA	NA	NA	NA
IAAV6689	6	77.8218	NA	NA	NA	NA	NA	NA	NA	NA	NA	NA	6.54545e-21	NA
wsnp_Ex_c19372_28313727	6	78.0498	NA	0.409294	NA	0.679923	0.215825	0.750485	NA	0.0232606	0.600179	0.185112	0.185112	NA
RAC875_c86306_256	6	80.1781	0.191366	0.409294	NA	0.679923	0.182279	0.833029	0.409294	0.0232606	0.600179	0.227275	0.185112	NA
RAC875_c3138_224	6	81.0742	0.109599	0.409294	NA	0.679923	0.182279	0.753152	0.355809	0.0412268	0.755736	0.227275	0.19043	NA
BS00109808_51	6	84.4101	NA	NA	NA	NA	NA	1.90385e-22	NA	NA	NA	NA	NA	NA
Excalibur_c11001_134	6	87.2917	NA	NA	NA	NA	NA	1.90385e-22	NA	NA	NA	NA	NA	NA
wsnp_Ex_c4927_8772847	6	105.522	0.230139	0.679923	NA	0.679923	0.414216	0.916512	0.355809	0.220671	0.536013	0.376992	0.122095	NA
BobWhite_c10402_140	6	108.481	0.165684	0.755736	NA	0.755736	0.414216	0.916512	0.355809	0.148742	0.536013	0.4367	0.12663	NA
BS00032830_51	6	108.862	NA	NA	NA	NA	NA	0.916512	NA	NA	NA	NA	NA	NA
Kukri_c23958_187	6	112.454	0.135554	0.679923	NA	0.679923	0.414216	0.916512	0.355809	0.182279	0.536013	0.376992	0.12663	NA
Kukri_rep_c74178_178	6	113.362	NA	NA	NA	NA	NA	0.750485	NA	NA	NA	NA	NA	NA
GENE-4774_69	6	114.297	NA	0.679923	NA	0.755736	0.414216	0.916512	NA	0.148742	0.536013	0.376992	0.0772442	NA
Excalibur_c37787_925	6	122.168	0.191366	0.755736	NA	0.755736	0.414216	0.669815	0.355809	0.148742	0.604126	0.4367	0.0955807	NA
Kukri_rep_c101837_143	6	123.584	NA	NA	NA	NA	NA	0.467921	NA	NA	NA	NA	NA	NA
Kukri_c6460_1823	6	125.006	NA	NA	NA	NA	NA	0.750485	NA	NA	NA	NA	NA	NA
JD_c49675_408	6	125.359	NA	NA	NA	NA	NA	0.753152	NA	NA	NA	NA	NA	NA
Tdurum_contig100403_128	6	126.89	NA	NA	NA	NA	NA	0.753152	NA	NA	NA	NA	NA	NA
Kukri_c8880_123	6	128.101	NA	NA	NA	NA	NA	0.600179	NA	NA	NA	NA	NA	NA
RAC875_c15722_1081	6	131.134	NA	NA	NA	NA	NA	0.458088	NA	NA	NA	NA	NA	NA
wsnp_JD_c8158_9193784	6	135.78	NA	NA	NA	NA	NA	0.676657	NA	NA	NA	NA	NA	NA
RAC875_c25375_236	6	140.912	NA	NA	NA	NA	NA	0.463071	NA	NA	NA	NA	NA	NA
Kukri_c48410_604	6	141.499	NA	NA	1.08521e-20	NA	NA	NA	NA	NA	NA	NA	NA	0.350688
wsnp_Ex_c5657_9942445	6	144.759	0.161513	0.536013	NA	0.836569	0.264045	0.527089	0.836569	0.063374	0.676657	0.507594	0.227275	NA
BS00023074_51	6	147.412	NA	NA	NA	0.836569	NA	0.916512	NA	NA	NA	NA	NA	NA
wsnp_Ex_rep_c68624_67475477	6	147.851	0.273718	4.18383e-23	NA	0.758239	0.544454	1	0.918282	0.0988869	0.604126	0.442279	0.19043	NA
Tdurum_contig43263_246	6	147.986	0.317311	4.18383e-23	NA	0.836569	0.477244	0.916512	0.918282	0.0779312	0.676657	0.507594	0.227275	NA
IAAV1079	6	154.569	NA	NA	NA	NA	NA	8.66765e-22	NA	NA	NA	NA	NA	NA
BS00045195_51	6	168.336	0.689157	4.18383e-23	NA	0.836569	0.839893	0.753152	1	0.350688	1	0.376992	0.317311	NA
RAC875_rep_c77173_208	6	228.39	0.548506	4.18383e-23	NA	1	0.481728	0.753152	0.836569	0.467921	0.123812	0.911528	0.583128	NA
Jagger_c1219_603	6	228.54	0.548506	4.18383e-23	NA	1	0.477244	0.753152	0.758239	0.404248	0.123812	0.825199	0.507594	NA
Tdurum_contig28033_420	6	228.544	0.548506	4.18383e-23	NA	1	0.481728	0.750485	0.758239	0.404248	0.123812	0.911528	0.583128	NA
Tdurum_contig1002_149	6	228.546	0.486099	4.18383e-23	NA	1	0.41902	0.753152	1	0.467921	0.153042	0.741934	0.4367	NA
RAC875_c21086_130	6	229.287	NA	4.18383e-23	NA	1	0.481728	0.753152	NA	0.404248	0.063374	0.911528	0.658687	NA
BobWhite_c634_420	6	229.289	NA	4.18383e-23	NA	1	0.41902	0.753152	NA	0.404248	0.0811306	0.738883	0.4367	NA
Tdurum_contig15181_67	6	229.289	NA	4.18383e-23	NA	1	0.41902	0.753152	NA	0.404248	0.0811306	0.825199	0.4367	NA
IAAV5505	6	229.879	0.428292	4.18383e-23	NA	0.917411	0.607959	0.753152	0.683091	0.536013	0.10247	0.662521	0.442279	NA
Excalibur_c24830_415	6	232.172	0.548506	4.18383e-23	NA	5.8801e-10	0.481728	0.463071	0.918282	0.350688	0.0661926	0.911528	0.744882	NA
Excalibur_c48841_1380	6	232.172	0.548506	4.18383e-23	NA	1	0.481728	0.676657	0.836569	0.350688	0.0988869	0.911528	0.583128	NA
BS00049570_51	6	232.694	NA	4.18383e-23	NA	1	0.41902	0.753152	NA	0.467921	0.0811306	0.825199	0.323212	NA
RAC875_c8755_314	6	233.172	0.486099	4.18383e-23	NA	1	0.481728	0.753152	0.918282	0.404248	0.10247	0.825199	0.323212	NA
BS00091577_51	6	233.173	NA	4.18383e-23	NA	1	0.41902	0.753152	NA	0.467921	0.0811306	0.825199	0.323212	NA
Jagger_c2876_255	6	238.832	0.273718	0.834827	NA	0.836569	0.360816	0.67329	0.755736	0.404248	0.0811306	0.738883	0.323212	NA
BS00067775_51	6	384.042	0.191366	NA	NA	0.177646	NA	NA	2.52502e-23	NA	NA	NA	NA	NA
wsnp_BE489326B_Ta_2_1	6	422.173	0.165684	0.676657	NA	0.679923	0.477244	0.753152	0.679923	0.463071	0.259077	1	0.512691	NA
wsnp_BE489326B_Ta_2_2	6	422.174	0.230139	0.676657	NA	0.758239	0.477244	0.59192	0.679923	0.596113	0.215825	0.911528	0.512691	NA
BobWhite_c16847_343	6	422.345	0.230139	0.755736	NA	0.758239	0.477244	0.753152	0.758239	0.463071	0.215825	1	0.587594	NA
BobWhite_c16847_99	6	422.346	NA	0.755736	NA	0.679923	0.477244	0.833029	NA	0.527089	0.215825	1	0.442279	NA
BobWhite_c20876_475	6	425.492	0.195821	0.755736	NA	0.679923	0.477244	0.753152	0.679923	0.669815	0.148742	0.911528	0.323212	NA
BS00072151_51	6	427.31	NA	4.18383e-23	0.00340535	0.836569	0.477244	0.833029	NA	0.74773	0.148742	0.911528	0.323212	0.350688
BS00049639_51	6	427.606	0.135554	4.18383e-23	0.00340535	0.918282	0.477244	0.753152	0.838256	0.527089	0.182279	0.911528	0.447699	0.404248
wsnp_JD_c10233_10936535	6	430.488	0.135554	0.836569	NA	0.836569	0.477244	0.833029	0.836569	0.596113	0.148742	0.911528	0.447699	NA
wsnp_Ku_c18538_27857915	6	433.254	NA	NA	NA	0.918282	NA	0.833029	NA	0.67329	NA	0.911528	0.447699	NA
RFL_Contig5246_1091	6	457.444	0.135554	0.917411	NA	0.683091	0.760668	0.834827	0.679923	0.600179	0.119844	0.741934	0.323212	NA
RFL_Contig304_729	6	458.631	NA	0.917411	NA	0.758239	0.611683	0.834827	NA	0.753152	0.220671	0.662521	0.382733	NA
BobWhite_c11540_60	6	462.102	0.195821	0.834827	NA	0.472643	0.919126	0.917411	0.540291	0.834827	0.123812	0.658687	0.275234	NA
BS00095061_51	6	465.057	0.161513	0.916512	NA	0.467921	0.838256	0.917411	0.254017	0.833029	0.177646	0.583128	0.227275	NA
Kukri_c7804_2504	6	467.024	NA	NA	NA	0.536013	NA	0.917411	NA	0.833029	NA	NA	NA	NA
wsnp_Ex_c34975_43204180	6	468.004	NA	4.18383e-23	0.00505274	0.467921	0.919126	3.15524e-22	NA	6.93273e-23	0.177646	0.583128	0.227275	0.177646
wsnp_Ex_c1116_2138756	6	472.135	0.317311	4.18383e-23	0.00505274	0.467921	0.838256	1.90385e-22	0.302343	6.93273e-23	0.177646	0.658687	0.227275	0.248864
Kukri_c18009_398	6	472.135	0.317311	4.18383e-23	0.00505274	0.536013	0.838256	1.90385e-22	0.302343	6.93273e-23	0.177646	0.658687	0.275234	0.210903
wsnp_RFL_Contig2011_1216801	6	483.791	NA	NA	NA	NA	NA	1.90385e-22	NA	NA	NA	NA	NA	NA
Kukri_c4074_463	6	483.845	0.317311	1	NA	0.839893	0.686168	0.836569	0.312422	0.916512	0.153042	0.442279	0.280888	NA
BS00045330_51	6	484.655	NA	NA	0.00505274	NA	NA	0.917411	NA	NA	NA	4.94775e-20	NA	0.177646
RAC875_c24113_591	6	487.569	NA	4.18383e-23	0.00965387	0.679923	1	1.90385e-22	NA	6.93273e-23	0.182279	0.583128	0.158526	0.148742
BS00023645_51	6	491.496	NA	4.18383e-23	0.00965387	0.604126	1	1.90385e-22	NA	6.93273e-23	0.215825	NA	0.153599	0.172955
Kukri_rep_c70198_1436	6	492.776	NA	NA	0.00965387	NA	NA	0.531615	NA	NA	NA	0.583128	NA	0.119844
BS00105995_51	6	495.59	0.109599	0.67329	NA	0.604126	2.52502e-23	NA	2.52502e-23	0.753152	0.248864	NA	0.153599	NA
BobWhite_c35249_110	6	498.594	NA	NA	1.79936e-20	NA	NA	NA	NA	NA	NA	NA	NA	0.1444
wsnp_Ex_c5378_9505533	6	498.911	0.230139	4.18383e-23	0.00965387	0.836569	0.839893	1.90385e-22	0.259077	6.93273e-23	0.355809	0.583128	0.19043	0.148742
BS00037898_51	6	499.276	NA	4.18383e-23	0.00965387	0.755736	0.760668	3.15524e-22	NA	6.93273e-23	0.409294	0.583128	0.153599	0.119844
wsnp_Ex_c7172_12318529	6	499.594	NA	NA	1.08521e-20	NA	NA	NA	NA	NA	NA	NA	NA	0.119844
RAC875_c3760_770	6	502.356	NA	NA	1.08521e-20	NA	NA	NA	NA	NA	NA	NA	NA	0.0952928
BobWhite_c1196_297	6	502.52	NA	4.18383e-23	0.00965387	0.755736	0.760668	3.15524e-22	NA	1.14883e-22	0.409294	0.825199	0.12663	0.119844
RAC875_rep_c82061_78	6	503.53	8.04478e-13	1.68886e-11	NA	2.55963e-12	2.55963e-12	NA	2.0049e-13	1.18253e-11	3.28376e-11	5.47399e-11	1.53746e-12	NA
wsnp_Ex_c5457_9632050	6	504.094	0.230139	4.18383e-23	0.00965387	0.755736	0.760668	1.90385e-22	0.215825	6.93273e-23	0.467921	0.825199	0.12663	0.119844
BS00036352_51	6	504.096	0.230139	4.18383e-23	0.00965387	0.836569	0.760668	1.90385e-22	0.153042	6.93273e-23	0.355809	0.741934	0.12663	0.119844
IAAV4105	6	508.008	0.161513	0.67329	NA	0.758239	0.683091	0.676657	0.220671	0.753152	0.355809	0.825199	0.0996683	NA
RAC875_c46237_294	6	508.985	0.161513	0.67329	NA	0.758239	0.683091	0.676657	0.215825	0.753152	0.350688	0.825199	0.0996683	NA
wsnp_BG263758B_Ta_2_1	6	508.992	0.161513	0.600179	NA	0.758239	0.683091	0.676657	0.182279	0.753152	0.355809	0.825199	0.0996683	NA
Excalibur_c14999_712	6	510.359	0.161513	0.463071	NA	0.918282	0.540291	0.531615	0.148742	0.676657	0.679923	0.741934	0.12663	NA
wsnp_JD_c1316_1891903	6	511.267	0.161513	0.600179	NA	0.836569	0.540291	0.531615	0.254017	0.676657	0.679923	0.825199	0.153599	NA
wsnp_Ex_c2920_5385184	6	511.268	0.161513	4.18383e-23	0.0176767	0.918282	0.540291	1.90385e-22	0.254017	6.93273e-23	0.679923	0.825199	0.153599	0.119844
wsnp_BQ159467B_Ta_2_1	6	511.508	NA	4.18383e-23	0.0176767	0.836569	0.540291	5.22943e-22	NA	1.14883e-22	0.679923	0.825199	0.153599	0.0988869
RAC875_c32792_231	6	512.075	NA	4.18383e-23	0.0176767	0.918282	0.540291	1.90385e-22	NA	6.93273e-23	0.679923	0.741934	0.153599	0.119844
BobWhite_c45623_215	6	512.083	NA	4.18383e-23	0.0176767	0.918282	0.540291	1.90385e-22	NA	6.93273e-23	0.679923	0.741934	0.084469	0.0811306
RFL_Contig622_1601	6	512.096	0.161513	0.531615	NA	0.919126	0.919126	0.531615	0.307434	0.604126	0.477244	0.825199	0.232823	NA
wsnp_Ra_c10203_16850924	6	513.599	0.161513	0.600179	NA	0.918282	0.683091	0.531615	0.215825	0.676657	0.540291	0.825199	0.153599	NA
Tdurum_contig9132_102	6	513.607	0.355809	4.18383e-23	0.0176767	0.918282	0.683091	1.90385e-22	0.182279	6.93273e-23	0.205903	0.825199	0.221624	0.243615
Tdurum_contig12540_72	6	514.643	NA	NA	2.83665e-18	NA	NA	NA	NA	NA	NA	NA	NA	0.0811306
BS00030430_51	6	515.001	0.161513	4.18383e-23	0.0176767	0.918282	0.607959	1.90385e-22	0.177646	6.93273e-23	0.679923	0.825199	0.153599	0.1444
Tdurum_contig10107_580	6	517.551	NA	4.18383e-23	0.0176767	0.917411	0.472643	5.22943e-22	NA	6.93273e-23	0.531615	0.741934	0.0651964	0.063374
BobWhite_rep_c50457_813	6	518.262	0.165684	0.838256	NA	0.919126	0.686168	0.604126	0.360816	0.148742	0.191366	0.825199	0.103742	NA
wsnp_Ex_c238_460841	6	518.537	0.109599	0.67329	NA	0.836569	0.350688	0.67329	0.210903	0.248864	0.467921	0.825199	0.0808556	NA
BS00052423_51	6	520.986	1.99249e-21	NA	NA	0.836569	0.350688	0.676657	0.177646	NA	NA	8.20534e-20	0.12663	NA
BS00099331_51	6	521.989	3.29718e-21	NA	NA	0.836569	0.350688	0.67329	0.1444	NA	NA	8.20534e-20	0.12663	NA
JD_c6678_311	6	531.541	NA	NA	NA	NA	NA	1.90385e-22	NA	NA	NA	NA	NA	NA
Excalibur_c19552_319	6	536.567	1.99249e-21	NA	NA	0.679923	0.600179	0.399075	0.0779312	NA	NA	4.94775e-20	0.12663	NA
wsnp_RFL_Contig3396_3515504	6	553.643	NA	NA	1.08521e-20	NA	NA	NA	NA	0.836569	NA	NA	NA	0.683091
BS00089954_51	6	556.256	0.131668	0.753152	NA	0.917411	0.254017	0.172955	0.0988869	0.291841	0.915583	1	0.153599	NA
IACX3190	6	556.379	0.131668	0.753152	NA	0.917411	0.254017	0.140017	0.123812	0.291841	0.915583	0.911528	0.153599	NA
Kukri_c4310_489	6	557.062	0.191366	0.753152	NA	0.917411	0.254017	0.140017	0.172955	0.291841	0.915583	0.911528	0.153599	NA
BS00022122_51	6	560.212	0.161513	0.604126	NA	0.917411	0.254017	0.0916903	0.063374	0.399075	0.67329	0.911528	0.275234	NA
TA002966-0294	6	562.584	0.161513	0.836569	NA	0.834827	0.254017	0.115851	0.0661926	0.345448	0.600179	1	0.232823	NA
BS00066466_51	6	566.123	0.161513	0.604126	NA	0.917411	0.215825	0.115851	0.0512526	0.399075	0.600179	0.911528	0.195668	NA
wsnp_Ku_c21818_31604716	6	568.475	NA	NA	1.08521e-20	NA	NA	NA	NA	NA	NA	NA	NA	0.119844
Kukri_c21818_519	6	568.475	NA	NA	1.08521e-20	NA	NA	NA	NA	NA	NA	NA	NA	0.0988869
BS00011869_51	6	568.504	NA	NA	1.08521e-20	NA	NA	NA	NA	NA	NA	NA	NA	0.0988869
wsnp_Ku_c93664_84327484	6	568.506	NA	NA	1.08521e-20	NA	NA	NA	NA	NA	NA	NA	NA	0.119844
IAAV1382	6	569.27	NA	NA	1.08521e-20	NA	NA	NA	NA	NA	NA	NA	NA	0.0779312
Kukri_rep_c108929_91	6	569.277	NA	NA	1.08521e-20	NA	NA	NA	NA	NA	NA	NA	NA	0.0779312
Ku_c101932_436	6	575.187	NA	NA	1.08521e-20	NA	NA	NA	NA	NA	NA	NA	NA	0.063374
Ku_c71049_1180	6	577.002	NA	NA	1.08521e-20	NA	NA	NA	NA	NA	NA	NA	NA	0.0512526
wsnp_BE490744B_Ta_2_2	6	584.144	0.0875317	0.753152	NA	0.340085	NA	0.00263701	0.148742	0.404248	0.753152	NA	0.371093	NA
Excalibur_c62826_254	6	588.806	NA	0.833029	0.103742	0.340085	NA	0.00350929	NA	0.297147	0.833029	NA	0.371093	0.148742
Excalibur_c15332_1194	6	589.338	NA	0.916512	0.103742	0.340085	NA	0.00130649	NA	0.297147	0.755736	NA	0.269456	0.123812
RAC875_rep_c115516_134	6	589.338	0.106042	0.918282	0.084469	0.248864	NA	0.000849227	0.123812	0.297147	0.755736	NA	0.19043	0.123812
wsnp_Ku_rep_c72821_72480395	6	590.375	NA	0.834827	NA	0.340085	NA	0.0017617	NA	0.210903	0.755736	NA	0.269456	NA
tplb0024c09_1335	6	590.72	NA	0.833029	NA	0.340085	NA	0.0017617	NA	0.172955	0.755736	NA	0.371093	NA
BS00087279_51	6	592.166	NA	NA	1.08521e-20	NA	NA	NA	NA	NA	NA	NA	NA	0.215825
RAC875_rep_c116515_181	6	592.223	NA	NA	1.08521e-20	NA	NA	NA	NA	NA	NA	NA	NA	0.182279
wsnp_Ex_c7756_13218814	6	592.483	NA	NA	1.08521e-20	NA	NA	NA	NA	NA	NA	NA	NA	0.215825
BS00005265_51	6	592.499	NA	NA	1.08521e-20	NA	NA	NA	NA	NA	NA	NA	NA	0.215825
CAP7_c3667_77	6	593.932	NA	NA	1.08521e-20	NA	NA	NA	NA	NA	NA	NA	NA	0.215825
wsnp_Ex_c12887_20427158	6	594.536	NA	NA	0.0416487	NA	NA	NA	NA	NA	NA	NA	6.54545e-21	0.127754
wsnp_Ku_c13311_21255891	6	596.629	NA	NA	NA	NA	NA	NA	NA	NA	NA	4.94775e-20	6.54545e-21	NA
IACX11310	6	596.978	0.0561884	0.67329	NA	0.345448	NA	1.90385e-22	0.215825	0.399075	0.917411	NA	NA	NA
Kukri_rep_c113146_128	6	596.98	NA	NA	NA	NA	NA	NA	NA	NA	NA	0.269456	6.54545e-21	NA
wsnp_Ex_c3096_5709369	6	596.98	NA	NA	NA	NA	NA	NA	NA	NA	NA	0.221624	6.54545e-21	NA
wsnp_Ex_c5418_9575485	6	597.197	4.10178e-23	0.67329	NA	0.345448	NA	0.000849227	0.215825	0.531615	0.918282	NA	0.158526	NA
wsnp_RFL_Contig2073_1317762	6	597.197	4.10178e-23	0.67329	NA	0.404248	NA	0.000849227	0.215825	0.531615	0.918282	NA	0.131131	NA
IACX5912	6	597.32	NA	NA	1.08521e-20	NA	NA	NA	NA	NA	NA	NA	NA	0.350688
BobWhite_c1093_494	6	601.684	NA	0.67329	NA	0.243615	NA	0.00115534	NA	0.527089	0.917411	NA	0.227275	NA
Tdurum_contig56661_291	6	604.493	1.12586e-22	0.67329	NA	0.210903	NA	0.000243504	0.0988869	0.753152	0.917411	NA	0.12663	NA
Ku_c9822_828	6	605.759	4.10178e-23	0.750485	NA	0.291841	NA	7.4395e-05	0.148742	0.463071	1	NA	0.227275	NA
wsnp_Ex_c7291_12517871	6	606.191	4.10178e-23	0.833029	NA	0.243615	NA	7.4395e-05	0.119844	0.600179	0.917411	NA	0.0996683	NA
IAAV1801	6	606.196	4.10178e-23	0.750485	NA	0.291841	NA	7.4395e-05	0.148742	0.527089	0.753152	NA	0.221624	NA
Ra_c9061_2115	6	606.196	NA	NA	NA	0.404248	NA	7.4395e-05	NA	0.463071	NA	NA	0.269456	NA
BobWhite_rep_c64944_264	6	610.084	0.0907293	0.833029	NA	0.291841	NA	0.000105036	0.254017	1	0.918282	0.122095	0.227275	NA
BobWhite_c32864_250	6	615.889	0.135554	0.753152	NA	0.297147	0.0512526	1.90385e-22	0.215825	0.67329	0.918282	4.94775e-20	0.227275	NA
RAC875_s108395_60	6	616.272	6.79544e-23	0.753152	NA	0.297147	NA	1.90385e-22	0.215825	0.67329	0.836569	NA	0.269456	NA
RFL_Contig1291_309	6	636.356	NA	0.611683	0.0393184	0.0779312	2.52502e-23	1.90385e-22	NA	1.14883e-22	0.544454	0.0468374	NA	0.414216
BS00097383_51	6	644.432	NA	3.71116e-18	NA	NA	2.52502e-23	0.014769	NA	0.399075	0.259077	NA	NA	NA
wsnp_CAP11_c530_369045	6	647.518	NA	3.71116e-18	NA	NA	NA	NA	NA	0.463071	0.360816	NA	NA	NA
RAC875_rep_c109433_782	6	653.879	0.758239	0.531615	0.388323	0.0952928	0.540291	0.0550088	0.600179	0.0916903	0.302343	0.179712	0.12663	0.254017
BS00032926_51	6	666.414	NA	0.107798	0.328972	0.291841	0.0311967	3.15524e-22	NA	6.93273e-23	0.838256	0.215866	0.502335	0.531615
GENE-1634_405	6	670.353	NA	0.248864	NA	1.86539e-22	0.215825	0.0243579	NA	6.93273e-23	0.172955	0.4367	6.54545e-21	NA
RAC875_c16281_167	6	672.558	0.544454	0.205903	NA	0.205903	0.0512526	0.0488145	0.753152	0.172955	0.919126	0.117525	0.578515	NA
wsnp_Ex_c16378_24870688	6	673.519	NA	0.111836	NA	0.463071	0.0512526	0.0370562	NA	0.1444	0.758239	0.257518	0.911528	NA
BS00067748_51	6	673.731	NA	0.177646	NA	0.0952928	0.220671	1.90385e-22	NA	6.93273e-23	0.467921	0.179712	0.744882	NA
BS00022703_51	6	678.183	0.544454	0.177646	NA	0.0747355	0.153042	1.90385e-22	0.676657	6.93273e-23	0.467921	0.179712	0.827259	NA
wsnp_Ex_c6245_10887043	6	679.966	0.683091	0.297147	NA	0.676657	0.0412268	0.0277078	1	0.0779312	0.760668	0.215866	1	NA
wsnp_Ex_c3257_6003626	6	680.253	0.607959	0.107798	NA	0.676657	0.0412268	0.0218101	1	0.0779312	0.917411	0.257518	0.912596	NA
wsnp_Ex_c3722_6786328	6	680.254	0.760668	0.205903	NA	0.604126	0.0412268	0.0218101	1	0.0779312	0.760668	0.215866	0.913627	NA
wsnp_Ex_c21418_30554998	6	680.46	0.760668	0.0952928	NA	0.676657	0.0537113	NA	1	0.0779312	0.838256	0.263552	1	NA
wsnp_Ex_c2639_4899517	6	682.279	4.10178e-23	NA	NA	0.604126	NA	0.0463995	2.52502e-23	NA	NA	NA	NA	NA
RAC875_c25203_969	6	682.635	0.607959	0.205903	NA	0.404248	0.0329882	0.0952928	1	0.115851	0.683091	0.215866	0.382733	NA
Ra_c3129_2015	6	682.912	0.683091	0.177646	NA	0.404248	0.0329882	0.119844	1	0.115851	0.683091	0.179712	0.447699	NA
IAAV3519	6	684.75	0.838256	0.0463995	NA	0.531615	0.148742	1.90385e-22	0.600179	0.210903	1	0.117525	0.280888	NA
Excalibur_c37115_306	6	686.764	0.839893	0.0916903	NA	0.531615	0.119844	0.0605689	0.600179	0.210903	0.918282	0.117525	0.447699	NA
BS00083391_51	6	697.575	0.918282	0.0277078	NA	0.467921	0.123812	0.0779312	0.531615	0.119844	0.918282	0.263552	0.658687	NA
wsnp_BE424246B_Ta_2_2	6	699.545	0.918282	0.0463995	NA	0.404248	0.0988869	0.0779312	0.531615	0.119844	0.918282	0.263552	0.738883	NA
TA005260-0974	6	701.053	NA	NA	NA	NA	NA	0.0294359	NA	NA	NA	NA	NA	NA
CAP7_c11822_124	6	703.957	0.0153138	0.0330063	NA	0.0149867	0.00323113	2.48078e-05	0.0469447	0.894626	0.0114681	0.000959969	0.00863622	NA
wsnp_Ex_c21491_30636749	6	704.252	0.918282	0.0747355	NA	0.345448	0.123812	0.0370562	0.676657	0.119844	1	0.263552	0.738883	NA
Kukri_rep_c72702_220	6	712.486	NA	NA	NA	NA	NA	1.90385e-22	NA	NA	NA	NA	NA	NA
wsnp_Ku_c10196_16926860	6	713.281	0.544454	0.0111372	NA	0.919126	1.90385e-22	0.0605689	0.686168	0.0537113	0.760668	0.738883	0.232823	NA
BobWhite_rep_c66990_294	6	719.82	0.918282	0.0747355	NA	0.140017	0.0811306	0.0170796	0.350688	0.177646	0.838256	0.263552	0.738883	NA
Ex_c25520_449	6	720.484	NA	NA	NA	NA	NA	NA	NA	NA	NA	4.94775e-20	NA	NA
Kukri_c29142_747	6	729.385	NA	NA	NA	0.297147	0.758239	0.829248	NA	0.215825	NA	0.0700413	0.823063	NA
Kukri_c29142_473	6	729.386	0.839893	NA	NA	0.254017	0.758239	0.83117	0.679923	0.215825	NA	0.0736383	0.738883	NA
Kukri_c29142_450	6	729.386	0.760668	NA	NA	0.254017	0.838256	0.74773	0.679923	0.215825	NA	0.0589067	0.823063	NA
Excalibur_c60319_127	6	732.132	0.477244	0.172955	NA	0.140017	0.0311967	0.0218101	0.607959	0.0779312	0.836569	0.654721	0.911528	NA
IAAV4125	6	732.539	0.540291	0.115851	NA	0.140017	0.0232606	0.0218101	0.607959	0.0779312	0.917411	0.654721	0.911528	NA
wsnp_Ex_c1676_3185400	6	733.074	0.540291	0.119844	NA	0.140017	0.0311967	0.0488145	0.607959	0.0779312	0.836569	0.738883	0.912596	NA
BS00102641_51	6	736.555	5.55496e-09	4.70898e-09	NA	2.99248e-11	7.00548e-14	NA	0.0106018	0.00163436	1.42722e-11	3.14689e-11	0.000107511	NA
wsnp_JD_c16245_15468917	6	736.555	0.472643	0.200825	NA	0.0916903	0.0811306	0.0605689	0.838256	0.215825	0.679923	0.502335	0.911528	NA
Ra_c109604_751	6	736.555	NA	0.205903	NA	0.0916903	0.0811306	0.0605689	NA	0.215825	0.755736	0.502335	0.911528	NA
BobWhite_c2937_1426	6	738.42	0.472643	0.200825	NA	0.0747355	0.123812	1.90385e-22	0.686168	0.182279	0.676657	NA	0.738883	NA
RAC875_c43185_1332	6	742.626	NA	0.238269	NA	0.0747355	0.0811306	1.90385e-22	NA	0.148742	0.676657	NA	0.738883	NA
Kukri_s117590_74	6	742.641	0.472643	0.140017	NA	0.0747355	0.0811306	1.90385e-22	0.686168	0.182279	0.604126	NA	0.658687	NA
wsnp_Ex_rep_c66893_65301351	6	742.868	0.472643	0.243615	NA	0.0747355	0.0811306	0.0370562	0.686168	0.148742	0.755736	NA	0.738883	NA
wsnp_Ex_rep_c66893_65301177	6	742.868	0.472643	0.458088	NA	0.0747355	0.0811306	1.79936e-20	0.686168	0.148742	0.604126	NA	0.738883	NA
wsnp_Ku_c14082_22272647	6	743.902	0.540291	0.286422	NA	0.0605689	0.0811306	0.0577796	0.686168	0.182279	0.755736	0.502335	0.738883	NA
RAC875_c30507_292	6	743.902	0.540291	0.210903	NA	0.0605689	0.0661926	0.0747355	0.686168	0.182279	0.755736	0.502335	0.825199	NA
wsnp_Ex_rep_c68193_66971396	6	743.952	0.472643	0.238269	NA	0.0747355	0.0811306	1.90385e-22	0.611683	0.148742	0.531615	NA	0.738883	NA
RAC875_c403_2247	6	743.968	NA	NA	NA	NA	NA	NA	NA	NA	NA	4.94775e-20	NA	NA
RAC875_c2991_268	6	743.974	NA	0.140017	NA	0.0747355	NA	1.90385e-22	NA	0.148742	0.676657	NA	0.738883	NA
Ra_c43547_343	6	743.974	0.536013	0.115851	NA	0.0747355	0.10247	1.90385e-22	0.686168	0.119844	0.753152	NA	0.512691	NA
Excalibur_c27120_789	6	744.002	0.472643	0.172955	NA	0.0747355	0.10247	3.15524e-22	0.686168	0.148742	0.604126	NA	0.658687	NA
RAC875_c9021_1985	6	745.466	6.11954e-12	2.72361e-09	NA	1.2053e-13	4.35812e-14	NA	9.2366e-13	1.52229e-10	2.55963e-12	5.47399e-11	2.53963e-10	NA
wsnp_BE497740B_Ta_2_1	6	746.68	0.307434	0.340085	NA	0.0747355	0.0512526	1.90385e-22	0.544454	0.148742	0.755736	NA	0.502335	NA
BobWhite_c33344_143	6	749.528	0.161513	0.467921	NA	0.0605689	0.0412268	0.0916903	0.686168	0.123812	1	0.502335	0.512691	NA
RAC875_c69_499	6	749.7	0.264045	0.286422	NA	0.0747355	0.0512526	0.135593	0.838256	0.0779312	0.834827	0.502335	0.328972	NA
RAC875_c18058_1070	6	749.734	NA	0.205903	NA	0.0952928	0.0661926	0.111836	NA	0.0988869	0.917411	0.578515	0.200825	NA
Kukri_c64639_120	6	751.345	NA	0.345448	NA	NA	NA	3.15524e-22	NA	NA	0.917411	NA	NA	NA
BS00072993_51	6	752.465	NA	0.243615	NA	NA	NA	1.90385e-22	NA	NA	0.604126	NA	NA	NA
wsnp_Ex_c19778_28779907	6	752.468	0.225442	0.200825	NA	0.115851	0.0811306	0.135593	0.607959	0.350688	0.755736	0.654721	1	NA
Kukri_c66862_96	6	759.81	NA	NA	NA	0.0779312	NA	NA	NA	0.536013	NA	NA	1.08521e-20	NA
BS00085434_51	6	762.882	NA	0.676657	NA	NA	NA	1.90385e-22	NA	NA	0.755736	NA	NA	NA
Tdurum_contig61601_447	6	762.882	NA	NA	1.08521e-20	NA	NA	NA	NA	NA	NA	NA	NA	0.0488145
Tdurum_contig32277_121	6	763.249	NA	NA	0.0772442	0.115851	NA	NA	NA	0.467921	NA	0.311261	6.54545e-21	0.0370562
RAC875_c62223_86	6	765.67	NA	0.834827	NA	NA	NA	1.90385e-22	NA	NA	0.836569	NA	NA	NA
wsnp_Ex_c700_1379957	6	766.087	NA	NA	1.08521e-20	NA	NA	NA	NA	NA	NA	NA	NA	0.0488145
BS00030651_51	6	778.548	NA	NA	1.08521e-20	NA	NA	NA	NA	NA	NA	NA	NA	0.0605689
Tdurum_contig60330_126	6	778.997	0.834827	4.18383e-23	0.0620424	0.917411	0.753152	0.0370562	0.536013	0.836569	1	0.371093	0.91042	0.035015
RFL_Contig4186_852	6	784.047	NA	4.18383e-23	0.73572	0.414216	0.254017	0.536013	NA	1	0.833029	0.0736383	0.73572	0.0277078
Tdurum_contig59953_282	6	784.047	NA	4.18383e-23	0.73572	0.414216	0.254017	0.536013	NA	1	0.833029	0.0736383	0.73572	0.0277078
RFL_Contig4186_914	6	784.047	1	4.18383e-23	0.73572	0.414216	0.302343	0.536013	0.350688	0.917411	1	0.122095	0.73572	0.0277078
Tdurum_contig59953_220	6	784.047	1	4.18383e-23	0.73572	0.360816	0.302343	0.536013	0.409294	0.917411	1	0.122095	0.654721	0.0370562
Tdurum_contig47776_377	6	784.351	NA	4.18383e-23	0.73572	0.414216	0.254017	0.536013	NA	1	0.916512	0.0955807	0.73572	0.0277078
Kukri_c31523_367	6	784.354	NA	NA	NA	3.42197e-06	2.52502e-23	1.90385e-22	NA	2.33555e-10	NA	NA	6.54545e-21	NA
wsnp_Ra_c10710_17570054	6	787.394	NA	0.302343	NA	0.355809	NA	0.67329	NA	0.918282	0.755736	NA	0.741934	NA
RAC875_c9930_191	6	787.395	0.686168	0.307434	NA	0.414216	NA	0.836569	0.307434	0.918282	0.755736	NA	0.741934	NA
BS00024499_51	6	787.686	NA	0.1444	NA	0.355809	NA	0.834827	NA	1	0.916512	NA	1	NA
BobWhite_c9424_243	6	788.276	NA	0.148742	NA	0.607959	0.345448	0.836569	NA	0.917411	0.916512	0.0468374	0.823063	NA
wsnp_Ex_c33879_42293206	6	792.08	8.01669e-20	0.014769	NA	0.919126	NA	0.0370562	0.414216	0.404248	0.334594	NA	4.35812e-14	NA
RFL_Contig2578_862	6	792.08	6.79544e-23	0.182279	NA	0.607959	NA	0.119844	0.918282	0.917411	0.755736	NA	6.54545e-21	NA
CAP11_c59_418	6	792.086	6.79544e-23	0.254017	NA	0.607959	NA	0.205903	1	1	0.340085	NA	6.54545e-21	NA
wsnp_CAP11_c59_99769	6	792.086	6.79544e-23	0.182279	NA	0.607959	NA	0.1444	0.917411	0.915583	0.393769	NA	6.54545e-21	NA
CAP8_c42_161	6	792.086	NA	0.215825	NA	0.607959	NA	0.1444	NA	1	0.340085	NA	6.54545e-21	NA
BS00056737_51	6	792.13	6.79544e-23	0.182279	NA	0.607959	NA	0.119844	0.836569	0.833029	0.527089	NA	6.54545e-21	NA
BS00064227_51	6	794.765	NA	0.215825	NA	1	1	0.0159064	NA	0.753152	0.340085	0.507594	0.0211638	NA
BS00069273_51	6	794.931	0.683091	0.182279	NA	1	1	0.0123434	0.836569	0.753152	0.291841	0.507594	0.0211638	NA
GENE-2405_141	6	808.627	0.919944	0.168204	NA	0.916512	NA	0.168204	0.838256	0.0779312	0.248864	NA	NA	NA
BS00071597_51	6	808.801	0.919944	0.135593	NA	0.750485	NA	0.248864	0.838256	0.115851	0.393769	NA	NA	NA
Tdurum_contig28053_218	6	808.818	NA	0.168204	NA	0.67329	NA	0.291841	NA	0.1444	0.291841	NA	NA	NA
BS00071041_51	6	809.499	NA	0.168204	NA	0.67329	NA	0.291841	NA	0.1444	0.248864	NA	NA	NA
Excalibur_c15095_852	6	809.505	0.919944	0.135593	NA	0.750485	NA	0.248864	0.838256	0.115851	0.340085	NA	NA	NA
GENE-2712_367	6	809.636	1	0.135593	NA	0.67329	NA	0.248864	0.838256	0.115851	0.248864	NA	NA	NA
GENE-2712_428	6	809.636	0.919944	0.135593	NA	0.83117	NA	0.291841	0.838256	0.115851	0.243615	NA	NA	NA
Tdurum_contig52990_560	6	811.677	0.763025	4.18383e-23	NA	0.527089	0.607959	0.248864	0.838256	0.115851	0.463071	0.658687	0.107798	NA
Tdurum_contig63460_144	6	811.763	0.763025	4.18383e-23	NA	0.596113	0.679923	0.248864	0.838256	0.115851	0.340085	0.658687	0.107798	NA
wsnp_JD_rep_c50820_34666611	6	818.442	0.540291	0.135593	NA	0.83117	NA	0.345448	0.683091	0.0463995	0.916512	0.91042	0.103742	NA
Kukri_c58054_59	6	818.442	0.540291	0.084469	NA	1	NA	0.195668	0.836569	0.0463995	0.915583	0.91042	0.103742	NA
IAAV3851	6	820.103	0.153042	0.000579063	NA	0.0184221	2.52502e-23	0.632585	0.0488145	NA	0.463071	NA	0.00815097	NA
BS00044944_51	6	824.854	NA	NA	NA	NA	0.755736	0.67329	NA	NA	NA	0.376992	6.54545e-21	NA
BS00044942_51	6	824.854	NA	NA	NA	NA	0.755736	0.522431	NA	NA	NA	0.4367	6.54545e-21	NA
Kukri_c7860_911	6	827.864	NA	NA	NA	NA	NA	NA	NA	0.0463995	NA	NA	NA	NA
BS00085966_51	6	828.199	NA	NA	NA	NA	NA	NA	NA	0.0463995	NA	NA	NA	NA
Excalibur_c16569_535	6	830.63	NA	0.467921	NA	0.140017	0.153042	0.750485	NA	0.0747355	0.291841	0.215866	0.0495346	NA
BobWhite_c45118_495	6	831.049	0.689157	0.607959	NA	0.140017	0.153042	0.916512	0.307434	0.0952928	0.1444	0.263552	0.0393184	NA
BS00091257_51	6	834.649	NA	0.604126	NA	0.297147	0.254017	0.750485	NA	0.393769	0.463071	0.738883	0.0996683	NA
BS00073411_51	6	835.778	0.760668	0.531615	NA	0.254017	0.254017	0.750485	0.409294	0.393769	0.604126	0.738883	0.19043	NA
Tdurum_contig42131_1300	6	837.332	NA	NA	1.08521e-20	NA	NA	NA	NA	NA	NA	NA	NA	0.917411
Excalibur_c6906_2385	6	837.334	NA	0.467921	0.275234	0.297147	0.177646	0.915583	NA	0.393769	0.463071	0.738883	0.12663	0.834827
IAAV1595	6	837.345	NA	0.604126	0.275234	0.409294	0.210903	0.916512	NA	0.393769	0.404248	0.825199	0.12663	0.917411
IAAV8659	6	837.348	NA	0.467921	0.275234	0.254017	0.177646	0.915583	NA	0.393769	0.531615	0.658687	0.158526	0.834827
wsnp_Ra_rep_c75740_73183118	6	837.348	NA	0.404248	0.275234	0.248864	0.177646	0.915583	NA	0.334594	0.463071	0.738883	0.12663	0.834827
Kukri_c2164_1856	6	837.495	NA	0.404248	0.275234	0.254017	0.177646	0.915583	NA	0.334594	0.604126	0.738883	0.158526	0.834827
Tdurum_contig59566_1534	6	841.078	NA	NA	1.08521e-20	NA	NA	NA	NA	NA	NA	NA	NA	0.834827
Kukri_c55981_194	6	841.079	NA	NA	1.08521e-20	NA	NA	NA	NA	NA	NA	NA	NA	0.917411
Tdurum_contig59566_2309	6	841.079	NA	NA	1.08521e-20	NA	NA	NA	NA	NA	NA	NA	NA	0.834827
wsnp_JD_c18509_16968425	6	841.08	NA	NA	1.08521e-20	NA	NA	NA	NA	NA	NA	NA	NA	0.834827
Tdurum_contig59566_4435	6	841.081	NA	NA	1.08521e-20	NA	NA	NA	NA	NA	NA	NA	NA	0.834827
JD_c21248_511	7	3.39799	NA	1.14883e-22	NA	NA	NA	1.90385e-22	NA	NA	0.414216	NA	NA	NA
BS00035307_51	7	3.98884	NA	0.679923	NA	NA	NA	1.90385e-22	NA	6.93273e-23	0.215825	0.578515	6.54545e-21	NA
BS00021716_51	7	4.04453	NA	0.404248	NA	NA	NA	1.90385e-22	NA	6.93273e-23	0.254017	0.823063	6.54545e-21	NA
wsnp_JD_c64_103934	7	4.04673	NA	0.404248	NA	NA	NA	1.90385e-22	NA	6.93273e-23	0.254017	0.823063	6.54545e-21	NA
BS00106545_51	7	4.04679	NA	0.536013	NA	NA	NA	1.90385e-22	NA	6.93273e-23	0.259077	0.738883	6.54545e-21	NA
BS00043286_51	7	7.6889	2.91484e-22	0.355809	NA	NA	2.52502e-23	NA	0.10247	6.93273e-23	0.119844	0.573745	NA	NA
BS00065863_51	7	12.6902	NA	4.18383e-23	NA	0.0952928	0.355809	NA	NA	1.14883e-22	0.340085	0.430953	0.430953	NA
wsnp_BE405275A_Ta_1_1	7	12.8689	0.41902	4.18383e-23	NA	0.0952928	0.355809	NA	0.123812	6.93273e-23	0.393769	0.496906	0.430953	NA
wsnp_RFL_Contig2771_2524880	7	12.8713	0.365712	4.18383e-23	NA	0.0779312	0.477244	NA	0.127754	6.93273e-23	0.527089	0.496906	0.430953	NA
Ra_c74035_586	7	17.2951	0.477244	4.18383e-23	NA	0.115851	0.063374	NA	0.679923	0.404248	0.915583	0.563703	0.158526	NA
Ex_c883_2618	7	17.5948	NA	NA	NA	NA	NA	5.22943e-22	NA	NA	NA	NA	NA	NA
Ku_c22706_1527	7	17.5968	NA	NA	NA	NA	2.52502e-23	1.90385e-22	NA	NA	NA	NA	NA	NA
RAC875_c1377_428	7	17.5971	NA	NA	NA	NA	2.52502e-23	1.90385e-22	NA	NA	NA	NA	NA	NA
Kukri_rep_c101034_516	7	21.3936	NA	0.683091	NA	0.536013	0.0182872	0.195668	NA	0.917411	0.205903	0.0736383	0.275234	NA
wsnp_Ex_c22913_32130617	7	25.0407	0.544454	NA	NA	0.836569	2.52502e-23	0.286422	2.52502e-23	1	NA	NA	0.323212	NA
RAC875_c58868_397	7	25.2204	NA	NA	NA	NA	NA	1.90385e-22	NA	0.753152	NA	NA	NA	NA
Ku_c3891_395	7	27.783	NA	NA	NA	NA	2.52502e-23	3.15524e-22	NA	1	NA	NA	NA	NA
Ku_c766_2284	7	27.7835	NA	NA	NA	NA	2.52502e-23	3.15524e-22	NA	NA	NA	NA	NA	NA
Excalibur_c40618_182	7	29.1092	NA	1.49432e-20	NA	NA	0.0311967	1.90385e-22	NA	0.917411	0.452966	0.215866	6.54545e-21	NA
Tdurum_contig11919_360	7	29.1092	NA	1.49432e-20	NA	NA	0.0311967	1.90385e-22	NA	0.917411	0.452966	0.215866	6.54545e-21	NA
BS00089283_51	7	29.117	0.760668	0.302343	NA	0.531615	0.0311967	0.084469	0.215825	0.918282	0.291841	0.122095	0.744882	NA
Tdurum_contig33628_129	7	29.117	0.919944	0.350688	NA	0.404248	0.0311967	0.111836	0.215825	0.918282	0.248864	0.122095	0.744882	NA
GENE-2361_194	7	30.5292	NA	9.77962e-20	NA	0.0463995	NA	NA	NA	NA	0.755736	NA	0.827259	NA
wsnp_CAP8_c1013_646748	7	30.5299	NA	0.297147	NA	0.205903	0.00387725	0.0683653	NA	0.917411	0.393769	0.311261	0.662521	NA
BS00011060_51	7	37.1493	NA	NA	NA	NA	NA	1.90385e-22	NA	NA	NA	NA	NA	NA
Tdurum_contig48049_807	7	37.9937	NA	1.49432e-20	NA	NA	NA	NA	NA	0.0952928	0.596113	0.0700413	NA	NA
wsnp_Ex_rep_c67145_65628860	7	38.5442	NA	NA	NA	0.914621	0.0103192	0.232823	NA	NA	NA	NA	0.382733	NA
IAAV3697	7	38.5463	NA	NA	NA	0.914621	0.0103192	0.280888	NA	NA	NA	NA	0.447699	NA
Excalibur_c13276_1322	7	40.7306	0.423711	0.225442	NA	0.834827	0.019528	1.90385e-22	0.611683	0.472643	0.915583	0.179712	0.195668	NA
wsnp_Ex_c55245_57821568	7	41.1573	NA	0.186852	NA	0.83117	NA	1.90385e-22	NA	0.409294	0.600179	NA	NA	NA
[truncated: 2,383 more rows]
