# Supplementary material for: A large nested association mapping population for breeding and quantitative trait locus mapping in Ethiopian durum wheat
Source: Plant Biotechnol J. 2019 Feb 9;17(7):1380–93. doi: 10.1111/pbi.13062 (PMC6576139; doi:10.1111/pbi.13062)
Supplement: Supplementary file 14 — Table S5 Outcome of the GWA study conducted on phenology traits and plant height. [file PBI-17-1380-s010.xlsx]

## Sheet: allGWA.toplot.after.revision
Table S5. outcome of the GWA study conducted on phenology traits and plant height. For each marker is given the name (marker), the position according to the T. dicoccoides genome assembly. Traits are then reported one column after the other, with the effect estimated by the model (effect) and the significance of the association (pvalue). Trait names as per main text.
SNP	Chrom	BP	DB.effect	DB.pvalue	DH.effect	DH.pvalue	DM.effect	DM.pvalue	PH.effect	PH.pvalue
BobWhite_c10126_263	0	0	NaN	NA	NaN	NA	NaN	NA	NaN	NA
BobWhite_c10238_127	0	0	NaN	NA	NaN	NA	NaN	NA	NaN	NA
BobWhite_c1059_1825	0	0	-0.107237	0.614634	0.0139106	0.947809	-0.146554	0.393625	0.405138	0.101635
BobWhite_c10977_834	0	0	-0.625842	0.0261081	-0.482417	0.0899669	-0.313857	0.155921	-0.913362	0.00327005
BobWhite_c11042_284	0	0	-0.326933	0.224997	-0.417616	0.121604	-0.211069	0.320635	0.0127177	0.966256
BobWhite_c11059_169	0	0	NaN	NA	NaN	NA	NaN	NA	NaN	NA
BobWhite_c11161_270	0	0	0.607456	0.106796	1.04425	0.0048997	0.200391	0.529854	-0.0640149	0.88277
BobWhite_c11178_914	0	0	0.716461	0.57447	1.44111	0.264171	0.528838	0.599602	0.511668	0.719694
BobWhite_c11327_248	0	0	-0.00847128	0.958171	-0.139944	0.39632	-0.0416462	0.746026	-0.167066	0.577156
BobWhite_c1201_384	0	0	0.928904	0.641099	1.55769	0.437027	0.520269	0.739966	-2.11271	0.335353
BobWhite_c12048_145	0	0	0.107807	0.482025	0.157829	0.31208	0.0467956	0.697137	-0.199231	0.246153
BobWhite_c12281_752	0	0	0.181095	0.275648	0.140668	0.408218	0.222216	0.102694	-0.194156	0.309571
BobWhite_c13030_406	0	0	NaN	NA	NaN	NA	NaN	NA	NaN	NA
BobWhite_c13098_526	0	0	-1.29628	0.560545	0.155419	0.945094	-1.61261	0.355727	0.0444555	0.985535
BobWhite_c1318_691	0	0	-0.0362713	0.837424	-0.0963932	0.583297	0.107977	0.434871	0.123064	0.551618
BobWhite_c13202_312	0	0	NaN	NA	NaN	NA	NaN	NA	NaN	NA
BobWhite_c13525_262	0	0	0.0105178	0.961014	-0.0204488	0.92335	-0.0135588	0.936847	-0.0704442	0.767573
BobWhite_c13654_447	0	0	NaN	NA	NaN	NA	NaN	NA	NaN	NA
BobWhite_c14271_1379	0	0	-0.0596713	0.873942	-0.133522	0.728911	-0.269171	0.368879	0.0908492	0.837009
BobWhite_c14291_666	0	0	-0.0958053	0.575734	-0.0409092	0.812339	0.0533156	0.693892	-0.201846	0.278916
BobWhite_c14476_80	0	0	0.449558	0.153328	0.323043	0.306509	0.146375	0.583498	0.0808071	0.774313
BobWhite_c14575_323	0	0	NaN	NA	NaN	NA	NaN	NA	NaN	NA
BobWhite_c1488_504	0	0	1.14382	0.0162371	1.02091	0.0362861	0.0255348	0.836181	0.601025	0.0782256
BobWhite_c15653_484	0	0	0.163525	0.691707	0.0375782	0.930315	-0.137575	0.670913	0.766493	0.0981103
BobWhite_c15802_72	0	0	-0.17016	0.388069	-0.230253	0.238025	0.0669102	0.661427	0.0809322	0.713773
BobWhite_c1656_845	0	0	0.0354401	0.837137	0.05796	0.737768	-0.0457083	0.736497	0.194333	0.318721
BobWhite_c16987_106	0	0	0.17947	0.647882	0.248909	0.526798	0.396616	0.198661	0.143955	0.739703
BobWhite_c17021_269	0	0	NaN	NA	NaN	NA	NaN	NA	NaN	NA
BobWhite_c17045_186	0	0	NaN	NA	NaN	NA	NaN	NA	NaN	NA
BobWhite_c17047_268	0	0	-0.258064	0.345045	0.213858	0.422657	-0.0132498	0.950754	0.283895	0.355048
BobWhite_c17191_297	0	0	-0.172849	0.268415	-0.117832	0.461083	-0.169645	0.181588	0.0833667	0.631829
BobWhite_c17332_325	0	0	-0.108128	0.513918	-0.0341988	0.837362	-0.093263	0.47477	0.255197	0.168244
BobWhite_c17385_55	0	0	NaN	NA	NaN	NA	NaN	NA	NaN	NA
BobWhite_c17386_221	0	0	NaN	NA	NaN	NA	NaN	NA	NaN	NA
BobWhite_c18550_159	0	0	0.263592	0.135361	0.0828326	0.639845	0.244386	0.0907018	-0.402185	0.0555497
BobWhite_c18672_103	0	0	0.27972	0.340259	0.508219	0.087321	0.449357	0.055462	0.152692	0.636388
BobWhite_c18672_757	0	0	0.427355	0.0812479	-1.5972	0.240555	-1.46248	0.40251	0.0858726	0.782399
BobWhite_c19346_434	0	0	NaN	NA	NaN	NA	NaN	NA	NaN	NA
BobWhite_c19443_131	0	0	NaN	NA	NaN	NA	NaN	NA	NaN	NA
BobWhite_c19647_159	0	0	NaN	NA	NaN	NA	NaN	NA	NaN	NA
BobWhite_c1977_844	0	0	0.200631	0.383666	0.228895	0.316429	0.160703	0.38031	-0.478852	0.074009
BobWhite_c20073_443	0	0	0.0306175	0.877389	-0.164867	0.406005	-0.201915	0.235831	0.113239	0.455489
BobWhite_c20266_115	0	0	-0.430314	0.053307	-0.172888	0.395175	-0.115486	0.469084	-0.296455	0.0938506
BobWhite_c2027_215	0	0	-0.205231	0.38741	-0.16786	0.485234	0.0741119	0.698595	0.0895392	0.749294
BobWhite_c20306_88	0	0	0.0788682	0.823364	-0.286094	0.407451	-0.146596	0.620246	-0.135829	0.760944
BobWhite_c20374_162	0	0	NaN	NA	NaN	NA	NaN	NA	NaN	NA
BobWhite_c20382_117	0	0	NaN	NA	NaN	NA	NaN	NA	NaN	NA
BobWhite_c20453_589	0	0	0.716461	0.57447	1.44111	0.264171	0.528838	0.599602	0.511668	0.719694
BobWhite_c20558_374	0	0	NaN	NA	NaN	NA	NaN	NA	NaN	NA
BobWhite_c22134_398	0	0	0.125004	0.457159	0.140541	0.40397	0.160919	0.217384	0.171257	0.362068
BobWhite_c22370_352	0	0	-0.204402	0.837286	-0.943874	0.344373	-0.316817	0.684522	-0.745987	0.496656
BobWhite_c22572_782	0	0	-0.0248276	0.866533	0.0046942	0.974866	0.150338	0.192034	0.203526	0.245283
BobWhite_c22580_115	0	0	-0.0294408	0.891074	-0.228301	0.289183	-0.0175198	0.917957	-0.0932489	0.727063
BobWhite_c22752_182	0	0	NaN	NA	NaN	NA	NaN	NA	NaN	NA
BobWhite_c23074_304	0	0	0.0340494	0.876348	-0.0827262	0.675629	-0.0442486	0.782201	0.242428	0.184446
BobWhite_c23953_312	0	0	NaN	NA	NaN	NA	NaN	NA	NaN	NA
BobWhite_c24295_777	0	0	0.0935698	0.806649	-0.424642	0.262269	0.0459997	0.879623	-0.214917	0.627777
BobWhite_c24364_73	0	0	NaN	NA	NaN	NA	NaN	NA	NaN	NA
BobWhite_c25163_178	0	0	-0.0429585	0.776026	-0.000608053	0.996795	-0.0998767	0.398848	-0.183305	0.357344
BobWhite_c25708_334	0	0	NaN	NA	NaN	NA	NaN	NA	NaN	NA
BobWhite_c26534_532	0	0	-0.0551572	0.716133	0.0309514	0.839609	-0.0205655	0.870938	-0.0876421	0.603879
BobWhite_c27193_217	0	0	0.187891	0.507361	0.111535	0.69648	0.146154	0.512532	0.0340787	0.907871
BobWhite_c2730_245	0	0	NaN	NA	NaN	NA	NaN	NA	NaN	NA
BobWhite_c27617_294	0	0	NaN	NA	NaN	NA	NaN	NA	NaN	NA
BobWhite_c28090_175	0	0	NaN	NA	NaN	NA	NaN	NA	NaN	NA
BobWhite_c2822_228	0	0	NaN	NA	NaN	NA	NaN	NA	NaN	NA
BobWhite_c28250_220	0	0	NaN	NA	NaN	NA	NaN	NA	NaN	NA
BobWhite_c28295_256	0	0	-0.0707273	0.672212	-0.0531157	0.752287	-0.0691102	0.597091	0.0142547	0.942657
BobWhite_c28635_785	0	0	1.41644	0.364374	0.448927	0.776416	0.215222	0.861569	-0.696082	0.689497
BobWhite_c317_1777	0	0	-0.0962791	0.518803	-0.0160608	0.914693	0.0576082	0.620327	0.0996687	0.543488
BobWhite_c32313_688	0	0	NaN	NA	NaN	NA	NaN	NA	NaN	NA
BobWhite_c32336_198	0	0	-0.716461	0.57447	-1.44111	0.264171	-0.528838	0.599602	-0.511668	0.719694
BobWhite_c32336_504	0	0	NaN	NA	NaN	NA	NaN	NA	NaN	NA
BobWhite_c33464_133	0	0	0.0387439	0.822196	0.0380778	0.829252	0.159599	0.243742	-0.173484	0.380533
BobWhite_c3392_749	0	0	-0.138402	0.524418	-0.37007	0.0945975	0.137584	0.433737	0.197993	0.433927
BobWhite_c34551_714	0	0	0.175232	0.292381	0.183917	0.26945	0.0832951	0.537958	0.0411581	0.825248
BobWhite_c34650_141	0	0	-0.027638	0.876035	0.252691	0.163344	0.0738033	0.579271	0.100641	0.559167
BobWhite_c34689_116	0	0	0.157398	0.295287	0.170654	0.267143	0.120929	0.331132	0.254618	0.135679
BobWhite_c34759_227	0	0	0.0233168	0.870099	0.113632	0.431143	-0.0611009	0.588134	0.151147	0.529075
BobWhite_c34996_280	0	0	NaN	NA	NaN	NA	NaN	NA	NaN	NA
BobWhite_c36944_167	0	0	NaN	NA	NaN	NA	NaN	NA	NaN	NA
BobWhite_c3721_224	0	0	NaN	NA	NaN	NA	NaN	NA	NaN	NA
BobWhite_c37325_92	0	0	NaN	NA	NaN	NA	NaN	NA	NaN	NA
BobWhite_c3871_735	0	0	NaN	NA	NaN	NA	NaN	NA	NaN	NA
BobWhite_c38713_202	0	0	NaN	NA	NaN	NA	NaN	NA	NaN	NA
BobWhite_c4014_508	0	0	NaN	NA	NaN	NA	NaN	NA	NaN	NA
BobWhite_c41542_354	0	0	NaN	NA	NaN	NA	NaN	NA	NaN	NA
BobWhite_c4236_410	0	0	0.201078	0.49057	0.15276	0.602173	-0.479189	0.0386117	-0.670987	0.0555253
BobWhite_c4438_162	0	0	NaN	NA	NaN	NA	NaN	NA	NaN	NA
BobWhite_c44460_821	0	0	-0.109017	0.583276	0.0499701	0.804808	-0.0923912	0.580448	0.367708	0.140633
BobWhite_c4482_73	0	0	0.0263794	0.902881	0.242096	0.263013	0.223567	0.158894	-0.0995467	0.521738
BobWhite_c46772_564	0	0	-1.11493	0.614529	-1.38333	0.536396	-0.360734	0.836575	-3.91838	0.114833
BobWhite_c47143_592	0	0	NaN	NA	NaN	NA	NaN	NA	NaN	NA
BobWhite_c47456_121	0	0	0.0091725	0.95815	-0.00962661	0.956595	-0.0159731	0.907569	-0.147865	0.436302
BobWhite_c47740_85	0	0	NaN	NA	NaN	NA	NaN	NA	NaN	NA
BobWhite_c478_1386	0	0	-0.0814715	0.79467	-0.0545828	0.864495	-0.0621971	0.608275	0.877733	0.0536522
BobWhite_c47831_87	0	0	2.56903	0.194074	3.8364	0.054964	0.953668	0.541673	-0.800855	0.716938
BobWhite_c48009_52	0	0	-1.11493	0.614529	-1.38333	0.536396	-0.360734	0.836575	-3.91838	0.114833
BobWhite_c48730_723	0	0	NaN	NA	NaN	NA	NaN	NA	NaN	NA
BobWhite_c5095_634	0	0	-0.287032	0.0566045	-0.221696	0.145513	-0.163482	0.162686	0.084693	0.609761
BobWhite_c5116_247	0	0	NaN	NA	NaN	NA	NaN	NA	NaN	NA
BobWhite_c5191_362	0	0	NaN	NA	NaN	NA	NaN	NA	NaN	NA
BobWhite_c5255_429	0	0	NaN	NA	NaN	NA	NaN	NA	NaN	NA
BobWhite_c5419_861	0	0	NaN	NA	NaN	NA	NaN	NA	NaN	NA
BobWhite_c555_1485	0	0	NaN	NA	NaN	NA	NaN	NA	NaN	NA
BobWhite_c5756_516	0	0	NaN	NA	NaN	NA	NaN	NA	NaN	NA
BobWhite_c6055_185	0	0	NaN	NA	NaN	NA	NaN	NA	NaN	NA
BobWhite_c6166_319	0	0	NaN	NA	NaN	NA	NaN	NA	NaN	NA
BobWhite_c6328_410	0	0	NaN	NA	NaN	NA	NaN	NA	NaN	NA
BobWhite_c7260_197	0	0	-0.250301	0.107722	-0.166491	0.286373	0.0920675	0.451951	0.204014	0.24002
BobWhite_c7786_376	0	0	-0.00877585	0.967171	-0.0340381	0.873877	-0.325654	0.0537746	-0.000651456	0.998256
BobWhite_c8027_421	0	0	NaN	NA	NaN	NA	NaN	NA	NaN	NA
BobWhite_c8037_1135	0	0	-0.0753705	0.64422	0.0585993	0.714064	-0.0342683	0.78879	0.0768033	0.696282
BobWhite_c8202_245	0	0	NaN	NA	NaN	NA	NaN	NA	NaN	NA
BobWhite_c8218_162	0	0	-0.0606463	0.740824	-0.0118659	0.948016	-0.117501	0.401365	0.0779667	0.723762
BobWhite_c8375_71	0	0	NaN	NA	NaN	NA	NaN	NA	NaN	NA
BobWhite_c8571_699	0	0	-0.151264	0.602859	-0.390065	0.166068	-0.252997	0.279665	0.35124	0.29712
BobWhite_c9091_160	0	0	NaN	NA	NaN	NA	NaN	NA	NaN	NA
BobWhite_c9330_499	0	0	0.232139	0.325441	-0.0760254	0.745953	0.130543	0.493511	-0.171905	0.530528
BobWhite_c9351_274	0	0	0.0997951	0.555637	-0.0230997	0.894959	0.092576	0.497954	0.104352	0.609147
BobWhite_c9690_94	0	0	-0.0872046	0.617786	-0.139694	0.428381	0.080059	0.556386	0.169295	0.383625
BobWhite_c9711_71	0	0	NaN	NA	NaN	NA	NaN	NA	NaN	NA
BobWhite_rep_c49207_243	0	0	0.0428538	0.872262	-0.0969938	0.734919	-0.0485477	0.814387	-0.34453	0.29
BobWhite_rep_c49333_223	0	0	-0.390777	0.398092	6.47745	0.0403806	-1.03031	0.00347152	-0.966351	0.0673351
BobWhite_rep_c50057_164	0	0	0.26999	0.22519	0.166272	0.460291	0.168321	0.357121	-0.650195	0.00454689
BobWhite_rep_c50066_63	0	0	0.103754	0.503169	0.159949	0.3038	0.166987	0.161101	0.126775	0.460173
BobWhite_rep_c50186_469	0	0	NaN	NA	NaN	NA	NaN	NA	NaN	NA
BobWhite_rep_c50324_373	0	0	NaN	NA	NaN	NA	NaN	NA	NaN	NA
BobWhite_rep_c50458_213	0	0	NaN	NA	NaN	NA	NaN	NA	NaN	NA
BobWhite_rep_c50671_356	0	0	-0.249738	0.32325	0.0458519	0.851613	-0.0401272	0.839828	-0.286348	0.298921
BobWhite_rep_c51247_189	0	0	NaN	NA	NaN	NA	NaN	NA	NaN	NA
BobWhite_rep_c52024_65	0	0	NaN	NA	NaN	NA	NaN	NA	NaN	NA
BobWhite_rep_c52163_55	0	0	NaN	NA	NaN	NA	NaN	NA	NaN	NA
BobWhite_rep_c52808_186	0	0	NaN	NA	NaN	NA	NaN	NA	NaN	NA
BobWhite_rep_c60776_638	0	0	NaN	NA	NaN	NA	NaN	NA	NaN	NA
BobWhite_rep_c62955_567	0	0	NaN	NA	NaN	NA	NaN	NA	NaN	NA
BobWhite_rep_c62964_873	0	0	-0.499568	0.0419305	-0.464992	0.0632941	-0.21903	0.280973	0.253681	0.143158
BobWhite_rep_c62985_546	0	0	0.0820059	0.609923	0.0344699	0.830282	-0.024185	0.847607	-0.246884	0.23185
BobWhite_rep_c63205_143	0	0	-0.0637046	0.769841	0.118139	0.593544	-0.228363	0.19314	0.0710631	0.778433
BobWhite_rep_c63278_349	0	0	0.221756	0.183174	-0.0679128	0.711366	0.0144986	0.905841	-0.123776	0.637362
BobWhite_rep_c63940_205	0	0	-0.232932	0.108529	-0.246089	0.0872395	-0.139517	0.218023	0.0831919	0.604584
BobWhite_rep_c64049_232	0	0	0.0281657	0.897209	-0.401473	0.0580519	0.0598522	0.726662	-0.182703	0.45441
BobWhite_rep_c64679_73	0	0	0.249905	0.593296	0.509608	0.269097	0.217522	0.557276	0.135309	0.795331
BobWhite_rep_c64766_352	0	0	NaN	NA	NaN	NA	NaN	NA	NaN	NA
BobWhite_rep_c64768_264	0	0	0.183069	0.540411	0.200006	0.508186	0.0620715	0.791678	0.280112	0.0756426
BobWhite_rep_c65565_359	0	0	0.150015	0.362485	0.127933	0.440275	0.0507802	0.727284	0.344038	0.0704951
BobWhite_rep_c66032_270	0	0	0.0692029	0.763567	0.189363	0.407846	0.00604333	0.973112	0.0905235	0.725887
BobWhite_s65081_93	0	0	-0.559391	0.207741	-0.84702	0.0717192	-0.0366471	0.917403	0.417814	0.485766
BS00000066_51	0	0	-0.0455982	0.801277	0.15841	0.377863	0.101711	0.484183	0.236705	0.252662
BS00003600_51	0	0	-0.104465	0.687809	-0.296415	0.260005	-0.226152	0.26203	0.0862955	0.789197
BS00003697_51	0	0	NaN	NA	NaN	NA	NaN	NA	NaN	NA
BS00003839_51	0	0	-0.0174492	0.919285	0.0134403	0.937249	0.0762694	0.573244	0.282766	0.194925
BS00004224_51	0	0	-0.256411	0.365338	-0.418841	0.137502	-0.0329325	0.884548	-0.440778	0.182604
BS00004769_51	0	0	0.122648	0.594357	0.304319	0.191561	-0.0948314	0.610143	0.0806313	0.76191
BS00009060_51	0	0	-0.00276663	0.987105	-0.0983088	0.562686	0.00570964	0.966073	-0.210719	0.29053
BS00009270_51	0	0	0.130456	0.506217	0.23505	0.231794	-0.0513549	0.73797	0.039086	0.867257
BS00009331_51	0	0	-0.295743	0.27421	0.290197	0.184717	-0.040758	0.814327	0.0777494	0.759151
BS00009457_51	0	0	NaN	NA	NaN	NA	NaN	NA	NaN	NA
BS00009458_51	0	0	-3.26158	0.141289	-4.76675	0.0334194	-1.39189	0.427193	0.282856	0.908303
BS00009531_51	0	0	0.00129572	0.994787	-0.0739494	0.729268	-0.0689646	0.68723	-0.205324	0.325397
BS00009692_51	0	0	-0.401201	0.0753961	-0.204168	0.367491	-0.236153	0.19001	-0.241426	0.349584
BS00009807_51	0	0	-0.77293	0.136753	-0.974399	0.0663136	-0.471521	0.251058	0.996714	0.0733319
BS00010282_51	0	0	NaN	NA	NaN	NA	NaN	NA	NaN	NA
BS00010573_51	0	0	0.0470187	0.754894	-0.0594594	0.697244	0.105971	0.37201	0.135111	0.497817
BS00010849_51	0	0	-0.0194042	0.963599	-0.204468	0.638546	0.310333	0.349003	0.414115	0.409556
BS00010882_51	0	0	-0.268439	0.146452	-0.184275	0.325609	-0.321412	0.0289368	-0.385996	0.0718835
BS00010886_51	0	0	NaN	NA	NaN	NA	NaN	NA	NaN	NA
BS00010992_51	0	0	NaN	NA	NaN	NA	NaN	NA	NaN	NA
BS00011109_51	0	0	NaN	NA	NaN	NA	NaN	NA	NaN	NA
BS00011111_51	0	0	NaN	NA	NaN	NA	NaN	NA	NaN	NA
BS00011205_51	0	0	NaN	NA	NaN	NA	NaN	NA	NaN	NA
BS00011276_51	0	0	NaN	NA	NaN	NA	NaN	NA	NaN	NA
BS00011450_51	0	0	0.238323	0.403969	0.190454	0.506114	-0.419403	0.0643758	-0.707973	0.0379581
BS00011469_51	0	0	NaN	NA	NaN	NA	NaN	NA	NaN	NA
BS00011508_51	0	0	NaN	NA	NaN	NA	NaN	NA	NaN	NA
BS00011513_51	0	0	0.100423	0.479961	-0.0121928	0.935076	-0.020768	0.871507	-0.258829	0.220576
BS00011607_51	0	0	NaN	NA	NaN	NA	NaN	NA	NaN	NA
BS00011612_51	0	0	NaN	NA	NaN	NA	NaN	NA	NaN	NA
BS00011622_51	0	0	0.234195	0.314066	-0.0707741	0.75934	0.0470342	0.798436	-0.123109	0.641728
BS00011869_51	0	0	0.304573	0.312444	0.0952514	0.749675	0.217779	0.353173	-0.509695	0.132297
BS00011873_51	0	0	NaN	NA	NaN	NA	NaN	NA	NaN	NA
BS00011973_51	0	0	NaN	NA	NaN	NA	NaN	NA	NaN	NA
BS00012028_51	0	0	-0.16778	0.652172	0.0367426	0.921521	0.0543614	0.748642	0.0982182	0.703869
BS00012069_51	0	0	NaN	NA	NaN	NA	NaN	NA	NaN	NA
BS00016407_51	0	0	0.0189305	0.897138	0.0769849	0.601796	0.0666035	0.562099	0.0320005	0.842762
BS00018740_51	0	0	-0.022734	0.86784	0.0143245	0.917406	0.0122147	0.909941	0.267177	0.186499
BS00020236_51	0	0	0.184832	0.198493	0.26548	0.0692034	0.118297	0.300682	0.0579085	0.720294
BS00021658_51	0	0	0.093368	0.555616	0.179854	0.259658	-0.000652042	0.995856	0.0811668	0.648346
BS00021745_51	0	0	-0.120782	0.510189	-0.123423	0.502886	0.0968013	0.627455	-0.0938384	0.663339
BS00021850_51	0	0	NaN	NA	NaN	NA	NaN	NA	NaN	NA
BS00021871_51	0	0	0.0878699	0.658211	-0.155096	0.434859	0.180775	0.247703	0.141721	0.545781
BS00021907_51	0	0	-0.506527	0.649744	-0.707611	0.533094	0.20111	0.819003	-0.689472	0.580244
BS00021919_51	0	0	NaN	NA	NaN	NA	NaN	NA	NaN	NA
BS00021930_51	0	0	NaN	NA	NaN	NA	NaN	NA	NaN	NA
BS00022003_51	0	0	0.0955522	0.654288	0.370419	0.0992954	-0.0534576	0.683586	0.0971363	0.549225
BS00022178_51	0	0	NaN	NA	NaN	NA	NaN	NA	NaN	NA
BS00022211_51	0	0	NaN	NA	NaN	NA	NaN	NA	NaN	NA
BS00022424_51	0	0	NaN	NA	NaN	NA	NaN	NA	NaN	NA
BS00022534_51	0	0	0.37383	0.202386	0.563319	0.0538908	-0.0190137	0.93512	-0.0737603	0.810383
BS00022537_51	0	0	NaN	NA	NaN	NA	NaN	NA	NaN	NA
BS00022542_51	0	0	-0.0664387	0.975936	0.112653	0.959743	-0.379003	0.827924	-1.42357	0.563431
BS00022610_51	0	0	-0.0664387	0.975936	0.112653	0.959743	-0.379003	0.827924	-1.42357	0.563431
BS00022657_51	0	0	NaN	NA	NaN	NA	NaN	NA	NaN	NA
BS00022688_51	0	0	NaN	NA	NaN	NA	NaN	NA	NaN	NA
BS00022699_51	0	0	NaN	NA	NaN	NA	NaN	NA	NaN	NA
BS00022768_51	0	0	NaN	NA	NaN	NA	NaN	NA	NaN	NA
BS00022917_51	0	0	NaN	NA	NaN	NA	NaN	NA	NaN	NA
BS00022949_51	0	0	-0.0518334	0.734053	0.0117029	0.941215	-0.0721921	0.567384	-0.143499	0.452854
BS00023099_51	0	0	NaN	NA	NaN	NA	NaN	NA	NaN	NA
BS00023105_51	0	0	0.0176696	0.916942	-0.126153	0.466431	-0.143059	0.278803	0.145313	0.392028
BS00023202_51	0	0	0.0812663	0.690948	-0.195041	0.192167	-0.283976	0.0155247	-0.0349447	0.832891
BS00023203_51	0	0	0.167039	0.26461	0.130372	0.386595	0.123657	0.293893	0.116606	0.494273
BS00025017_51	0	0	NaN	NA	NaN	NA	NaN	NA	NaN	NA
BS00030534_51	0	0	NaN	NA	NaN	NA	NaN	NA	NaN	NA
BS00032082_51	0	0	NaN	NA	NaN	NA	NaN	NA	NaN	NA
BS00032149_51	0	0	NaN	NA	NaN	NA	NaN	NA	NaN	NA
BS00032203_51	0	0	-0.130978	0.603406	-0.359597	0.156456	1.21234	0.250495	-0.394749	0.155255
BS00032364_51	0	0	NaN	NA	NaN	NA	NaN	NA	NaN	NA
BS00032490_51	0	0	NaN	NA	NaN	NA	NaN	NA	NaN	NA
BS00032519_51	0	0	0.0164817	0.98968	0.0223322	0.986158	1.68919	0.09279	-0.260253	0.855583
BS00033229_51	0	0	NaN	NA	NaN	NA	NaN	NA	NaN	NA
BS00035083_51	0	0	-0.275868	0.509362	0.0955681	0.815355	-0.0388317	0.905087	0.400007	0.391721
BS00036189_51	0	0	0.118859	0.595401	0.1978	0.36795	0.157928	0.346108	0.27005	0.243712
BS00036421_51	0	0	NaN	NA	NaN	NA	NaN	NA	NaN	NA
BS00039118_51	0	0	-0.0878383	0.55502	-0.104492	0.495843	-0.111362	0.346524	-0.111597	0.500405
BS00039188_51	0	0	NaN	NA	NaN	NA	NaN	NA	NaN	NA
BS00039210_51	0	0	NaN	NA	NaN	NA	NaN	NA	NaN	NA
BS00039492_51	0	0	NaN	NA	NaN	NA	NaN	NA	NaN	NA
BS00039749_51	0	0	-0.154076	0.298291	-0.0658516	0.675635	0.0658143	0.567999	-0.261672	0.111454
BS00040318_51	0	0	NaN	NA	NaN	NA	NaN	NA	NaN	NA
BS00040600_51	0	0	0.14383	0.343206	0.0384916	0.79896	0.0746509	0.537564	-0.224226	0.185653
BS00040623_51	0	0	NaN	NA	NaN	NA	NaN	NA	NaN	NA
BS00042131_51	0	0	NaN	NA	NaN	NA	NaN	NA	NaN	NA
BS00046052_51	0	0	NaN	NA	NaN	NA	NaN	NA	NaN	NA
BS00047195_51	0	0	-1.79142	0.41894	-1.73145	0.44016	-0.900678	0.607342	2.73732	0.266785
BS00047797_51	0	0	NaN	NA	NaN	NA	NaN	NA	NaN	NA
BS00054496_51	0	0	NaN	NA	NaN	NA	NaN	NA	NaN	NA
BS00057487_51	0	0	NaN	NA	NaN	NA	NaN	NA	NaN	NA
BS00059383_51	0	0	NaN	NA	NaN	NA	NaN	NA	NaN	NA
BS00059896_51	0	0	0.0217965	0.920173	-0.408453	0.0530251	0.0783688	0.645982	-0.19654	0.419692
BS00062631_51	0	0	0.243401	0.91281	0.0936029	0.966798	-0.530499	0.761066	-1.63309	0.511288
BS00062644_51	0	0	NaN	NA	NaN	NA	NaN	NA	NaN	NA
BS00062645_51	0	0	NaN	NA	NaN	NA	NaN	NA	NaN	NA
BS00062715_51	0	0	-0.0559028	0.842683	-0.167849	0.546544	0.177423	0.162751	-0.0320195	0.910763
BS00062738_51	0	0	NaN	NA	NaN	NA	NaN	NA	NaN	NA
BS00062824_51	0	0	NaN	NA	NaN	NA	NaN	NA	NaN	NA
BS00062869_51	0	0	0.238391	0.129088	0.277669	0.0596763	0.0571626	0.623488	0.13218	0.414722
BS00062892_51	0	0	NaN	NA	NaN	NA	NaN	NA	NaN	NA
BS00062963_51	0	0	0.33982	0.511179	0.0551947	0.920132	0.152113	0.706479	-0.155406	0.789484
BS00063099_51	0	0	NaN	NA	NaN	NA	NaN	NA	NaN	NA
BS00063225_51	0	0	-0.773748	0.621335	-0.822223	0.604881	-0.713789	0.563485	0.58193	0.742067
BS00063365_51	0	0	-0.0488282	0.803273	0.0660609	0.738608	0.0292101	0.855832	0.244151	0.283133
BS00063378_51	0	0	NaN	NA	NaN	NA	NaN	NA	NaN	NA
BS00063511_51	0	0	NaN	NA	NaN	NA	NaN	NA	NaN	NA
BS00063517_51	0	0	NaN	NA	NaN	NA	NaN	NA	NaN	NA
BS00063549_51	0	0	-0.146678	0.418551	-0.190178	0.294136	0.162913	0.283469	0.243562	0.23871
BS00063555_51	0	0	-0.280364	0.286263	-0.1228	0.644791	-0.116124	0.579737	0.406869	0.163242
BS00063599_51	0	0	NaN	NA	NaN	NA	NaN	NA	NaN	NA
BS00063748_51	0	0	NaN	NA	NaN	NA	NaN	NA	NaN	NA
BS00063801_51	0	0	NaN	NA	NaN	NA	NaN	NA	NaN	NA
BS00063946_51	0	0	0.011356	0.938391	0.145792	0.324141	-0.059656	0.624567	0.288647	0.0787191
BS00063973_51	0	0	0.0654513	0.828212	-0.35072	0.228982	0.280999	0.225846	0.438945	0.200931
BS00064085_51	0	0	-0.23883	0.273478	-0.327591	0.13718	-0.00581538	0.973313	-0.310851	0.23692
BS00064227_51	0	0	0.139177	0.330993	0.107778	0.4527	0.0100626	0.928415	-0.324982	0.0400684
BS00064387_51	0	0	-0.134926	0.504721	-0.129744	0.527802	0.202337	0.139821	-0.026313	0.879212
BS00064393_51	0	0	NaN	NA	NaN	NA	NaN	NA	NaN	NA
BS00064478_51	0	0	-0.0678456	0.63406	-0.0372567	0.795125	-0.112373	0.319178	0.158695	0.299528
BS00064947_51	0	0	-0.174519	0.400055	-0.217889	0.292559	0.115054	0.467081	0.179487	0.45146
BS00065264_51	0	0	-0.180666	0.543941	-0.48943	0.0693298	0.0237226	0.910292	0.169047	0.573156
BS00065269_51	0	0	0.0730928	0.724585	0.199186	0.344511	-0.235185	0.0567466	-0.0727117	0.649939
BS00065296_51	0	0	NaN	NA	NaN	NA	NaN	NA	NaN	NA
BS00065783_51	0	0	-0.173384	0.215929	-0.152342	0.279972	-0.17374	0.116314	0.242669	0.118341
BS00065889_51	0	0	-0.000479447	0.998229	0.0987544	0.648012	0.0955326	0.577761	-0.180918	0.459776
BS00065978_51	0	0	-0.203797	0.286326	-0.028494	0.879846	0.0593424	0.699005	0.144699	0.505357
BS00066499_51	0	0	-0.100891	0.828308	-0.375204	0.387485	0.171831	0.618792	0.617986	0.220307
BS00066647_51	0	0	-0.117824	0.700477	0.176923	0.566884	0.0191073	0.93717	0.599287	0.0831093
BS00066719_51	0	0	-0.0350289	0.818192	-0.0832742	0.586369	-0.0267244	0.824421	0.215489	0.214222
BS00066770_51	0	0	-0.740467	0.0021709	-0.564046	0.0208955	-0.487968	0.0100291	-0.598258	0.0508409
BS00066847_51	0	0	NaN	NA	NaN	NA	NaN	NA	NaN	NA
BS00066902_51	0	0	NaN	NA	NaN	NA	NaN	NA	NaN	NA
BS00066976_51	0	0	-3.13093	0.157061	-4.77698	0.03239	4.12361	0.0184891	0.931586	0.704789
BS00067015_51	0	0	NaN	NA	NaN	NA	NaN	NA	NaN	NA
BS00067163_51	0	0	NaN	NA	NaN	NA	NaN	NA	NaN	NA
BS00067280_51	0	0	NaN	NA	NaN	NA	NaN	NA	NaN	NA
BS00067339_51	0	0	0.28505	0.126351	0.162141	0.413578	0.106514	0.469655	-0.00607985	0.977206
BS00067436_51	0	0	0.198252	0.39953	0.615215	0.00800413	0.170776	0.375354	0.236439	0.380633
BS00067452_51	0	0	NaN	NA	NaN	NA	NaN	NA	NaN	NA
BS00067572_51	0	0	0.164036	0.518307	0.00962739	0.971241	0.160759	0.435427	-0.438402	0.131173
BS00067588_51	0	0	NaN	NA	NaN	NA	NaN	NA	NaN	NA
BS00067742_51	0	0	-0.144385	0.360819	-0.045838	0.775553	0.0465159	0.701622	0.205621	0.263554
BS00067748_51	0	0	0.176447	0.25425	0.189655	0.225388	0.0438912	0.720079	-0.0735937	0.678304
BS00067775_51	0	0	0.198884	0.343879	0.0241896	0.910241	0.00663847	0.968551	-0.353122	0.144653
BS00067841_51	0	0	0.00683129	0.964096	0.124976	0.416778	-0.0343327	0.774941	-0.0814133	0.756728
BS00067983_51	0	0	-0.00371334	0.985207	-0.186707	0.321084	0.168446	0.283241	-0.277251	0.250658
BS00068012_51	0	0	NaN	NA	NaN	NA	NaN	NA	NaN	NA
BS00068181_51	0	0	NaN	NA	NaN	NA	NaN	NA	NaN	NA
BS00068245_51	0	0	-0.0855193	0.60157	-0.129937	0.423784	-0.171621	0.184864	-0.165368	0.365242
BS00068415_51	0	0	NaN	NA	NaN	NA	NaN	NA	NaN	NA
BS00070903_51	0	0	0.357923	0.136188	0.369361	0.126953	-0.181522	0.157829	0.295698	0.0744994
BS00072839_51	0	0	-0.0832618	0.670366	-0.366067	0.0526626	0.0423245	0.777535	-0.0792844	0.705452
BS00072840_51	0	0	0.0886676	0.650514	0.360291	0.0561083	-0.0264251	0.85976	0.0957907	0.647795
BS00078098_51	0	0	NaN	NA	NaN	NA	NaN	NA	NaN	NA
BS00078431_51	0	0	-0.0423624	0.860648	0.224654	0.349777	0.00330092	0.985874	0.267134	0.319229
BS00078603_51	0	0	NaN	NA	NaN	NA	NaN	NA	NaN	NA
BS00079014_51	0	0	NaN	NA	NaN	NA	NaN	NA	NaN	NA
BS00079440_51	0	0	NaN	NA	NaN	NA	NaN	NA	NaN	NA
BS00079443_51	0	0	-0.361148	0.205151	-0.278313	0.334244	-0.166018	0.46202	0.155706	0.407187
BS00079989_51	0	0	-0.0604546	0.703866	-0.100712	0.52583	-0.154146	0.213351	-0.0191644	0.913783
BS00080318_51	0	0	-0.12833	0.467136	-0.0705087	0.694973	0.10098	0.461105	0.0716625	0.714421
BS00081120_51	0	0	NaN	NA	NaN	NA	NaN	NA	NaN	NA
BS00081578_51	0	0	NaN	NA	NaN	NA	NaN	NA	NaN	NA
BS00082423_51	0	0	NaN	NA	NaN	NA	NaN	NA	NaN	NA
BS00083504_51	0	0	2.19465	0.268229	3.6026	0.0724055	1.34931	0.389217	1.0595	0.629525
BS00086329_51	0	0	NaN	NA	NaN	NA	NaN	NA	NaN	NA
BS00086534_51	0	0	NaN	NA	NaN	NA	NaN	NA	NaN	NA
BS00087451_51	0	0	-0.0554905	0.724946	-0.0575865	0.716533	-0.203665	0.0982625	-0.0166352	0.932545
BS00088039_51	0	0	0.00164226	0.991508	0.158975	0.300861	0.0740515	0.542693	-0.130898	0.443464
BS00089031_51	0	0	-0.069026	0.636157	-0.0043009	0.976644	0.0158393	0.890351	-0.109936	0.498894
BS00089081_51	0	0	NaN	NA	NaN	NA	NaN	NA	NaN	NA
BS00089563_51	0	0	-0.162094	0.432826	-0.235708	0.249923	0.0323591	0.840686	0.183003	0.425173
BS00090073_51	0	0	-1.44507	0.354899	-1.54632	0.327271	-0.628058	0.611342	-0.572045	0.745901
BS00090277_51	0	0	-0.0909223	0.73537	-0.193061	0.452661	0.227517	0.281738	-0.120488	0.70227
BS00090945_51	0	0	0.257993	0.279427	0.26025	0.273282	0.0834802	0.652312	0.267729	0.304439
BS00091034_51	0	0	NaN	NA	NaN	NA	NaN	NA	NaN	NA
BS00091099_51	0	0	NaN	NA	NaN	NA	NaN	NA	NaN	NA
BS00091766_51	0	0	NaN	NA	NaN	NA	NaN	NA	NaN	NA
BS00091887_51	0	0	-0.340573	0.0887034	-0.305717	0.12708	0.0886267	0.578951	-0.060234	0.801532
BS00091909_51	0	0	NaN	NA	NaN	NA	NaN	NA	NaN	NA
BS00092273_51	0	0	-0.16057	0.373581	0.000949699	0.99588	0.0402342	0.794122	-0.324296	0.146989
BS00092630_51	0	0	-0.235079	0.178442	-0.302867	0.0865581	-0.0210115	0.883788	-0.335153	0.0670904
BS00093036_51	0	0	-0.303387	0.0931216	-0.305012	0.0820016	-0.173757	0.217182	0.178784	0.378466
BS00093111_51	0	0	NaN	NA	NaN	NA	NaN	NA	NaN	NA
BS00093377_51	0	0	NaN	NA	NaN	NA	NaN	NA	NaN	NA
BS00093841_51	0	0	NaN	NA	NaN	NA	NaN	NA	NaN	NA
BS00093857_51	0	0	NaN	NA	NaN	NA	NaN	NA	NaN	NA
BS00094172_51	0	0	3.26158	0.141289	4.76675	0.0334194	1.39189	0.427193	-0.282856	0.908303
BS00094480_51	0	0	NaN	NA	NaN	NA	NaN	NA	NaN	NA
BS00094895_51	0	0	NaN	NA	NaN	NA	NaN	NA	NaN	NA
BS00095826_51	0	0	-0.0547055	0.739133	-0.272206	0.0901492	-0.13242	0.298211	-0.0123524	0.946569
BS00096024_51	0	0	NaN	NA	NaN	NA	NaN	NA	NaN	NA
BS00096470_51	0	0	NaN	NA	NaN	NA	NaN	NA	NaN	NA
BS00096498_51	0	0	0.151163	0.341251	0.0930141	0.56478	0.111182	0.383724	-0.114105	0.538197
BS00097481_51	0	0	0.910146	0.682314	0.86067	0.699826	-0.267011	0.878561	-2.08498	0.394788
BS00099097_51	0	0	0.125532	0.4076	0.0715625	0.648452	0.117715	0.346478	0.268922	0.157565
BS00099983_51	0	0	NaN	NA	NaN	NA	NaN	NA	NaN	NA
BS00101500_51	0	0	0.0307003	0.8466	0.0378191	0.812256	0.190084	0.124228	-0.0290568	0.883176
BS00103275_51	0	0	0.178618	0.461456	0.409183	0.0488505	-0.059946	0.752873	0.154222	0.499456
BS00105022_51	0	0	NaN	NA	NaN	NA	NaN	NA	NaN	NA
BS00108577_51	0	0	NaN	NA	NaN	NA	NaN	NA	NaN	NA
BS00109813_51	0	0	0.224672	0.236628	0.35923	0.0560776	0.0191054	0.899274	-0.128679	0.538229
BS00109999_51	0	0	-0.0861263	0.587076	-0.17482	0.273635	-3.80089e-06	0.999976	-0.0786154	0.658637
BS00110104_51	0	0	-0.0303237	0.869453	0.0138949	0.939533	-0.09215	0.512303	0.171969	0.440325
BS00110405_51	0	0	NaN	NA	NaN	NA	NaN	NA	NaN	NA
BS00110452_51	0	0	NaN	NA	NaN	NA	NaN	NA	NaN	NA
CAP11_c1716_97	0	0	NaN	NA	NaN	NA	NaN	NA	NaN	NA
CAP11_c1820_244	0	0	0.102031	0.559087	0.283845	0.0644028	0.164925	0.172149	0.287937	0.0876347
CAP11_c3631_75	0	0	NaN	NA	NaN	NA	NaN	NA	NaN	NA
CAP11_c3942_361	0	0	NaN	NA	NaN	NA	NaN	NA	NaN	NA
CAP11_c59_418	0	0	0.255431	0.0955766	0.234318	0.12753	0.0590021	0.626116	-0.388401	0.0244851
CAP12_c1906_217	0	0	-0.63086	0.118248	-0.0224699	0.955237	-0.568228	0.0826062	0.502789	0.307183
CAP12_c259_307	0	0	NaN	NA	NaN	NA	NaN	NA	NaN	NA
CAP12_c2800_262	0	0	NaN	NA	NaN	NA	NaN	NA	NaN	NA
CAP12_c3074_192	0	0	0.156819	0.296087	0.154681	0.306556	0.158596	0.18234	-0.115547	0.490953
CAP12_rep_c3953_177	0	0	NaN	NA	NaN	NA	NaN	NA	NaN	NA
CAP12_rep_c6956_169	0	0	-0.0367955	0.844573	-0.0938488	0.617414	-0.0450944	0.768023	-0.509969	0.0166428
CAP12_rep_c7064_56	0	0	NaN	NA	NaN	NA	NaN	NA	NaN	NA
CAP7_c11553_123	0	0	NaN	NA	NaN	NA	NaN	NA	NaN	NA
CAP7_c2116_545	0	0	NaN	NA	NaN	NA	NaN	NA	NaN	NA
CAP7_c2695_75	0	0	NaN	NA	NaN	NA	NaN	NA	NaN	NA
CAP7_c302_518	0	0	-0.00819478	0.955335	0.00439576	0.975968	0.145289	0.204279	0.0287797	0.873056
CAP7_c3438_196	0	0	NaN	NA	NaN	NA	NaN	NA	NaN	NA
CAP7_c3814_303	0	0	0.561554	0.0206268	-0.068887	0.854946	0.201859	0.546304	0.259815	0.374424
CAP7_c6223_318	0	0	NaN	NA	NaN	NA	NaN	NA	NaN	NA
CAP7_c6528_99	0	0	0.265813	0.258331	-0.0433318	0.853196	0.16074	0.400087	-0.162859	0.551849
CAP7_c7296_88	0	0	0.123601	0.387047	0.108588	0.451395	-0.00777919	0.944468	0.166694	0.29684
CAP7_c756_255	0	0	NaN	NA	NaN	NA	NaN	NA	NaN	NA
CAP7_c8713_356	0	0	0.0408921	0.775622	0.0330919	0.819446	-0.0389172	0.729418	-0.0245512	0.894816
CAP7_c9226_239	0	0	NaN	NA	NaN	NA	NaN	NA	NaN	NA
CAP7_rep_c12580_266	0	0	NaN	NA	NaN	NA	NaN	NA	NaN	NA
CAP8_c2210_103	0	0	NaN	NA	NaN	NA	NaN	NA	NaN	NA
CAP8_c2277_179	0	0	0.0383302	0.788892	0.0275112	0.849066	-0.0167897	0.880955	0.0265796	0.886051
CAP8_c4697_108	0	0	0.233453	0.462924	8.77716e-07	0.999998	0.3442	0.163785	0.635206	0.07565
CAP8_c5043_190	0	0	-0.169067	0.473894	0.142687	0.551794	-0.0974779	0.619697	0.43298	0.125979
CAP8_c5043_351	0	0	NaN	NA	NaN	NA	NaN	NA	NaN	NA
CAP8_c5161_541	0	0	NaN	NA	NaN	NA	NaN	NA	NaN	NA
CAP8_c806_297	0	0	-0.162097	0.531092	-0.149299	0.57207	0.0551215	0.645671	-0.666023	0.0942355
CAP8_c909_312	0	0	-0.136486	0.356604	-0.160782	0.281984	-0.0607937	0.600687	-0.00116032	0.994345
CAP8_c9110_427	0	0	NaN	NA	NaN	NA	NaN	NA	NaN	NA
CAP8_rep_c3781_99	0	0	NaN	NA	NaN	NA	NaN	NA	NaN	NA
CAP8_rep_c9642_82	0	0	NaN	NA	NaN	NA	NaN	NA	NaN	NA
D_contig03185_174	0	0	NaN	NA	NaN	NA	NaN	NA	NaN	NA
D_contig09096_210	0	0	NaN	NA	NaN	NA	NaN	NA	NaN	NA
D_contig10996_530	0	0	NaN	NA	NaN	NA	NaN	NA	NaN	NA
D_contig12192_450	0	0	NaN	NA	NaN	NA	NaN	NA	NaN	NA
D_contig16084_234	0	0	NaN	NA	NaN	NA	NaN	NA	NaN	NA
D_contig39379_541	0	0	NaN	NA	NaN	NA	NaN	NA	NaN	NA
D_contig79290_372	0	0	NaN	NA	NaN	NA	NaN	NA	NaN	NA
D_F1BEJMU01EDD7B_130	0	0	NaN	NA	NaN	NA	NaN	NA	NaN	NA
D_F1BEJMU02GB94Z_188	0	0	NaN	NA	NaN	NA	NaN	NA	NaN	NA
D_F5XZDLF01B7ECX_54	0	0	-0.0207255	0.893102	-0.0836394	0.58908	0.151354	0.220569	0.214102	0.218864
D_GA8KES401DISTP_65	0	0	NaN	NA	NaN	NA	NaN	NA	NaN	NA
D_GB5Y7FA01EHPZX_186	0	0	NaN	NA	NaN	NA	NaN	NA	NaN	NA
D_GB5Y7FA02HBLTO_213	0	0	NaN	NA	NaN	NA	NaN	NA	NaN	NA
D_GB5Y7FA02I369B_378	0	0	NaN	NA	NaN	NA	NaN	NA	NaN	NA
D_GBB4FNX01A1ZCW_138	0	0	NaN	NA	NaN	NA	NaN	NA	NaN	NA
D_GBUVHFX02FY8QG_158	0	0	NaN	NA	NaN	NA	NaN	NA	NaN	NA
D_GDEEGVY01DD44S_389	0	0	NaN	NA	NaN	NA	NaN	NA	NaN	NA
D_GDEEGVY02FN6KZ_98	0	0	NaN	NA	NaN	NA	NaN	NA	NaN	NA
D_GDS7LZN01CBWNE_99	0	0	NaN	NA	NaN	NA	NaN	NA	NaN	NA
D_wsnpbe403818_Contig1_1	0	0	NaN	NA	NaN	NA	NaN	NA	NaN	NA
Ex_c10068_1509	0	0	NaN	NA	NaN	NA	NaN	NA	NaN	NA
Ex_c102862_798	0	0	NaN	NA	NaN	NA	NaN	NA	NaN	NA
Ex_c104539_35	0	0	-0.189852	0.398959	-0.305048	0.150449	-0.0824314	0.624677	-0.169121	0.510853
Ex_c10478_746	0	0	0.128249	0.443309	0.0892035	0.599726	-0.0147323	0.913077	-0.0571841	0.806497
Ex_c11348_1256	0	0	0.157902	0.309574	0.252366	0.103312	0.0537179	0.659331	0.194904	0.250502
Ex_c12763_662	0	0	0.0037871	0.993588	-0.0156246	0.973987	0.478633	0.196244	-0.0451607	0.931894
Ex_c1334_889	0	0	NaN	NA	NaN	NA	NaN	NA	NaN	NA
Ex_c1344_1859	0	0	0.0586306	0.779868	0.205363	0.335079	-0.237987	0.0555521	-0.100184	0.534215
Ex_c17379_1431	0	0	-0.150462	0.724414	-0.13328	0.752049	0.556514	0.0961009	0.588107	0.223078
Ex_c17993_470	0	0	-0.0335855	0.815604	-0.0770275	0.594988	-0.0463471	0.685704	-0.251341	0.121261
Ex_c2389_1634	0	0	NaN	NA	NaN	NA	NaN	NA	NaN	NA
Ex_c24586_2387	0	0	NaN	NA	NaN	NA	NaN	NA	NaN	NA
Ex_c25733_348	0	0	0.140133	0.544555	0.279878	0.222714	0.129246	0.480062	-0.269548	0.318207
Ex_c27573_760	0	0	NaN	NA	NaN	NA	NaN	NA	NaN	NA
Ex_c28329_716	0	0	NaN	NA	NaN	NA	NaN	NA	NaN	NA
Ex_c32540_659	0	0	NaN	NA	NaN	NA	NaN	NA	NaN	NA
Ex_c5317_662	0	0	-0.141764	0.335935	-0.0366021	0.809473	-0.0100814	0.932403	0.0768568	0.633554
Ex_c5902_360	0	0	0.0419962	0.840573	0.169099	0.424191	-0.248753	0.0437712	-0.100719	0.530398
Ex_c66350_301	0	0	0.162214	0.684597	-0.108835	0.78409	-0.119917	0.704164	-0.1267	0.77271
Ex_c67202_741	0	0	0.0216452	0.883884	-0.0311163	0.830235	-0.174381	0.124321	-0.301021	0.0594847
Ex_c69054_723	0	0	NaN	NA	NaN	NA	NaN	NA	NaN	NA
Ex_c70834_198	0	0	NaN	NA	NaN	NA	NaN	NA	NaN	NA
Ex_c721_2374	0	0	-0.430002	0.168953	-0.274242	0.381728	-0.169072	0.520213	-0.0295543	0.916382
Ex_c8514_1342	0	0	-0.180754	0.336472	0.177197	0.385178	0.0555551	0.687376	0.715468	0.447275
Ex_c9615_574	0	0	NaN	NA	NaN	NA	NaN	NA	NaN	NA
Excalibur_c100531_251	0	0	-0.0157983	0.932533	-0.0505452	0.788179	0.0115624	0.93753	-0.00276805	0.990211
Excalibur_c10063_93	0	0	NaN	NA	NaN	NA	NaN	NA	NaN	NA
Excalibur_c100910_239	0	0	NaN	NA	NaN	NA	NaN	NA	NaN	NA
Excalibur_c10122_789	0	0	0.402172	0.100632	-1.60625	0.16698	-1.63742	0.186033	0.107633	0.728886
Excalibur_c10319_229	0	0	0.166549	0.552473	0.115521	0.680049	-0.412517	0.0637209	-0.673433	0.04525
Excalibur_c10496_651	0	0	0.102308	0.525459	0.0090313	0.955299	0.0178689	0.888285	0.253327	0.15983
Excalibur_c1066_303	0	0	0.156511	0.474946	0.250136	0.25424	0.00467687	0.978787	-0.0616507	0.804379
Excalibur_c11133_209	0	0	NaN	NA	NaN	NA	NaN	NA	NaN	NA
Excalibur_c113341_139	0	0	-0.18185	0.448328	0.0561466	0.808707	0.177025	0.350294	0.175912	0.545029
Excalibur_c114401_105	0	0	NaN	NA	NaN	NA	NaN	NA	NaN	NA
Excalibur_c114791_328	0	0	-0.0657887	0.644153	-0.114048	0.43552	-0.0346252	0.761712	0.0133033	0.938605
Excalibur_c11588_406	0	0	-0.151981	0.711999	-0.0174942	0.967459	0.121831	0.706296	-0.790403	0.0875216
Excalibur_c11615_244	0	0	NaN	NA	NaN	NA	NaN	NA	NaN	NA
Excalibur_c11939_140	0	0	0.243401	0.91281	0.0936029	0.966798	-0.530499	0.761066	-1.63309	0.511288
Excalibur_c12085_276	0	0	0.338545	0.0606367	0.358975	0.041431	0.0643124	0.649319	-0.109995	0.588571
Excalibur_c12254_2003	0	0	NaN	NA	NaN	NA	NaN	NA	NaN	NA
Excalibur_c12464_390	0	0	NaN	NA	NaN	NA	NaN	NA	NaN	NA
Excalibur_c12980_2392	0	0	-0.401575	0.129452	-0.372017	0.166543	0.0565305	0.787036	-0.484234	0.105525
Excalibur_c13094_523	0	0	NaN	NA	NaN	NA	NaN	NA	NaN	NA
Excalibur_c1310_414	0	0	0.0186684	0.905057	-0.198242	0.209292	-0.039799	0.753255	-0.0393062	0.840497
Excalibur_c13339_561	0	0	NaN	NA	NaN	NA	NaN	NA	NaN	NA
Excalibur_c13709_2568	0	0	NaN	NA	NaN	NA	NaN	NA	NaN	NA
Excalibur_c1451_660	0	0	NaN	NA	NaN	NA	NaN	NA	NaN	NA
Excalibur_c14912_1128	0	0	NaN	NA	NaN	NA	NaN	NA	NaN	NA
Excalibur_c14943_695	0	0	NaN	NA	NaN	NA	NaN	NA	NaN	NA
Excalibur_c15009_1129	0	0	NaN	NA	NaN	NA	NaN	NA	NaN	NA
Excalibur_c15426_661	0	0	NaN	NA	NaN	NA	NaN	NA	NaN	NA
Excalibur_c15692_532	0	0	NaN	NA	NaN	NA	NaN	NA	NaN	NA
Excalibur_c15744_322	0	0	-0.10219	0.670858	0.126582	0.588868	0.112066	0.541648	0.139147	0.634531
Excalibur_c15844_1470	0	0	0.0429771	0.826757	-0.22219	0.232438	0.0268261	0.840375	-0.0895321	0.697106
Excalibur_c16197_748	0	0	-0.0594302	0.8194	-0.194342	0.462417	0.200383	0.333819	0.207803	0.488956
Excalibur_c16569_765	0	0	0.211644	0.143976	0.22935	0.106763	0.0345522	0.755216	-0.141606	0.366783
Excalibur_c16851_142	0	0	NaN	NA	NaN	NA	NaN	NA	NaN	NA
Excalibur_c17456_428	0	0	NaN	NA	NaN	NA	NaN	NA	NaN	NA
Excalibur_c17487_51	0	0	NaN	NA	NaN	NA	NaN	NA	NaN	NA
Excalibur_c18353_55	0	0	NaN	NA	NaN	NA	NaN	NA	NaN	NA
Excalibur_c18410_136	0	0	-0.420951	0.0228472	-0.435443	0.0179283	-0.0769465	0.681498	-0.456785	0.0329734
Excalibur_c18417_285	0	0	0.50631	0.0360809	-0.182554	0.62308	0.0325884	0.921092	0.326525	0.261685
Excalibur_c18514_238	0	0	NaN	NA	NaN	NA	NaN	NA	NaN	NA
Excalibur_c19078_210	0	0	-0.0680785	0.695938	0.0578579	0.738561	-0.138334	0.314354	-0.153263	0.398124
Excalibur_c1936_1072	0	0	-0.0416067	0.841065	0.388721	0.0477598	0.124655	0.424771	0.100852	0.655141
Excalibur_c19455_3760	0	0	3.26158	0.141289	4.76675	0.0334194	1.39189	0.427193	-0.282856	0.908303
Excalibur_c19499_948	0	0	0.084507	0.576478	0.0200108	0.8963	0.17274	0.156635	0.275706	0.116088
Excalibur_c19857_549	0	0	NaN	NA	NaN	NA	NaN	NA	NaN	NA
Excalibur_c20050_133	0	0	NaN	NA	NaN	NA	NaN	NA	NaN	NA
Excalibur_c20062_195	0	0	0.280537	0.0755735	0.29542	0.0566254	0.0330392	0.787547	0.149899	0.407129
Excalibur_c20196_503	0	0	NaN	NA	NaN	NA	NaN	NA	NaN	NA
Excalibur_c20260_137	0	0	0.134189	0.732618	0.199725	0.611574	0.341201	0.269214	0.0781533	0.856453
Excalibur_c20392_1075	0	0	-0.208525	0.175079	-0.257623	0.097445	0.121005	0.379523	-0.0289035	0.867648
Excalibur_c20459_1081	0	0	-0.0171559	0.963696	0.0518405	0.891654	0.51248	0.105217	0.502096	0.29998
Excalibur_c20486_268	0	0	-0.0164497	0.915052	-0.0172066	0.911978	-0.143883	0.236426	0.0379775	0.832085
Excalibur_c21486_352	0	0	NaN	NA	NaN	NA	NaN	NA	NaN	NA
Excalibur_c21727_851	0	0	-0.325787	0.0688225	-0.183494	0.3151	-0.0446798	0.769671	0.298249	0.112906
Excalibur_c22419_460	0	0	NaN	NA	NaN	NA	NaN	NA	NaN	NA
Excalibur_c23239_783	0	0	NaN	NA	NaN	NA	NaN	NA	NaN	NA
Excalibur_c23473_451	0	0	NaN	NA	NaN	NA	NaN	NA	NaN	NA
Excalibur_c23921_738	0	0	NaN	NA	NaN	NA	NaN	NA	NaN	NA
Excalibur_c24041_794	0	0	-0.093226	0.708887	-0.0775152	0.751745	0.115554	0.381804	0.0161558	0.950915
Excalibur_c24051_502	0	0	-0.125146	0.743796	-0.225171	0.562847	-0.554351	0.0720572	-0.969131	0.0390405
Excalibur_c24307_739	0	0	NaN	NA	NaN	NA	NaN	NA	NaN	NA
Excalibur_c24354_465	0	0	0.028528	0.922097	0.403257	0.16899	0.242084	0.304175	0.273786	0.407202
Excalibur_c24511_1196	0	0	0.143464	0.301807	0.0553879	0.691019	-0.0532638	0.66631	0.104619	0.494534
Excalibur_c24638_380	0	0	-0.215739	0.303941	-0.301299	0.159146	-0.159817	0.345945	0.209658	0.370859
Excalibur_c24825_539	0	0	NaN	NA	NaN	NA	NaN	NA	NaN	NA
Excalibur_c24829_189	0	0	NaN	NA	NaN	NA	NaN	NA	NaN	NA
Excalibur_c24830_415	0	0	0.0858853	0.57533	-0.0698988	0.652003	0.0766889	0.528573	-0.311094	0.0729422
Excalibur_c25043_618	0	0	NaN	NA	NaN	NA	NaN	NA	NaN	NA
Excalibur_c2578_1966	0	0	-0.0142755	0.921589	-0.06119	0.674254	-0.141233	0.213889	-0.307888	0.0619148
Excalibur_c25891_1402	0	0	0.0752268	0.597291	0.177356	0.224902	0.131611	0.236548	-0.290001	0.0646752
Excalibur_c25921_230	0	0	NaN	NA	NaN	NA	NaN	NA	NaN	NA
Excalibur_c25948_366	0	0	0.225694	0.275762	0.31584	0.132875	0.11072	0.396588	0.252711	0.182806
Excalibur_c25991_184	0	0	NaN	NA	NaN	NA	NaN	NA	NaN	NA
Excalibur_c26226_458	0	0	-0.214598	0.48719	-0.195026	0.531467	-0.0930403	0.611675	0.108743	0.548746
Excalibur_c26688_138	0	0	NaN	NA	NaN	NA	NaN	NA	NaN	NA
Excalibur_c26754_433	0	0	NaN	NA	NaN	NA	NaN	NA	NaN	NA
Excalibur_c26984_128	0	0	NaN	NA	NaN	NA	NaN	NA	NaN	NA
Excalibur_c27139_516	0	0	NaN	NA	NaN	NA	NaN	NA	NaN	NA
Excalibur_c27279_699	0	0	NaN	NA	NaN	NA	NaN	NA	NaN	NA
Excalibur_c27500_469	0	0	0.282699	0.208044	0.354483	0.136989	0.0771255	0.523366	0.553084	0.0597695
Excalibur_c27675_912	0	0	-0.0431987	0.830171	0.00478113	0.98052	0.206402	0.18946	0.137577	0.560274
Excalibur_c27873_266	0	0	3.13093	0.157061	4.77698	0.03239	-4.12361	0.0184891	-0.931586	0.704789
Excalibur_c27948_1073	0	0	0.12712	0.643971	0.472693	0.086463	0.0853763	0.698776	0.171033	0.592766
Excalibur_c27950_459	0	0	NaN	NA	NaN	NA	NaN	NA	NaN	NA
Excalibur_c2819_2310	0	0	0.197839	0.387688	0.275726	0.202204	0.00146556	0.993357	-0.0453323	0.86253
Excalibur_c28854_1580	0	0	-0.209965	0.492559	-0.816477	0.0391043	0.254677	0.263136	0.510043	0.134544
Excalibur_c2887_131	0	0	NaN	NA	NaN	NA	NaN	NA	NaN	NA
Excalibur_c29102_933	0	0	NaN	NA	NaN	NA	NaN	NA	NaN	NA
Excalibur_c29127_552	0	0	-0.0729948	0.619939	-0.050962	0.727847	0.102501	0.373063	0.0734331	0.681218
Excalibur_c29205_537	0	0	NaN	NA	NaN	NA	NaN	NA	NaN	NA
Excalibur_c29639_65	0	0	0.0170222	0.916939	0.112904	0.493665	-0.0779632	0.651379	0.0535055	0.762678
Excalibur_c29707_318	0	0	0.0571386	0.766879	-0.0961978	0.606141	-0.121448	0.417337	-0.0699498	0.741432
Excalibur_c29748_954	0	0	NaN	NA	NaN	NA	NaN	NA	NaN	NA
Excalibur_c2978_667	0	0	-0.167731	0.33849	-0.00232354	0.989387	-0.0255363	0.856116	-0.321856	0.107508
Excalibur_c30167_243	0	0	-0.0529905	0.720219	-0.00511633	0.972643	-0.109291	0.350433	-0.170171	0.311162
Excalibur_c30482_898	0	0	NaN	NA	NaN	NA	NaN	NA	NaN	NA
Excalibur_c30569_384	0	0	NaN	NA	NaN	NA	NaN	NA	NaN	NA
Excalibur_c30648_924	0	0	NaN	NA	NaN	NA	NaN	NA	NaN	NA
Excalibur_c30778_271	0	0	NaN	NA	NaN	NA	NaN	NA	NaN	NA
Excalibur_c30975_133	0	0	NaN	NA	NaN	NA	NaN	NA	NaN	NA
Excalibur_c3120_1173	0	0	NaN	NA	NaN	NA	NaN	NA	NaN	NA
Excalibur_c31499_732	0	0	NaN	NA	NaN	NA	NaN	NA	NaN	NA
Excalibur_c31864_713	0	0	NaN	NA	NaN	NA	NaN	NA	NaN	NA
Excalibur_c32366_122	0	0	-0.0296378	0.838812	0.026144	0.858029	-0.165522	0.157069	-0.297718	0.0719881
Excalibur_c32422_152	0	0	-0.160449	0.335327	-0.112382	0.502886	-0.0147602	0.908624	0.210424	0.244898
Excalibur_c32630_104	0	0	0.0715754	0.6796	0.0655503	0.705955	0.0568177	0.654765	0.171069	0.352003
Excalibur_c32668_467	0	0	-0.195576	0.297852	-0.127877	0.505058	-0.0041343	0.978089	0.0551088	0.795864
Excalibur_c3270_1566	0	0	NaN	NA	NaN	NA	NaN	NA	NaN	NA
Excalibur_c32739_698	0	0	-0.15074	0.4894	-0.384786	0.0827737	0.103827	0.555028	0.228979	0.367235
Excalibur_c3341_519	0	0	NaN	NA	NaN	NA	NaN	NA	NaN	NA
Excalibur_c33470_175	0	0	0.0790438	0.803636	0.0353014	0.912272	0.309489	0.219507	0.360732	0.312662
Excalibur_c33550_75	0	0	-0.132022	0.425111	-0.0566772	0.734194	-0.134858	0.300496	0.30044	0.103803
Excalibur_c34069_487	0	0	NaN	NA	NaN	NA	NaN	NA	NaN	NA
Excalibur_c34189_122	0	0	0.129064	0.76486	0.319372	0.465367	0.0276935	0.931916	-0.732786	0.113383
Excalibur_c34625_281	0	0	NaN	NA	NaN	NA	NaN	NA	NaN	NA
Excalibur_c34649_556	0	0	-0.200114	0.220849	-0.19603	0.235583	-0.10902	0.404402	0.205964	0.274529
Excalibur_c34807_431	0	0	0.82298	0.0280532	0.260359	0.485329	0.274577	0.356468	-0.524737	0.227258
Excalibur_c35203_334	0	0	NaN	NA	NaN	NA	NaN	NA	NaN	NA
Excalibur_c3556_520	0	0	NaN	NA	NaN	NA	NaN	NA	NaN	NA
Excalibur_c35919_107	0	0	-0.151607	0.459438	-0.256084	0.117543	-0.0679894	0.596105	-0.265265	0.146819
Excalibur_c36280_764	0	0	-0.0267502	0.849244	0.0458653	0.745358	-0.104755	0.34645	-0.0155411	0.922499
Excalibur_c36725_96	0	0	-0.0942366	0.631173	-0.136512	0.486855	-0.239702	0.125378	-0.0803934	0.713563
Excalibur_c3698_739	0	0	0.0250368	0.864954	0.0864575	0.563236	0.0302052	0.7968	-0.122418	0.457338
Excalibur_c37115_306	0	0	0.0196113	0.893953	0.0526536	0.723781	-0.115252	0.341243	-0.0839983	0.608875
Excalibur_c37474_242	0	0	-0.0624397	0.827335	-0.0721512	0.805913	-0.122034	0.314474	0.425436	0.39867
Excalibur_c37565_709	0	0	NaN	NA	NaN	NA	NaN	NA	NaN	NA
Excalibur_c3762_715	0	0	-0.0237582	0.870871	-0.0217177	0.883054	-0.0543885	0.644345	0.221396	0.183544
Excalibur_c37696_192	0	0	-2.04851	0.109408	-1.3827	0.285596	-1.78902	0.0746708	-0.878156	0.534308
Excalibur_c3801_814	0	0	0.0622592	0.708614	0.0684522	0.683536	0.00248458	0.984682	-0.206771	0.315634
Excalibur_c3821_1355	0	0	NaN	NA	NaN	NA	NaN	NA	NaN	NA
Excalibur_c38547_118	0	0	NaN	NA	NaN	NA	NaN	NA	NaN	NA
Excalibur_c39215_100	0	0	NaN	NA	NaN	NA	NaN	NA	NaN	NA
Excalibur_c39238_158	0	0	-0.251537	0.396815	-0.483256	0.107899	-0.384203	0.106179	-0.211589	0.519341
Excalibur_c3948_1315	0	0	-0.487679	0.0917561	-0.397175	0.178213	-0.246494	0.281488	0.010236	0.975008
Excalibur_c3969_713	0	0	NaN	NA	NaN	NA	NaN	NA	NaN	NA
Excalibur_c40202_114	0	0	-0.130228	0.373255	-0.0277164	0.848585	-0.0565055	0.653949	-0.0495335	0.76171
Excalibur_c4030_1770	0	0	NaN	NA	NaN	NA	NaN	NA	NaN	NA
Excalibur_c4031_1227	0	0	NaN	NA	NaN	NA	NaN	NA	NaN	NA
Excalibur_c40820_335	0	0	NaN	NA	NaN	NA	NaN	NA	NaN	NA
Excalibur_c41125_360	0	0	-0.186444	0.620605	-0.104699	0.783821	0.218204	0.466341	-0.035526	0.933491
Excalibur_c41477_1272	0	0	NaN	NA	NaN	NA	NaN	NA	NaN	NA
Excalibur_c41490_397	0	0	0.111337	0.782947	-0.409679	0.306779	0.354154	0.272493	-0.182323	0.696287
Excalibur_c4167_231	0	0	-3.13093	0.157061	-4.77698	0.03239	4.12361	0.0184891	0.931586	0.704789
Excalibur_c41710_417	0	0	-0.304315	0.0735796	-0.32086	0.0612633	-0.340107	0.0117277	-0.403055	0.0317004
Excalibur_c41752_392	0	0	NaN	NA	NaN	NA	NaN	NA	NaN	NA
Excalibur_c41967_2009	0	0	NaN	NA	NaN	NA	NaN	NA	NaN	NA
Excalibur_c42413_442	0	0	NaN	NA	NaN	NA	NaN	NA	NaN	NA
Excalibur_c4261_1098	0	0	1.38225	0.408077	2.36798	0.16019	0.643731	0.625649	0.787834	0.671929
Excalibur_c4261_342	0	0	-0.287339	0.0866261	-0.229368	0.176612	-0.0610701	0.653445	0.253555	0.174217
Excalibur_c42667_427	0	0	NaN	NA	NaN	NA	NaN	NA	NaN	NA
Excalibur_c4283_201	0	0	NaN	NA	NaN	NA	NaN	NA	NaN	NA
Excalibur_c42928_135	0	0	-0.0237824	0.868647	-0.0311956	0.829652	-0.106407	0.348938	-0.0986678	0.53675
Excalibur_c42993_561	0	0	0.134806	0.512245	0.184995	0.374777	0.147482	0.357722	0.132553	0.546811
Excalibur_c43044_385	0	0	-0.163796	0.255804	-0.0163868	0.910566	-0.075886	0.557139	0.204619	0.2112
Excalibur_c43086_237	0	0	NaN	NA	NaN	NA	NaN	NA	NaN	NA
Excalibur_c43567_850	0	0	1.58118	0.310912	2.41624	0.125634	0.498676	0.685818	-0.861963	0.622381
Excalibur_c4361_309	0	0	NaN	NA	NaN	NA	NaN	NA	NaN	NA
Excalibur_c43740_95	0	0	NaN	NA	NaN	NA	NaN	NA	NaN	NA
Excalibur_c44325_339	0	0	NaN	NA	NaN	NA	NaN	NA	NaN	NA
Excalibur_c44694_414	0	0	3.26158	0.141289	4.76675	0.0334194	1.39189	0.427193	-0.282856	0.908303
Excalibur_c45099_1048	0	0	NaN	NA	NaN	NA	NaN	NA	NaN	NA
Excalibur_c45297_316	0	0	-0.167136	0.281474	-0.0921129	0.549012	-0.139843	0.251072	-0.192266	0.267682
Excalibur_c45861_189	0	0	-0.167694	0.281415	-0.0814973	0.608688	-0.126664	0.301175	-0.0495552	0.775835
Excalibur_c46178_303	0	0	-0.109332	0.627268	0.185127	0.413552	-0.260535	0.142454	0.00434272	0.98642
Excalibur_c46207_196	0	0	NaN	NA	NaN	NA	NaN	NA	NaN	NA
Excalibur_c4631_1608	0	0	-3.13093	0.157061	-4.77698	0.03239	4.12361	0.0184891	0.931586	0.704789
Excalibur_c46365_304	0	0	-0.356114	0.0674243	-0.267687	0.157727	-0.0543263	0.700098	-0.150094	0.463263
Excalibur_c46399_307	0	0	-0.143832	0.369723	-0.0185359	0.908918	-0.128882	0.342138	-0.10551	0.568987
Excalibur_c46695_219	0	0	NaN	NA	NaN	NA	NaN	NA	NaN	NA
Excalibur_c47013_1503	0	0	NaN	NA	NaN	NA	NaN	NA	NaN	NA
Excalibur_c47748_83	0	0	0.10026	0.516862	0.0886444	0.56449	-0.0548863	0.65636	-0.0343565	0.839482
Excalibur_c4789_2748	0	0	0.261235	0.222697	0.170202	0.434868	0.0958323	0.576499	-0.20401	0.39977
Excalibur_c47990_159	0	0	NaN	NA	NaN	NA	NaN	NA	NaN	NA
Excalibur_c48379_413	0	0	NaN	NA	NaN	NA	NaN	NA	NaN	NA
Excalibur_c48379_461	0	0	NaN	NA	NaN	NA	NaN	NA	NaN	NA
Excalibur_c4876_832	0	0	NaN	NA	NaN	NA	NaN	NA	NaN	NA
Excalibur_c48841_1380	0	0	-0.0386696	0.800422	0.108178	0.483058	-0.0121853	0.920139	0.372831	0.0301958
Excalibur_c50185_87	0	0	NaN	NA	NaN	NA	NaN	NA	NaN	NA
Excalibur_c50559_622	0	0	0.0164316	0.910647	-0.257798	0.0873299	0.0164722	0.893965	-0.0190492	0.918543
Excalibur_c50665_1323	0	0	-0.0936157	0.546439	-0.181253	0.239821	-0.13701	0.264982	-0.327643	0.0566409
Excalibur_c5083_718	0	0	NaN	NA	NaN	NA	NaN	NA	NaN	NA
Excalibur_c50887_231	0	0	-0.0914104	0.632204	-0.263384	0.168031	-0.112103	0.44472	-0.522819	0.0143432
Excalibur_c51068_253	0	0	0.124769	0.645265	0.00527869	0.984131	0.0949198	0.649739	-0.0141604	0.960219
Excalibur_c51312_218	0	0	NaN	NA	NaN	NA	NaN	NA	NaN	NA
Excalibur_c5193_64	0	0	NaN	NA	NaN	NA	NaN	NA	NaN	NA
Excalibur_c52165_93	0	0	NaN	NA	NaN	NA	NaN	NA	NaN	NA
Excalibur_c5278_1075	0	0	NaN	NA	NaN	NA	NaN	NA	NaN	NA
Excalibur_c53055_524	0	0	0.117391	0.459905	-0.0187089	0.906112	0.0710239	0.566213	0.131202	0.496178
Excalibur_c5346_2716	0	0	NaN	NA	NaN	NA	NaN	NA	NaN	NA
Excalibur_c53516_119	0	0	NaN	NA	NaN	NA	NaN	NA	NaN	NA
Excalibur_c53799_458	0	0	0.054938	0.826684	0.0748622	0.766416	0.308502	0.118744	0.230579	0.413187
Excalibur_c53816_233	0	0	NaN	NA	NaN	NA	NaN	NA	NaN	NA
Excalibur_c53864_331	0	0	0.203429	0.160432	0.0667284	0.649734	0.0433906	0.740329	-0.138091	0.400668
Excalibur_c53930_53	0	0	0.274237	0.319079	0.325351	0.238772	-0.049602	0.807789	0.624839	0.0331059
Excalibur_c53981_77	0	0	-0.0173532	0.962918	0.172992	0.644679	0.077096	0.648748	0.105136	0.683302
Excalibur_c5438_274	0	0	NaN	NA	NaN	NA	NaN	NA	NaN	NA
Excalibur_c54388_193	0	0	NaN	NA	NaN	NA	NaN	NA	NaN	NA
Excalibur_c54941_571	0	0	-0.178182	0.408596	-0.293123	0.175927	-0.0701154	0.584566	-0.107446	0.552022
Excalibur_c55093_143	0	0	NaN	NA	NaN	NA	NaN	NA	NaN	NA
Excalibur_c55186_351	0	0	NaN	NA	NaN	NA	NaN	NA	NaN	NA
Excalibur_c55484_393	0	0	NaN	NA	NaN	NA	NaN	NA	NaN	NA
Excalibur_c5561_1013	0	0	NaN	NA	NaN	NA	NaN	NA	NaN	NA
Excalibur_c55959_651	0	0	NaN	NA	NaN	NA	NaN	NA	NaN	NA
Excalibur_c560_180	0	0	NaN	NA	NaN	NA	NaN	NA	NaN	NA
Excalibur_c56097_168	0	0	NaN	NA	NaN	NA	NaN	NA	NaN	NA
Excalibur_c5624_1026	0	0	-0.187594	0.214111	-0.111975	0.456713	-0.00720548	0.968504	0.235495	0.158572
Excalibur_c56798_364	0	0	0.193049	0.676281	0.183927	0.704388	0.654943	0.0618187	0.228826	0.641638
Excalibur_c57078_255	0	0	0.141503	0.326596	0.0148853	0.918788	0.000725583	0.995517	-0.208785	0.202162
Excalibur_c57590_187	0	0	NaN	NA	NaN	NA	NaN	NA	NaN	NA
Excalibur_c5801_177	0	0	-0.0258139	0.895292	0.0844953	0.670165	0.0477157	0.766909	0.265162	0.244138
Excalibur_c5838_110	0	0	NaN	NA	NaN	NA	NaN	NA	NaN	NA
Excalibur_c59016_839	0	0	NaN	NA	NaN	NA	NaN	NA	NaN	NA
Excalibur_c59090_145	0	0	NaN	NA	NaN	NA	NaN	NA	NaN	NA
Excalibur_c59263_96	0	0	0.12412	0.458875	0.0967084	0.571371	0.113181	0.389196	0.0400223	0.829749
Excalibur_c59479_514	0	0	NaN	NA	NaN	NA	NaN	NA	NaN	NA
Excalibur_c60683_908	0	0	-0.156198	0.50308	-0.0161365	0.944167	0.127222	0.478212	-0.187661	0.463785
Excalibur_c60964_203	0	0	NaN	NA	NaN	NA	NaN	NA	NaN	NA
Excalibur_c6108_394	0	0	-0.0507124	0.893764	-0.112324	0.7695	-0.510366	0.108893	-0.39121	0.423983
Excalibur_c6154_413	0	0	NaN	NA	NaN	NA	NaN	NA	NaN	NA
Excalibur_c61749_474	0	0	0.0760312	0.595642	0.0140047	0.925067	-0.132433	0.24612	-0.182279	0.254428
Excalibur_c61806_213	0	0	-0.50579	0.0158123	-0.746473	0.000289593	-0.216983	0.196211	-0.547617	0.0170125
Excalibur_c62090_277	0	0	-1.29628	0.560545	0.155419	0.945094	-1.61261	0.355727	0.0444555	0.985535
Excalibur_c6258_692	0	0	NaN	NA	NaN	NA	NaN	NA	NaN	NA
Excalibur_c62737_131	0	0	3.26158	0.141289	4.76675	0.0334194	1.39189	0.427193	-0.282856	0.908303
Excalibur_c63243_434	0	0	-0.0813043	0.606351	-0.20078	0.204663	0.0910888	0.464388	-0.0843111	0.614218
Excalibur_c63344_424	0	0	-0.0676608	0.687256	0.249631	0.151	0.0423396	0.749286	0.0712677	0.691851
Excalibur_c640_464	0	0	NaN	NA	NaN	NA	NaN	NA	NaN	NA
Excalibur_c64119_345	0	0	0.104668	0.597992	0.132145	0.506426	-1.61184	0.056887	0.276367	0.306975
Excalibur_c642_481	0	0	-0.116672	0.490202	-0.106623	0.53017	0.0372011	0.788266	0.136584	0.469333
Excalibur_c64302_103	0	0	NaN	NA	NaN	NA	NaN	NA	NaN	NA
Excalibur_c64439_87	0	0	-0.0518039	0.720688	0.0143492	0.921725	0.00190924	0.986629	-0.11886	0.460741
Excalibur_c65272_341	0	0	-0.233664	0.414516	0.0748293	0.787463	0.197886	0.398625	0.342066	0.368988
Excalibur_c65341_303	0	0	-0.0967396	0.66889	0.200564	0.377768	-0.266689	0.135328	0.00795144	0.975381
Excalibur_c65796_394	0	0	NaN	NA	NaN	NA	NaN	NA	NaN	NA
Excalibur_c6681_580	0	0	NaN	NA	NaN	NA	NaN	NA	NaN	NA
Excalibur_c6704_716	0	0	NaN	NA	NaN	NA	NaN	NA	NaN	NA
Excalibur_c6704_782	0	0	NaN	NA	NaN	NA	NaN	NA	NaN	NA
Excalibur_c6735_214	0	0	1.58118	0.310912	2.41624	0.125634	0.498676	0.685818	-0.861963	0.622381
Excalibur_c6782_253	0	0	0.0195707	0.919837	-0.0460718	0.810557	0.127101	0.41035	0.317541	0.158922
Excalibur_c6807_1155	0	0	0.0220404	0.893806	-0.0632501	0.702773	0.117096	0.364194	0.241385	0.201078
Excalibur_c685_165	0	0	0.334801	0.0942522	0.251685	0.208005	0.041385	0.798008	0.161382	0.477116
Excalibur_c6967_1852	0	0	NaN	NA	NaN	NA	NaN	NA	NaN	NA
Excalibur_c6967_553	0	0	NaN	NA	NaN	NA	NaN	NA	NaN	NA
Excalibur_c72359_56	0	0	-0.265323	0.380378	0.182231	0.530368	0.249631	0.278286	-0.0189886	0.954534
Excalibur_c7237_1084	0	0	NaN	NA	NaN	NA	NaN	NA	NaN	NA
Excalibur_c7255_697	0	0	0.773748	0.621335	0.822223	0.604881	0.713789	0.563485	-0.58193	0.742067
Excalibur_c7366_1475	0	0	NaN	NA	NaN	NA	NaN	NA	NaN	NA
Excalibur_c7366_1926	0	0	NaN	NA	NaN	NA	NaN	NA	NaN	NA
Excalibur_c73922_109	0	0	NaN	NA	NaN	NA	NaN	NA	NaN	NA
Excalibur_c73922_55	0	0	NaN	NA	NaN	NA	NaN	NA	NaN	NA
Excalibur_c74304_642	0	0	-0.432994	0.167717	-0.277659	0.377816	-0.0850743	0.740058	-0.1151	0.681724
Excalibur_c74397_238	0	0	0.272003	0.0570848	0.218131	0.130376	0.046757	0.931503	-0.114739	0.474646
Excalibur_c74858_243	0	0	0.0132358	0.933982	-0.010783	0.946387	-0.0466226	0.705662	-0.00690482	0.968777
Excalibur_c7546_1286	0	0	NaN	NA	NaN	NA	NaN	NA	NaN	NA
Excalibur_c7971_712	0	0	-0.121814	0.529353	-0.129603	0.500696	-0.194319	0.194979	-0.213198	0.330817
Excalibur_c8030_2139	0	0	-0.0452055	0.746784	-0.19597	0.168165	-0.148204	0.182981	-0.131181	0.399915
Excalibur_c8082_478	0	0	-1.98754	0.0748515	-2.25145	0.0454045	-0.514909	0.55759	-1.77366	0.14884
Excalibur_c81461_138	0	0	NaN	NA	NaN	NA	NaN	NA	NaN	NA
Excalibur_c8235_241	0	0	NaN	NA	NaN	NA	NaN	NA	NaN	NA
Excalibur_c8301_1555	0	0	NaN	NA	NaN	NA	NaN	NA	NaN	NA
Excalibur_c854_1459	0	0	NaN	NA	NaN	NA	NaN	NA	NaN	NA
Excalibur_c8658_335	0	0	-0.149248	0.308016	-0.0522819	0.719018	-0.0544161	0.666793	-0.0529907	0.745474
Excalibur_c88292_81	0	0	NaN	NA	NaN	NA	NaN	NA	NaN	NA
Excalibur_c8883_1144	0	0	-0.145466	0.43265	-0.0862829	0.640063	0.224049	0.354085	0.111181	0.61204
Excalibur_c8931_432	0	0	-0.243625	0.325472	0.175205	0.475561	-0.0859389	0.658707	0.55194	0.048454
Excalibur_c8994_1297	0	0	0.243401	0.91281	0.0936029	0.966798	-0.530499	0.761066	-1.63309	0.511288
Excalibur_c9001_569	0	0	NaN	NA	NaN	NA	NaN	NA	NaN	NA
Excalibur_c9149_1326	0	0	-0.263201	0.407071	-0.35134	0.271486	0.168226	0.502688	0.22318	0.537717
Excalibur_c9196_313	0	0	-0.0824511	0.552269	-0.115819	0.416949	-0.0839219	0.441381	0.14752	0.334217
Excalibur_c9210_168	0	0	0.334958	0.421905	0.296662	0.472463	-0.124565	0.690062	-0.718863	0.121608
Excalibur_c9258_1222	0	0	-0.0836435	0.640588	-0.0940909	0.607508	-0.191516	0.168822	-0.028455	0.887784
Excalibur_c9356_783	0	0	0.0342041	0.908443	0.306504	0.302796	-0.0153211	0.944851	-0.274003	0.38505
Excalibur_c93588_271	0	0	NaN	NA	NaN	NA	NaN	NA	NaN	NA
Excalibur_c9391_1016	0	0	NaN	NA	NaN	NA	NaN	NA	NaN	NA
Excalibur_c94658_59	0	0	0.107578	0.495246	0.102329	0.519075	0.0503195	0.688718	0.157833	0.384639
Excalibur_c94756_540	0	0	1.94724	0.283521	2.06286	0.261621	1.46431	0.304245	-1.17752	0.558375
Excalibur_c9525_755	0	0	NaN	NA	NaN	NA	NaN	NA	NaN	NA
Excalibur_c95327_51	0	0	-0.164642	0.415782	-0.176376	0.380412	-0.0667578	0.683551	0.164739	0.489055
Excalibur_c9563_1157	0	0	NaN	NA	NaN	NA	NaN	NA	NaN	NA
Excalibur_c9617_292	0	0	0.0337749	0.811716	0.0306157	0.830049	-0.175307	0.112964	0.0575743	0.730949
Excalibur_c9779_465	0	0	-0.0834691	0.620517	0.0428091	0.800039	-0.100777	0.44719	-0.191196	0.295724
Excalibur_c9846_1720	0	0	0.13234	0.364814	0.0307953	0.837757	-0.00801553	0.945724	-0.116959	0.465168
Excalibur_c99101_82	0	0	0.404154	0.0407163	0.321009	0.0988475	0.146186	0.352493	0.0712541	0.730293
Excalibur_rep_c101263_892	0	0	NaN	NA	NaN	NA	NaN	NA	NaN	NA
Excalibur_rep_c101421_80	0	0	-0.144586	0.360007	-0.0121555	0.938637	-0.0916815	0.457255	-0.111364	0.565053
Excalibur_rep_c101767_219	0	0	-0.0762109	0.765128	-0.225998	0.382951	0.205796	0.308026	0.144376	0.621666
Excalibur_rep_c102327_102	0	0	-0.197568	0.599784	0.023492	0.950142	0.150309	0.616525	0.121865	0.784184
Excalibur_rep_c103261_161	0	0	-0.0161019	0.913582	0.0200555	0.89295	-0.111859	0.337485	-0.136989	0.484308
Excalibur_rep_c103649_61	0	0	-1.18024	0.422679	-2.03475	0.171721	-0.573412	0.621688	0.0403269	0.98049
Excalibur_rep_c103688_258	0	0	NaN	NA	NaN	NA	NaN	NA	NaN	NA
Excalibur_rep_c104354_205	0	0	0.137083	0.407095	0.13707	0.409351	0.144168	0.269434	0.178836	0.342402
Excalibur_rep_c104444_206	0	0	NaN	NA	NaN	NA	NaN	NA	NaN	NA
Excalibur_rep_c104791_725	0	0	NaN	NA	NaN	NA	NaN	NA	NaN	NA
Excalibur_rep_c105284_110	0	0	NaN	NA	NaN	NA	NaN	NA	NaN	NA
Excalibur_rep_c105674_315	0	0	NaN	NA	NaN	NA	NaN	NA	NaN	NA
Excalibur_rep_c106124_239	0	0	-0.129564	0.475301	0.0412999	0.823125	0.056661	0.716954	-0.297943	0.188037
Excalibur_rep_c106283_82	0	0	NaN	NA	NaN	NA	NaN	NA	NaN	NA
Excalibur_rep_c106362_961	0	0	NaN	NA	NaN	NA	NaN	NA	NaN	NA
Excalibur_rep_c106790_155	0	0	NaN	NA	NaN	NA	NaN	NA	NaN	NA
Excalibur_rep_c106935_390	0	0	0.359536	0.440082	0.587596	0.223016	0.247126	0.505963	-0.947845	0.0685442
Excalibur_rep_c107047_469	0	0	-0.0732648	0.609523	0.014445	0.920397	0.0268567	0.813052	-0.0939956	0.556511
Excalibur_rep_c107558_367	0	0	0.280523	0.455257	-0.111708	0.764342	0.593044	0.0533678	0.553915	0.405312
Excalibur_rep_c108225_302	0	0	-1.79995	0.319037	-3.02619	0.0975676	-0.990608	0.487305	-0.415665	0.836553
Excalibur_rep_c108293_345	0	0	-0.0940172	0.749917	0.172382	0.557108	-0.444375	0.208445	0.450817	0.19211
Excalibur_rep_c109577_698	0	0	NaN	NA	NaN	NA	NaN	NA	NaN	NA
Excalibur_rep_c109856_92	0	0	NaN	NA	NaN	NA	NaN	NA	NaN	NA
Excalibur_rep_c109881_701	0	0	NaN	NA	NaN	NA	NaN	NA	NaN	NA
Excalibur_rep_c110697_196	0	0	NaN	NA	NaN	NA	NaN	NA	NaN	NA
Excalibur_rep_c111129_125	0	0	NaN	NA	NaN	NA	NaN	NA	NaN	NA
Excalibur_rep_c111181_453	0	0	-0.00998622	0.952143	0.0599123	0.720034	-0.132486	0.316056	0.159848	0.398065
Excalibur_rep_c111801_55	0	0	-0.103305	0.497713	-0.152154	0.318124	-0.0627991	0.601751	0.193036	0.26854
Excalibur_rep_c112367_293	0	0	NaN	NA	NaN	NA	NaN	NA	NaN	NA
Excalibur_rep_c113131_624	0	0	3.26158	0.141289	4.76675	0.0334194	1.39189	0.427193	-0.282856	0.908303
Excalibur_rep_c115600_289	0	0	0.450334	0.241014	-0.115548	0.758807	0.25186	0.404975	-0.761731	0.082611
Excalibur_rep_c116073_259	0	0	NaN	NA	NaN	NA	NaN	NA	NaN	NA
Excalibur_rep_c66577_159	0	0	-0.0383345	0.823973	-0.00655809	0.969858	0.0624096	0.646291	-0.214621	0.280742
Excalibur_rep_c66613_510	0	0	NaN	NA	NaN	NA	NaN	NA	NaN	NA
Excalibur_rep_c67048_452	0	0	NaN	NA	NaN	NA	NaN	NA	NaN	NA
Excalibur_rep_c67100_1541	0	0	0.0211688	0.954866	-0.0319119	0.932583	-0.555856	0.0765814	-0.520388	0.279077
Excalibur_rep_c67190_638	0	0	NaN	NA	NaN	NA	NaN	NA	NaN	NA
Excalibur_rep_c67198_530	0	0	-0.0709255	0.672288	-0.0460601	0.785041	-0.0801556	0.540701	0.0402918	0.839405
Excalibur_rep_c67411_210	0	0	0.0174911	0.915555	-0.0658924	0.690785	0.117302	0.362327	0.206196	0.273539
Excalibur_rep_c67434_73	0	0	NaN	NA	NaN	NA	NaN	NA	NaN	NA
Excalibur_rep_c67448_528	0	0	0.0408625	0.791633	-0.0575715	0.709862	0.0610246	0.612061	-0.178297	0.302321
Excalibur_rep_c67473_264	0	0	NaN	NA	NaN	NA	NaN	NA	NaN	NA
Excalibur_rep_c67599_242	0	0	NaN	NA	NaN	NA	NaN	NA	NaN	NA
Excalibur_rep_c67747_629	0	0	0.214166	0.565621	-0.119714	0.746149	0.32775	0.265285	-0.355555	0.418524
Excalibur_rep_c68210_468	0	0	NaN	NA	NaN	NA	NaN	NA	NaN	NA
Excalibur_rep_c68375_213	0	0	0.431284	0.782766	0.281502	0.858082	-0.464145	0.706525	-1.24703	0.472499
Excalibur_rep_c68583_1067	0	0	-2.72359	0.216964	-3.44321	0.122287	-3.20308	0.0661629	2.20622	0.368007
Excalibur_rep_c68955_286	0	0	0.013967	0.935538	0.035733	0.838158	0.138736	0.31281	-0.382981	0.057584
Excalibur_rep_c68985_110	0	0	NaN	NA	NaN	NA	NaN	NA	NaN	NA
Excalibur_rep_c69004_1008	0	0	0.275976	0.489134	0.0316173	0.937077	0.217226	0.491343	-0.226173	0.625258
Excalibur_rep_c69004_1653	0	0	NaN	NA	NaN	NA	NaN	NA	NaN	NA
Excalibur_rep_c69054_795	0	0	0.116517	0.752631	0.169016	0.650747	0.622497	0.0445963	0.544923	0.25382
Excalibur_rep_c69170_425	0	0	-0.304636	0.256409	0.0407566	0.874279	0.0338717	0.87788	0.18334	0.601566
Excalibur_rep_c69170_438	0	0	-0.178503	0.260402	-0.0456887	0.772965	-0.0833509	0.500554	-0.140897	0.465148
Excalibur_rep_c70658_301	0	0	0.381856	0.0394965	0.38375	0.0374856	0.0269835	0.885898	0.413497	0.0545961
Excalibur_rep_c71107_517	0	0	-0.189262	0.228013	-0.130455	0.416887	-0.00232376	0.985069	-0.231298	0.167398
Excalibur_rep_c72368_68	0	0	-0.260957	0.258958	-0.669036	0.0031889	-0.245299	0.198151	-0.273392	0.306724
Excalibur_rep_c77221_93	0	0	0.023571	0.929308	0.328075	0.221159	-0.0116735	0.955604	-0.00967646	0.974066
Excalibur_rep_c91489_103	0	0	NaN	NA	NaN	NA	NaN	NA	NaN	NA
Excalibur_rep_c92855_977	0	0	0.0910394	0.732424	0.199891	0.431552	-0.233643	0.264986	0.0418719	0.893339
Excalibur_rep_c99143_422	0	0	NaN	NA	NaN	NA	NaN	NA	NaN	NA
Excalibur_s102388_276	0	0	1.79995	0.319037	3.02619	0.0975676	0.990608	0.487305	0.415665	0.836553
Excalibur_s113043_59	0	0	NaN	NA	NaN	NA	NaN	NA	NaN	NA
Excalibur_s113941_196	0	0	NaN	NA	NaN	NA	NaN	NA	NaN	NA
GENE-0112_64	0	0	-0.0514756	0.774982	0.191532	0.339542	0.0564656	0.665409	0.0913215	0.792408
GENE-0221_721	0	0	-0.0623303	0.881315	-0.0723796	0.86792	-0.106767	0.73778	-0.0290233	0.948856
GENE-0283_330	0	0	NaN	NA	NaN	NA	NaN	NA	NaN	NA
GENE-0293_154	0	0	NaN	NA	NaN	NA	NaN	NA	NaN	NA
GENE-0293_346	0	0	-0.0145158	0.921981	-0.0769688	0.604392	0.114532	0.326341	0.0419404	0.79877
GENE-0293_445	0	0	0.121781	0.519377	0.115822	0.540919	0.0506793	0.734062	0.0295484	0.881388
GENE-0371_208	0	0	0.214166	0.565621	-0.119714	0.746149	0.32775	0.265285	-0.355555	0.418524
GENE-0416_480	0	0	0.272647	0.0880671	0.160784	0.324943	0.0622422	0.624568	0.174221	0.309574
GENE-0431_573	0	0	NaN	NA	NaN	NA	NaN	NA	NaN	NA
GENE-0487_644	0	0	NaN	NA	NaN	NA	NaN	NA	NaN	NA
GENE-0539_113	0	0	NaN	NA	NaN	NA	NaN	NA	NaN	NA
GENE-0572_334	0	0	NaN	NA	NaN	NA	NaN	NA	NaN	NA
GENE-0581_156	0	0	0.514641	0.31588	0.583618	0.261526	0.266163	0.508063	-1.21618	0.0278094
GENE-0641_239	0	0	NaN	NA	NaN	NA	NaN	NA	NaN	NA
GENE-0644_370	0	0	-0.172257	0.256456	-0.108303	0.490551	-0.163022	0.192532	-0.187832	0.319524
GENE-0644_42	0	0	-0.152384	0.317135	-0.0896611	0.569708	-0.11442	0.362109	-0.134138	0.478902
GENE-0644_421	0	0	-0.159371	0.29333	-0.106306	0.497909	-0.163305	0.191484	-0.169262	0.366658
GENE-0676_649	0	0	-1.35781	0.54123	-0.567463	0.800575	-0.442151	0.800325	1.76394	0.474183
GENE-0689_776	0	0	0.0281713	0.936484	-0.285438	0.409878	-0.165064	0.576079	-0.129096	0.766116
GENE-0689_791	0	0	-0.0348051	0.863354	-0.197907	0.3322	0.113921	0.480916	-0.5104	0.0696095
GENE-0762_74	0	0	NaN	NA	NaN	NA	NaN	NA	NaN	NA
GENE-1057_41	0	0	NaN	NA	NaN	NA	NaN	NA	NaN	NA
GENE-1230_189	0	0	-0.178819	0.651486	-0.299925	0.451089	-0.122688	0.698294	-0.339378	0.43474
GENE-1313_319	0	0	0.416971	0.0449338	0.00433511	0.986467	-0.397137	0.649447	0.161352	0.503728
GENE-1375_20	0	0	NaN	NA	NaN	NA	NaN	NA	NaN	NA
GENE-1676_57	0	0	0.607018	0.783898	0.760564	0.733172	-0.627002	0.718241	1.88727	0.441167
GENE-1741_103	0	0	0.4898	0.35694	0.255821	0.634088	0.154898	0.71322	-0.74054	0.197586
GENE-1785_118	0	0	NaN	NA	NaN	NA	NaN	NA	NaN	NA
GENE-1805_65	0	0	NaN	NA	NaN	NA	NaN	NA	NaN	NA
GENE-1851_76	0	0	0.084835	0.588876	0.0735339	0.640786	0.121353	0.333698	-0.256643	0.170889
GENE-1908_884	0	0	NaN	NA	NaN	NA	NaN	NA	NaN	NA
GENE-1966_110	0	0	0.0805439	0.627297	0.0823619	0.621039	0.0664595	0.611745	-0.110938	0.547194
GENE-2127_317	0	0	-0.0905624	0.767028	-0.0425544	0.888638	-0.353181	0.140862	0.235202	0.495841
GENE-2220_165	0	0	NaN	NA	NaN	NA	NaN	NA	NaN	NA
GENE-2352_964	0	0	-0.588421	0.140879	-0.890705	0.023109	-0.0945814	0.775046	-0.587015	0.201376
GENE-2405_488	0	0	0.159221	0.344193	0.060957	0.710638	0.151485	0.243343	-0.351146	0.0549549
GENE-2660_237	0	0	NaN	NA	NaN	NA	NaN	NA	NaN	NA
GENE-2673_1010	0	0	0.122015	0.407687	0.134909	0.362212	0.0626931	0.58927	0.90346	0.0628795
GENE-2794_534	0	0	0.157852	0.375624	0.268341	0.128878	-0.0804993	0.575439	0.355596	0.111679
GENE-2944_81	0	0	0.00294694	0.983473	0.00362528	0.97996	0.0709659	0.526306	-0.0888852	0.594538
GENE-3132_118	0	0	0.0767932	0.744665	0.029838	0.899851	-0.133508	0.493172	-0.0482185	0.793518
GENE-3318_556	0	0	-0.132332	0.36269	-0.0555185	0.708527	-0.00764865	0.947661	0.196561	0.220053
GENE-3659_162	0	0	NaN	NA	NaN	NA	NaN	NA	NaN	NA
GENE-3763_35	0	0	NaN	NA	NaN	NA	NaN	NA	NaN	NA
GENE-3939_576	0	0	0.0993741	0.617453	-0.14649	0.461436	0.142009	0.364494	0.166701	0.480585
GENE-3945_245	0	0	-0.0744345	0.856637	-0.391607	0.342331	-0.119215	0.709475	-0.531104	0.276734
GENE-3993_284	0	0	NaN	NA	NaN	NA	NaN	NA	NaN	NA
GENE-4021_496	0	0	-0.760908	0.0393631	-0.123531	0.732012	-0.410568	0.166379	-0.067945	0.877077
GENE-4050_396	0	0	0.13865	0.895177	0.42559	0.0143951	0.254176	0.0598058	0.127249	0.506076
GENE-4050_57	0	0	0.620113	0.388198	-0.38673	0.0259439	-0.215797	0.108568	-0.0900318	0.638293
GENE-4060_219	0	0	NaN	NA	NaN	NA	NaN	NA	NaN	NA
GENE-4197_99	0	0	-0.184894	0.342775	-0.0817858	0.670222	-0.379347	0.013943	0.0955612	0.654734
GENE-4204_311	0	0	0.248743	0.0989346	0.296534	0.0516627	0.125922	0.281864	0.195945	0.240603
GENE-4292_204	0	0	NaN	NA	NaN	NA	NaN	NA	NaN	NA
GENE-4333_211	0	0	NaN	NA	NaN	NA	NaN	NA	NaN	NA
GENE-4478_394	0	0	0.0578586	0.731952	-0.0429117	0.800234	0.00277007	0.983418	-0.0815436	0.659753
GENE-4528_28	0	0	-0.00397344	0.978549	-0.072073	0.626913	-0.0166342	0.889801	-0.281552	0.0858222
GENE-4566_348	0	0	NaN	NA	NaN	NA	NaN	NA	NaN	NA
GENE-4592_541	0	0	0.125463	0.45361	0.0903734	0.59115	0.0870781	0.506184	0.208903	0.309424
GENE-4717_525	0	0	NaN	NA	NaN	NA	NaN	NA	NaN	NA
GENE-4795_75	0	0	0.0826347	0.689055	0.123472	0.556228	0.0433006	0.795696	-0.247464	0.310171
GENE-4796_65	0	0	NaN	NA	NaN	NA	NaN	NA	NaN	NA
GENE-4859_218	0	0	NaN	NA	NaN	NA	NaN	NA	NaN	NA
GENE-4867_119	0	0	NaN	NA	NaN	NA	NaN	NA	NaN	NA
GENE-4898_208	0	0	NaN	NA	NaN	NA	NaN	NA	NaN	NA
GENE-4900_136	0	0	-0.201236	0.196	-0.199941	0.201673	0.00794958	0.955684	0.0208714	0.920158
IAAV1043	0	0	-0.0385132	0.844297	0.0332522	0.864924	0.0900953	0.55727	0.164247	0.468214
IAAV1320	0	0	NaN	NA	NaN	NA	NaN	NA	NaN	NA
IAAV1364	0	0	NaN	NA	NaN	NA	NaN	NA	NaN	NA
IAAV1401	0	0	0.0417426	0.83101	-0.0639732	0.746466	-0.044469	0.78189	-0.289667	0.202517
IAAV1405	0	0	NaN	NA	NaN	NA	NaN	NA	NaN	NA
IAAV1495	0	0	NaN	NA	NaN	NA	NaN	NA	NaN	NA
IAAV1674	0	0	NaN	NA	NaN	NA	NaN	NA	NaN	NA
IAAV1711	0	0	-1.79995	0.319037	-3.02619	0.0975676	-0.990608	0.487305	-0.415665	0.836553
IAAV1732	0	0	NaN	NA	NaN	NA	NaN	NA	NaN	NA
IAAV1744	0	0	NaN	NA	NaN	NA	NaN	NA	NaN	NA
IAAV1798	0	0	0.158446	0.431899	0.27107	0.0981408	0.294733	0.0224069	0.282741	0.124
IAAV2115	0	0	-0.770587	0.547503	-1.38153	0.284603	1.4895	0.14078	-0.455071	0.749244
IAAV2323	0	0	NaN	NA	NaN	NA	NaN	NA	NaN	NA
IAAV2376	0	0	NaN	NA	NaN	NA	NaN	NA	NaN	NA
IAAV2440	0	0	NaN	NA	NaN	NA	NaN	NA	NaN	NA
IAAV2654	0	0	0.545617	0.0211809	0.526871	0.0276217	0.292903	0.115306	0.699848	0.0102454
IAAV2729	0	0	NaN	NA	NaN	NA	NaN	NA	NaN	NA
IAAV2757	0	0	NaN	NA	NaN	NA	NaN	NA	NaN	NA
IAAV2776	0	0	NaN	NA	NaN	NA	NaN	NA	NaN	NA
IAAV2784	0	0	0.0948217	0.529568	0.0289283	0.853216	0.0854317	0.492447	0.19114	0.312932
IAAV279	0	0	NaN	NA	NaN	NA	NaN	NA	NaN	NA
IAAV2827	0	0	NaN	NA	NaN	NA	NaN	NA	NaN	NA
IAAV283	0	0	-0.255345	0.361246	-0.153239	0.583641	-0.0142107	0.948424	0.18022	0.581014
IAAV2838	0	0	0.0379953	0.827906	0.173263	0.33125	0.0752842	0.593278	0.423229	0.116101
IAAV2865	0	0	NaN	NA	NaN	NA	NaN	NA	NaN	NA
IAAV3027	0	0	0.162476	0.445788	0.0992057	0.635004	0.000911465	0.995712	0.0724352	0.774576
IAAV3167	0	0	0.355441	0.462014	0.61564	0.133618	0.0140847	0.966716	-0.633729	0.19361
IAAV3448	0	0	-0.217897	0.39607	-0.115581	0.644928	-0.175363	0.371531	-0.534357	0.0605071
IAAV3490	0	0	NaN	NA	NaN	NA	NaN	NA	NaN	NA
IAAV3789	0	0	-0.0992638	0.514487	-0.0431087	0.78497	-0.090568	0.471715	-0.109471	0.567992
IAAV3802	0	0	NaN	NA	NaN	NA	NaN	NA	NaN	NA
IAAV3838	0	0	0.608811	0.0532854	0.495164	0.108985	0.474835	0.0553978	0.153234	0.669512
IAAV3851	0	0	-0.0287651	0.855201	-0.142524	0.367845	-0.0302204	0.808098	0.236482	0.184118
IAAV3868	0	0	NaN	NA	NaN	NA	NaN	NA	NaN	NA
IAAV3900	0	0	NaN	NA	NaN	NA	NaN	NA	NaN	NA
IAAV3916	0	0	-0.121762	0.611024	-0.09151	0.698975	-0.00677869	0.97219	-0.0891921	0.739119
IAAV40	0	0	NaN	NA	NaN	NA	NaN	NA	NaN	NA
IAAV4126	0	0	NaN	NA	NaN	NA	NaN	NA	NaN	NA
IAAV4194	0	0	NaN	NA	NaN	NA	NaN	NA	NaN	NA
IAAV4542	0	0	0.189791	0.196289	0.133861	0.368795	0.0511226	0.665558	-0.0922113	0.632772
IAAV4569	0	0	NaN	NA	NaN	NA	NaN	NA	NaN	NA
IAAV4641	0	0	NaN	NA	NaN	NA	NaN	NA	NaN	NA
IAAV465	0	0	0.079199	0.709742	-0.0547446	0.796325	0.131384	0.443026	-0.410317	0.097545
IAAV4703	0	0	0.158172	0.714316	0.120839	0.782066	-0.134197	0.329593	0.118714	0.621742
IAAV4799	0	0	NaN	NA	NaN	NA	NaN	NA	NaN	NA
IAAV4890	0	0	NaN	NA	NaN	NA	NaN	NA	NaN	NA
IAAV5054	0	0	-0.247893	0.358942	-0.175205	0.520443	-0.116301	0.584936	0.308136	0.311212
IAAV5065	0	0	NaN	NA	NaN	NA	NaN	NA	NaN	NA
IAAV51	0	0	0.318185	0.404645	-0.163437	0.665384	0.296215	0.333655	-0.964743	0.0282151
IAAV5158	0	0	NaN	NA	NaN	NA	NaN	NA	NaN	NA
IAAV5226	0	0	-0.0396108	0.880323	-0.26848	0.314604	0.0702266	0.735024	0.0317013	0.914447
IAAV5469	0	0	0.20118	0.608781	-0.0382673	0.922066	-0.122043	0.696116	-0.0641212	0.881763
IAAV547	0	0	0.0541015	0.785944	-0.0419136	0.836586	-0.186164	0.219596	-0.341484	0.0937433
IAAV5607	0	0	NaN	NA	NaN	NA	NaN	NA	NaN	NA
IAAV565	0	0	-0.0366204	0.908213	0.0746689	0.813762	-0.393519	0.117425	-0.141927	0.691285
IAAV5706	0	0	NaN	NA	NaN	NA	NaN	NA	NaN	NA
IAAV5776	0	0	0.0511967	0.762717	0.156704	0.354455	0.201718	0.146456	-0.169323	0.263615
IAAV5831	0	0	0.0665853	0.81752	0.00537365	0.98516	0.046013	0.807249	0.0918087	0.639745
IAAV5863	0	0	-0.187967	0.253722	-0.14241	0.399418	-0.0600503	0.654901	-0.0106552	0.955911
IAAV5907	0	0	NaN	NA	NaN	NA	NaN	NA	NaN	NA
IAAV5917	0	0	NaN	NA	NaN	NA	NaN	NA	NaN	NA
IAAV6015	0	0	NaN	NA	NaN	NA	NaN	NA	NaN	NA
IAAV6156	0	0	-0.021307	0.913249	0.000309386	0.998755	0.281056	0.0785846	-0.290919	0.221782
IAAV6297	0	0	NaN	NA	NaN	NA	NaN	NA	NaN	NA
IAAV6312	0	0	NaN	NA	NaN	NA	NaN	NA	NaN	NA
IAAV6488	0	0	0.057928	0.775326	-0.139964	0.484375	-0.116649	0.460455	-0.311297	0.180385
IAAV6566	0	0	0.580826	0.131015	0.337129	0.380294	0.107799	0.726061	0.628093	0.144855
IAAV686	0	0	NaN	NA	NaN	NA	NaN	NA	NaN	NA
IAAV6895	0	0	NaN	NA	NaN	NA	NaN	NA	NaN	NA
IAAV7104	0	0	-0.143237	0.330079	-0.00458812	0.974772	0.00652302	0.960527	-0.0498724	0.759569
IAAV7131	0	0	NaN	NA	NaN	NA	NaN	NA	NaN	NA
IAAV7132	0	0	NaN	NA	NaN	NA	NaN	NA	NaN	NA
IAAV7172	0	0	NaN	NA	NaN	NA	NaN	NA	NaN	NA
IAAV7260	0	0	NaN	NA	NaN	NA	NaN	NA	NaN	NA
IAAV7491	0	0	NaN	NA	NaN	NA	NaN	NA	NaN	NA
IAAV7915	0	0	0.0956801	0.546541	0.0936749	0.554876	-0.110498	0.385494	1.49169	0.104311
IAAV8147	0	0	0.153293	0.563699	0.222742	0.398225	-0.17122	0.176752	-0.0145169	0.959272
IAAV8170	0	0	0.0507758	0.7373	-0.0615606	0.685532	-0.0508441	0.674937	-0.172328	0.309449
IAAV8258	0	0	NaN	NA	NaN	NA	NaN	NA	NaN	NA
IAAV8455	0	0	NaN	NA	NaN	NA	NaN	NA	NaN	NA
IAAV8554	0	0	0.0148625	0.922195	-0.0751446	0.622076	0.128111	0.321371	0.0224703	0.89461
IAAV8633	0	0	-0.773748	0.621335	-0.822223	0.604881	-0.713789	0.563485	0.58193	0.742067
IAAV8836	0	0	-0.0872594	0.637582	0.0476335	0.795605	-0.116198	0.517939	0.0653255	0.766334
IAAV8848	0	0	NaN	NA	NaN	NA	NaN	NA	NaN	NA
IAAV8855	0	0	NaN	NA	NaN	NA	NaN	NA	NaN	NA
IAAV8933	0	0	NaN	NA	NaN	NA	NaN	NA	NaN	NA
IAAV958	0	0	NaN	NA	NaN	NA	NaN	NA	NaN	NA
IACX10100	0	0	NaN	NA	NaN	NA	NaN	NA	NaN	NA
IACX10520	0	0	NaN	NA	NaN	NA	NaN	NA	NaN	NA
IACX10924	0	0	0.0470269	0.874766	0.0166018	0.956565	-0.076615	0.528827	0.671343	0.20145
IACX10982	0	0	NaN	NA	NaN	NA	NaN	NA	NaN	NA
IACX11047	0	0	-0.121577	0.43618	-0.168352	0.289318	-0.039431	0.747448	0.219433	0.208454
IACX11076	0	0	NaN	NA	NaN	NA	NaN	NA	NaN	NA
IACX11290	0	0	NaN	NA	NaN	NA	NaN	NA	NaN	NA
IACX11338	0	0	0.281136	0.0894061	-0.0069122	0.970337	-0.0155161	0.897447	-0.0662726	0.788725
IACX11443	0	0	0.0857091	0.584281	0.136903	0.390493	0.0108	0.92991	-0.24797	0.15689
IACX11633	0	0	0.076668	0.662828	-0.202593	0.258301	-0.0689932	0.602553	-0.129486	0.452529
IACX12578	0	0	-0.0475225	0.777588	0.27313	0.116861	0.0510455	0.700515	0.0862188	0.631729
IACX14305	0	0	NaN	NA	NaN	NA	NaN	NA	NaN	NA
IACX18883	0	0	NaN	NA	NaN	NA	NaN	NA	NaN	NA
IACX1897	0	0	0.107815	0.484451	0.146766	0.349636	0.0515068	0.669556	-0.187076	0.276565
IACX2250	0	0	-0.181734	0.577916	-0.599694	0.0626311	0.285882	0.255788	-0.457592	0.198415
IACX3325	0	0	NaN	NA	NaN	NA	NaN	NA	NaN	NA
IACX3811	0	0	0.150384	0.478434	0.26715	0.215058	-0.284128	0.0943324	0.114011	0.650987
IACX4260	0	0	-0.0749979	0.77021	-0.273341	0.283683	-0.188135	0.348526	-0.118486	0.689106
IACX5390	0	0	-1.11493	0.614529	-1.38333	0.536396	-0.360734	0.836575	-3.91838	0.114833
IACX5670	0	0	NaN	NA	NaN	NA	NaN	NA	NaN	NA
IACX5699	0	0	-1.11493	0.614529	-1.38333	0.536396	-0.360734	0.836575	-3.91838	0.114833
IACX5726	0	0	-1.29628	0.560545	0.155419	0.945094	-1.61261	0.355727	0.0444555	0.985535
IACX5772	0	0	-0.0402131	0.810158	-0.0286759	0.862489	0.0194753	0.88399	-0.152741	0.407488
IACX5778	0	0	NaN	NA	NaN	NA	NaN	NA	NaN	NA
IACX5821	0	0	NaN	NA	NaN	NA	NaN	NA	NaN	NA
IACX5833	0	0	NaN	NA	NaN	NA	NaN	NA	NaN	NA
IACX5847	0	0	NaN	NA	NaN	NA	NaN	NA	NaN	NA
IACX5852	0	0	NaN	NA	NaN	NA	NaN	NA	NaN	NA
IACX5914	0	0	NaN	NA	NaN	NA	NaN	NA	NaN	NA
IACX5921	0	0	-0.0755152	0.756915	-0.093658	0.692421	-0.329565	0.0787317	-0.672471	0.0143223
IACX5957	0	0	NaN	NA	NaN	NA	NaN	NA	NaN	NA
IACX5960	0	0	NaN	NA	NaN	NA	NaN	NA	NaN	NA
IACX6028	0	0	-0.292655	0.349927	-0.174719	0.578516	-0.0683668	0.797936	-0.0929768	0.740919
IACX6034	0	0	0.116904	0.431418	0.204203	0.173214	0.102794	0.379265	0.164051	0.589087
IACX6036	0	0	0.716461	0.57447	1.44111	0.264171	0.528838	0.599602	0.511668	0.719694
IACX6309	0	0	0.144709	0.513842	0.333428	0.132676	-0.0163211	0.924165	-0.174206	0.488625
IACX6478	0	0	-0.703227	0.0916755	-0.0415064	0.919908	-0.24782	0.468287	0.721377	0.141084
IACX6496	0	0	NaN	NA	NaN	NA	NaN	NA	NaN	NA
IACX7421	0	0	NaN	NA	NaN	NA	NaN	NA	NaN	NA
IACX7714	0	0	NaN	NA	NaN	NA	NaN	NA	NaN	NA
IACX7717	0	0	NaN	NA	NaN	NA	NaN	NA	NaN	NA
IACX7746	0	0	-0.199034	0.467101	-0.263331	0.337899	0.0879595	0.687143	-0.424682	0.156484
IACX8074	0	0	0.285011	0.0725585	0.184342	0.255583	0.0914026	0.469163	0.204181	0.231731
IACX8190	0	0	0.0577733	0.759919	-0.17571	0.289026	0.0544552	0.695569	0.00432596	0.98369
IACX8446	0	0	NaN	NA	NaN	NA	NaN	NA	NaN	NA
IACX8647	0	0	-0.115857	0.671914	-0.183934	0.503749	0.112111	0.606317	-0.374141	0.211253
IACX9183	0	0	-0.0132938	0.931074	-0.152442	0.319156	-0.0666802	0.582831	0.156856	0.356277
Jagger_c1423_102	0	0	NaN	NA	NaN	NA	NaN	NA	NaN	NA
Jagger_c1611_158	0	0	NaN	NA	NaN	NA	NaN	NA	NaN	NA
Jagger_c2707_152	0	0	-0.00298895	0.984141	0.0247645	0.870085	0.000303817	0.997925	0.243337	0.142419
Jagger_c3773_108	0	0	NaN	NA	NaN	NA	NaN	NA	NaN	NA
Jagger_c5046_63	0	0	0.013499	0.971402	0.070913	0.851996	0.550901	0.0813385	0.519866	0.284056
Jagger_c7212_85	0	0	0.365158	0.39179	-0.984155	0.75744	0.698627	0.0728462	-0.137573	0.782527
Jagger_c7235_96	0	0	-0.0981279	0.475778	0.0281619	0.839851	0.0229824	0.832627	0.0915788	0.547481
JD_c12243_360	0	0	NaN	NA	NaN	NA	NaN	NA	NaN	NA
JD_c149_1700	0	0	1.11118	0.615526	2.09484	0.346776	0.396696	0.81992	-2.74379	0.261176
JD_c15653_302	0	0	-0.179991	0.661095	-0.0784741	0.855328	0.069084	0.830142	-0.752338	0.101921
JD_c3116_778	0	0	-0.0189502	0.894875	-0.0228172	0.87433	0.150695	0.181704	0.240642	0.139948
JD_c49225_324	0	0	NaN	NA	NaN	NA	NaN	NA	NaN	NA
JD_c5418_941	0	0	0.25763	0.174853	0.150786	0.42287	0.337634	0.0244448	0.00062001	0.997652
JD_c6360_288	0	0	0.0994779	0.515948	0.175213	0.248134	-0.100522	0.403211	-0.181864	0.307641
JD_c7714_966	0	0	NaN	NA	NaN	NA	NaN	NA	NaN	NA
JD_c825_1450	0	0	NaN	NA	NaN	NA	NaN	NA	NaN	NA
JD_c8888_741	0	0	0.103385	0.514749	0.189028	0.222174	0.14865	0.235336	-0.162088	0.363182
JG_c1889_344	0	0	NaN	NA	NaN	NA	NaN	NA	NaN	NA
JG_c3077_214	0	0	0.0691043	0.65572	0.0838488	0.592163	-0.164966	0.176055	-0.180047	0.31065
JG_c3077_225	0	0	0.105793	0.495409	0.126417	0.419782	-0.155171	0.203624	-0.117274	0.509765
Ku_c10377_335	0	0	0.173292	0.551351	0.346381	0.0775907	0.322271	0.0340251	-0.038839	0.855598
Ku_c10817_611	0	0	NaN	NA	NaN	NA	NaN	NA	NaN	NA
Ku_c12701_1268	0	0	0.211172	0.199228	0.224862	0.171908	0.0667973	0.615864	0.0294411	0.873762
Ku_c13532_1753	0	0	NaN	NA	NaN	NA	NaN	NA	NaN	NA
Ku_c13622_482	0	0	NaN	NA	NaN	NA	NaN	NA	NaN	NA
Ku_c1454_984	0	0	NaN	NA	NaN	NA	NaN	NA	NaN	NA
Ku_c1571_1457	0	0	NaN	NA	NaN	NA	NaN	NA	NaN	NA
Ku_c15750_761	0	0	0.382148	0.154648	0.0698693	0.797326	-0.0209285	0.921936	-0.446489	0.146612
Ku_c17257_926	0	0	0.264654	0.242364	0.164292	0.472994	0.212498	0.239138	0.2061	0.305888
Ku_c17799_716	0	0	NaN	NA	NaN	NA	NaN	NA	NaN	NA
Ku_c20100_1746	0	0	-0.0969167	0.534771	-0.155536	0.321594	-0.154612	0.20745	0.146592	0.401271
Ku_c23179_1250	0	0	NaN	NA	NaN	NA	NaN	NA	NaN	NA
Ku_c23960_333	0	0	-0.0881536	0.688455	0.310879	0.249385	0.029299	0.810857	-0.112635	0.928475
Ku_c25346_508	0	0	NaN	NA	NaN	NA	NaN	NA	NaN	NA
Ku_c30637_1294	0	0	-0.12805	0.4072	0.0639265	0.6753	-0.273105	0.0255948	0.0102631	0.954697
Ku_c33884_267	0	0	-0.290902	0.292681	-0.114385	0.676566	-0.134722	0.54836	0.158649	0.618011
Ku_c35629_568	0	0	0.0161159	0.943643	0.194034	0.332106	-0.0781388	0.652332	0.334228	0.116635
Ku_c35823_743	0	0	-0.351087	0.368186	-0.608419	0.111449	-0.150343	0.641797	-0.547328	0.226675
Ku_c3647_1443	0	0	NaN	NA	NaN	NA	NaN	NA	NaN	NA
Ku_c4260_441	0	0	0.155848	0.574008	-0.227277	0.413665	0.254807	0.347983	-0.0569964	0.852133
Ku_c46571_2583	0	0	-0.00446281	0.976584	-0.0932519	0.540593	0.128544	0.318537	0.0354779	0.834192
Ku_c46689_1653	0	0	2.49805	0.0176063	-0.284276	0.11346	-0.218842	0.119395	0.10253	0.599637
Ku_c57425_413	0	0	-0.121386	0.924407	0.0914404	0.94359	-0.247742	0.805085	0.637117	0.655187
Ku_c5789_1180	0	0	NaN	NA	NaN	NA	NaN	NA	NaN	NA
Ku_c6201_2890	0	0	NaN	NA	NaN	NA	NaN	NA	NaN	NA
Ku_c6501_507	0	0	NaN	NA	NaN	NA	NaN	NA	NaN	NA
Ku_c6550_1698	0	0	-0.025735	0.87248	-0.0894665	0.583354	-0.130065	0.304405	-0.0675469	0.704282
Ku_c69113_923	0	0	-0.267593	0.373176	-0.0330949	0.909643	-0.0737331	0.752208	-0.176539	0.59547
Ku_c69999_111	0	0	NaN	NA	NaN	NA	NaN	NA	NaN	NA
Ku_c70277_1276	0	0	NaN	NA	NaN	NA	NaN	NA	NaN	NA
Ku_c7740_879	0	0	0.0526489	0.804316	-0.0137313	0.948531	-0.254984	0.127176	0.111015	0.675267
Ku_c77612_301	0	0	NaN	NA	NaN	NA	NaN	NA	NaN	NA
Ku_c8310_865	0	0	NaN	NA	NaN	NA	NaN	NA	NaN	NA
Ku_c9679_441	0	0	NaN	NA	NaN	NA	NaN	NA	NaN	NA
Kukri_c10017_833	0	0	-0.28029	0.505226	0.820291	0.406702	-0.652484	0.0838333	0.0598596	0.906828
Kukri_c100408_598	0	0	NaN	NA	NaN	NA	NaN	NA	NaN	NA
Kukri_c102502_261	0	0	0.0582098	0.728528	-0.0767031	0.647687	0.0814634	0.536675	0.163716	0.368781
Kukri_c10377_376	0	0	NaN	NA	NaN	NA	NaN	NA	NaN	NA
Kukri_c10430_1138	0	0	-0.0667477	0.701277	-0.139653	0.43008	0.0124273	0.927658	0.113871	0.561326
Kukri_c10430_642	0	0	NaN	NA	NaN	NA	NaN	NA	NaN	NA
Kukri_c10508_253	0	0	0.337045	0.322159	0.0705719	0.829997	-0.0819181	0.760764	-0.269328	0.490995
Kukri_c10530_1044	0	0	NaN	NA	NaN	NA	NaN	NA	NaN	NA
Kukri_c106476_350	0	0	0.0291198	0.833704	-0.0115633	0.934945	-0.135702	0.237215	-0.282607	0.0692622
Kukri_c1065_2258	0	0	NaN	NA	NaN	NA	NaN	NA	NaN	NA
Kukri_c10711_632	0	0	0.0828385	0.857488	0.0583929	0.900721	-0.289949	0.41849	0.0517497	0.915991
Kukri_c10879_164	0	0	-0.0932556	0.678663	0.146422	0.508349	0.0714706	0.632534	-0.112202	0.623284
Kukri_c10977_990	0	0	NaN	NA	NaN	NA	NaN	NA	NaN	NA
Kukri_c11318_591	0	0	NaN	NA	NaN	NA	NaN	NA	NaN	NA
Kukri_c11327_977	0	0	NaN	NA	NaN	NA	NaN	NA	NaN	NA
Kukri_c11737_1241	0	0	0.408192	0.0128041	0.359512	0.0297403	0.225726	0.0902953	-0.0943856	0.626385
Kukri_c11915_313	0	0	NaN	NA	NaN	NA	NaN	NA	NaN	NA
Kukri_c12000_1447	0	0	NaN	NA	NaN	NA	NaN	NA	NaN	NA
Kukri_c12117_134	0	0	NaN	NA	NaN	NA	NaN	NA	NaN	NA
Kukri_c12165_1148	0	0	0.345825	0.316884	0.247675	0.491074	-0.0405015	0.73967	0.308355	0.331605
Kukri_c12368_82	0	0	0.113851	0.515304	0.0707674	0.689469	-0.170301	0.219423	0.136091	0.420343
Kukri_c12562_453	0	0	NaN	NA	NaN	NA	NaN	NA	NaN	NA
Kukri_c12602_861	0	0	0.0495683	0.886607	0.502817	0.140798	-0.102715	0.718521	0.461076	0.274918
Kukri_c1281_515	0	0	-0.00627787	0.97373	-0.206377	0.21632	0.0175802	0.899412	-0.0677103	0.756416
Kukri_c12901_706	0	0	0.20328	0.413404	-0.210918	0.39306	0.0948357	0.628048	-0.497526	0.0755514
Kukri_c13107_100	0	0	NaN	NA	NaN	NA	NaN	NA	NaN	NA
Kukri_c13329_800	0	0	NaN	NA	NaN	NA	NaN	NA	NaN	NA
Kukri_c13345_481	0	0	NaN	NA	NaN	NA	NaN	NA	NaN	NA
Kukri_c13537_2069	0	0	NaN	NA	NaN	NA	NaN	NA	NaN	NA
Kukri_c13568_575	0	0	NaN	NA	NaN	NA	NaN	NA	NaN	NA
Kukri_c13830_487	0	0	NaN	NA	NaN	NA	NaN	NA	NaN	NA
Kukri_c13912_1543	0	0	NaN	NA	NaN	NA	NaN	NA	NaN	NA
Kukri_c14072_188	0	0	NaN	NA	NaN	NA	NaN	NA	NaN	NA
Kukri_c14292_157	0	0	-0.326233	0.469797	-0.161235	0.720896	-0.0679033	0.849255	-0.323966	0.508851
Kukri_c14511_511	0	0	NaN	NA	NaN	NA	NaN	NA	NaN	NA
Kukri_c14696_214	0	0	NaN	NA	NaN	NA	NaN	NA	NaN	NA
Kukri_c14766_484	0	0	0.279563	0.298225	0.117432	0.66664	0.00254727	0.990718	0.0853414	0.795436
Kukri_c1488_1122	0	0	NaN	NA	NaN	NA	NaN	NA	NaN	NA
Kukri_c14902_1112	0	0	NaN	NA	NaN	NA	NaN	NA	NaN	NA
Kukri_c14943_753	0	0	-1.44507	0.354899	-1.54632	0.327271	-0.628058	0.611342	-0.572045	0.745901
Kukri_c15205_882	0	0	NaN	NA	NaN	NA	NaN	NA	NaN	NA
Kukri_c15594_386	0	0	0.0361808	0.799935	0.0631875	0.659224	-0.0558523	0.619625	0.103147	0.515524
Kukri_c15768_1383	0	0	NaN	NA	NaN	NA	NaN	NA	NaN	NA
Kukri_c16352_687	0	0	NaN	NA	NaN	NA	NaN	NA	NaN	NA
Kukri_c16416_647	0	0	NaN	NA	NaN	NA	NaN	NA	NaN	NA
Kukri_c16477_181	0	0	NaN	NA	NaN	NA	NaN	NA	NaN	NA
Kukri_c16742_415	0	0	NaN	NA	NaN	NA	NaN	NA	NaN	NA
Kukri_c16760_1427	0	0	-0.0910293	0.525616	-0.043093	0.770729	-0.0985743	0.412814	-0.110699	0.530676
Kukri_c17062_618	0	0	-0.0635553	0.759105	-0.246404	0.233462	0.0140189	0.935124	0.169177	0.728232
Kukri_c17093_1099	0	0	NaN	NA	NaN	NA	NaN	NA	NaN	NA
Kukri_c17962_379	0	0	0.231232	0.0967371	0.186707	0.184695	0.16206	0.156508	0.154384	0.334541
Kukri_c17997_389	0	0	-0.0210365	0.89469	0.126552	0.424822	-0.184526	0.145697	0.0189313	0.913743
Kukri_c18017_1696	0	0	-0.119546	0.421264	0.0367558	0.809382	-0.014438	0.90044	0.0722435	0.674337
Kukri_c18055_1740	0	0	-0.261913	0.570108	-0.301762	0.515824	-0.220007	0.546512	0.524418	0.285952
Kukri_c18148_1177	0	0	-0.135342	0.413177	-0.173936	0.291336	0.254162	0.258136	-0.0519211	0.792725
Kukri_c1831_1243	0	0	-0.273563	0.398212	-0.430292	0.180904	-0.0597013	0.814731	0.397335	0.843557
Kukri_c18754_67	0	0	3.26158	0.141289	4.76675	0.0334194	1.39189	0.427193	-0.282856	0.908303
Kukri_c20412_212	0	0	-0.0567811	0.760008	-0.160439	0.364214	0.0627712	0.660768	0.103157	0.621118
Kukri_c21008_657	0	0	-0.143884	0.457231	-0.143193	0.455937	-0.1949	0.193976	-0.155777	0.478523
Kukri_c21467_571	0	0	0.0699033	0.635556	-0.00787988	0.957515	-0.0547268	0.632964	-0.122086	0.448299
Kukri_c2164_1856	0	0	-0.228361	0.0994334	-0.24206	0.0792227	-0.167838	0.119023	-0.0293497	0.846819
Kukri_c21943_958	0	0	-0.257091	0.177145	-0.12706	0.501176	-0.312591	0.0387543	0.0325602	0.877001
Kukri_c22235_1547	0	0	0.0935432	0.548474	0.214464	0.170756	0.004029	0.974106	-0.0638714	0.71861
Kukri_c22934_453	0	0	NaN	NA	NaN	NA	NaN	NA	NaN	NA
Kukri_c23070_350	0	0	NaN	NA	NaN	NA	NaN	NA	NaN	NA
Kukri_c23228_137	0	0	NaN	NA	NaN	NA	NaN	NA	NaN	NA
Kukri_c2332_583	0	0	-0.115123	0.460862	-0.105508	0.501451	0.183918	0.139001	-0.217691	0.221031
Kukri_c23752_659	0	0	NaN	NA	NaN	NA	NaN	NA	NaN	NA
Kukri_c24408_743	0	0	0.928904	0.641099	1.55769	0.437027	0.520269	0.739966	-2.11271	0.335353
Kukri_c2446_683	0	0	-0.137776	0.476308	-0.191705	0.317221	0.106703	0.48825	0.086004	0.696585
Kukri_c24895_522	0	0	NaN	NA	NaN	NA	NaN	NA	NaN	NA
Kukri_c25451_119	0	0	-0.120755	0.454164	-0.146214	0.369258	0.0272689	0.835038	-0.0518558	0.774673
Kukri_c25632_86	0	0	-0.14846	0.444149	-0.154911	0.420683	-0.171755	0.252647	-0.143265	0.513956
Kukri_c26168_423	0	0	NaN	NA	NaN	NA	NaN	NA	NaN	NA
Kukri_c2621_610	0	0	-0.00242936	0.989244	0.386487	0.0318199	0.120578	0.379736	0.0815946	0.666914
Kukri_c26576_329	0	0	NaN	NA	NaN	NA	NaN	NA	NaN	NA
Kukri_c26697_366	0	0	2.5231	0.202655	3.94127	0.0485056	-3.051	0.0522044	-0.58582	0.790241
Kukri_c27172_757	0	0	NaN	NA	NaN	NA	NaN	NA	NaN	NA
Kukri_c27433_1819	0	0	NaN	NA	NaN	NA	NaN	NA	NaN	NA
Kukri_c27662_645	0	0	-0.192445	0.56397	0.247797	0.452281	0.00337949	0.990165	0.544734	0.16898
Kukri_c2781_719	0	0	0.0510654	0.793699	0.433789	0.0324182	0.032126	0.809688	0.127949	0.450588
Kukri_c28117_583	0	0	-0.184528	0.279272	-0.137925	0.424446	-0.109278	0.393026	0.246041	0.177681
Kukri_c28165_906	0	0	-0.0499463	0.895118	-0.387484	0.299322	-0.14864	0.617219	-0.00130843	0.99767
Kukri_c28478_750	0	0	NaN	NA	NaN	NA	NaN	NA	NaN	NA
Kukri_c28730_207	0	0	-3.26158	0.141289	-4.76675	0.0334194	-1.39189	0.427193	0.282856	0.908303
Kukri_c29110_360	0	0	NaN	NA	NaN	NA	NaN	NA	NaN	NA
Kukri_c29358_277	0	0	NaN	NA	NaN	NA	NaN	NA	NaN	NA
Kukri_c29655_194	0	0	-0.0804152	0.557303	-0.0479162	0.729236	-0.160956	0.136946	0.0841307	0.592063
Kukri_c29655_239	0	0	NaN	NA	NaN	NA	NaN	NA	NaN	NA
Kukri_c30159_573	0	0	-0.183619	0.208462	-0.0771623	0.604412	-0.0710344	0.546938	0.0353882	0.832385
Kukri_c30390_1731	0	0	0.286997	0.268109	0.116173	0.656282	-0.0612051	0.767457	0.027117	0.924883
Kukri_c30417_305	0	0	-0.241358	0.171239	-0.0532512	0.763924	-0.212315	0.141786	0.355903	0.0894083
Kukri_c3075_391	0	0	0.0329601	0.943846	0.043804	0.926928	0.420437	0.246976	-0.175395	0.723962
Kukri_c30847_551	0	0	NaN	NA	NaN	NA	NaN	NA	NaN	NA
Kukri_c31059_130	0	0	-0.0828046	0.58749	-0.14095	0.356814	-0.0481004	0.690408	0.199093	0.254357
Kukri_c31822_568	0	0	0.0147901	0.923407	0.175092	0.262169	0.0427514	0.738294	0.629317	0.000466327
Kukri_c31964_56	0	0	-0.258734	0.186596	0.0650097	0.737982	0.0236203	0.876887	0.0872877	0.693952
Kukri_c32307_481	0	0	-0.319518	0.0553287	-0.0608382	0.711494	-0.0325695	0.803517	-0.018955	0.918938
Kukri_c32355_1027	0	0	NaN	NA	NaN	NA	NaN	NA	NaN	NA
Kukri_c32958_390	0	0	-0.0483079	0.746377	0.0210875	0.887905	-0.0350053	0.767053	0.260153	0.112825
Kukri_c33315_159	0	0	NaN	NA	NaN	NA	NaN	NA	NaN	NA
Kukri_c33486_128	0	0	NaN	NA	NaN	NA	NaN	NA	NaN	NA
Kukri_c34219_355	0	0	-0.0246851	0.927999	-0.24443	0.364078	0.0332366	0.875754	0.349068	0.240257
Kukri_c34353_821	0	0	NaN	NA	NaN	NA	NaN	NA	NaN	NA
Kukri_c3474_395	0	0	NaN	NA	NaN	NA	NaN	NA	NaN	NA
Kukri_c34967_226	0	0	NaN	NA	NaN	NA	NaN	NA	NaN	NA
Kukri_c35049_357	0	0	NaN	NA	NaN	NA	NaN	NA	NaN	NA
Kukri_c35140_75	0	0	NaN	NA	NaN	NA	NaN	NA	NaN	NA
Kukri_c35200_895	0	0	NaN	NA	NaN	NA	NaN	NA	NaN	NA
Kukri_c35426_507	0	0	NaN	NA	NaN	NA	NaN	NA	NaN	NA
Kukri_c35508_426	0	0	NaN	NA	NaN	NA	NaN	NA	NaN	NA
Kukri_c35659_250	0	0	NaN	NA	NaN	NA	NaN	NA	NaN	NA
Kukri_c365_345	0	0	-0.212218	0.924213	-0.271121	0.903392	-2.44307	0.160224	-3.93809	0.109981
Kukri_c36710_1007	0	0	NaN	NA	NaN	NA	NaN	NA	NaN	NA
Kukri_c36885_58	0	0	0.344265	0.284758	0.49945	0.119808	0.0717111	0.776464	-0.178985	0.882383
Kukri_c37029_761	0	0	NaN	NA	NaN	NA	NaN	NA	NaN	NA
Kukri_c37301_385	0	0	NaN	NA	NaN	NA	NaN	NA	NaN	NA
Kukri_c38553_173	0	0	-0.17458	0.342515	0.000363422	0.998435	-0.0849201	0.566337	0.13491	0.53321
Kukri_c38676_278	0	0	NaN	NA	NaN	NA	NaN	NA	NaN	NA
Kukri_c3882_2021	0	0	NaN	NA	NaN	NA	NaN	NA	NaN	NA
Kukri_c38845_430	0	0	NaN	NA	NaN	NA	NaN	NA	NaN	NA
Kukri_c39377_286	0	0	NaN	NA	NaN	NA	NaN	NA	NaN	NA
Kukri_c39809_164	0	0	NaN	NA	NaN	NA	NaN	NA	NaN	NA
Kukri_c39981_381	0	0	-0.121558	0.453264	-0.246561	0.139515	0.098485	0.477692	-0.205172	0.245782
Kukri_c40204_617	0	0	0.00830468	0.958408	0.133883	0.402675	0.163493	0.192563	0.0201975	0.907999
Kukri_c4027_151	0	0	-0.197845	0.599347	-0.127045	0.739477	0.240957	0.422817	0.00941406	0.9824
Kukri_c40353_179	0	0	0.305839	0.172457	0.122711	0.585076	0.148235	0.416074	0.110381	0.672363
Kukri_c40637_223	0	0	0.0496968	0.738207	0.083594	0.573844	0.0705052	0.567305	-0.0711583	0.683968
Kukri_c41408_233	0	0	-0.0858403	0.728869	-0.253683	0.297014	0.115774	0.551964	0.0782913	0.774191
Kukri_c41797_393	0	0	-0.773748	0.621335	-0.822223	0.604881	-0.713789	0.563485	0.58193	0.742067
Kukri_c42075_156	0	0	-1.79142	0.41894	-1.73145	0.44016	-0.900678	0.607342	2.73732	0.266785
Kukri_c4230_398	0	0	NaN	NA	NaN	NA	NaN	NA	NaN	NA
Kukri_c42522_155	0	0	NaN	NA	NaN	NA	NaN	NA	NaN	NA
Kukri_c42807_473	0	0	0.251245	0.418583	0.259903	0.404776	-0.225166	0.357661	0.344246	0.343453
Kukri_c43113_136	0	0	NaN	NA	NaN	NA	NaN	NA	NaN	NA
Kukri_c43464_89	0	0	NaN	NA	NaN	NA	NaN	NA	NaN	NA
Kukri_c441_891	0	0	-0.206953	0.457821	-0.0626116	0.824329	-0.00829482	0.969935	-0.332145	0.0759998
Kukri_c4424_1081	0	0	NaN	NA	NaN	NA	NaN	NA	NaN	NA
Kukri_c44442_274	0	0	-0.222509	0.436543	-0.126589	0.659063	0.135664	0.548467	-0.314292	0.0837853
Kukri_c44469_1240	0	0	-0.0581174	0.851061	-0.00501323	0.98697	-0.297088	0.220571	0.269554	0.441623
Kukri_c4453_1248	0	0	-0.214166	0.565621	0.119714	0.746149	-0.32775	0.265285	0.355555	0.418524
Kukri_c45262_340	0	0	-0.192646	0.405437	-0.148462	0.519642	0.134281	0.457265	0.298788	0.265343
Kukri_c45609_882	0	0	NaN	NA	NaN	NA	NaN	NA	NaN	NA
Kukri_c4596_620	0	0	NaN	NA	NaN	NA	NaN	NA	NaN	NA
Kukri_c46169_294	0	0	NaN	NA	NaN	NA	NaN	NA	NaN	NA
Kukri_c46302_194	0	0	NaN	NA	NaN	NA	NaN	NA	NaN	NA
Kukri_c46310_84	0	0	-0.05409	0.743819	-0.111377	0.504085	-0.117989	0.367185	0.0131502	0.943602
Kukri_c46447_1738	0	0	NaN	NA	NaN	NA	NaN	NA	NaN	NA
Kukri_c46542_414	0	0	NaN	NA	NaN	NA	NaN	NA	NaN	NA
Kukri_c4710_991	0	0	-0.161801	0.359134	-0.0438373	0.808604	-0.234408	0.0966628	-0.111338	0.531049
Kukri_c4790_1174	0	0	NaN	NA	NaN	NA	NaN	NA	NaN	NA
Kukri_c48125_714	0	0	NaN	NA	NaN	NA	NaN	NA	NaN	NA
Kukri_c4818_332	0	0	NaN	NA	NaN	NA	NaN	NA	NaN	NA
Kukri_c48199_102	0	0	NaN	NA	NaN	NA	NaN	NA	NaN	NA
Kukri_c48575_470	0	0	0.110949	0.486225	0.119194	0.456616	-0.0138471	0.91105	-0.211196	0.366123
Kukri_c48787_108	0	0	NaN	NA	NaN	NA	NaN	NA	NaN	NA
Kukri_c48936_107	0	0	NaN	NA	NaN	NA	NaN	NA	NaN	NA
Kukri_c49015_1606	0	0	1.28355	0.246618	1.61963	0.146939	1.9646	0.0243937	-0.108541	0.930153
Kukri_c49170_655	0	0	NaN	NA	NaN	NA	NaN	NA	NaN	NA
Kukri_c49280_230	0	0	NaN	NA	NaN	NA	NaN	NA	NaN	NA
Kukri_c49463_154	0	0	-0.230465	0.250741	-0.144775	0.479223	-0.203937	0.199582	-0.168817	0.454664
Kukri_c49784_56	0	0	NaN	NA	NaN	NA	NaN	NA	NaN	NA
Kukri_c49784_86	0	0	NaN	NA	NaN	NA	NaN	NA	NaN	NA
Kukri_c49828_316	0	0	0.15575	0.272033	0.0958788	0.503673	-0.0168615	0.89319	-0.0994835	0.532292
Kukri_c50391_219	0	0	NaN	NA	NaN	NA	NaN	NA	NaN	NA
Kukri_c51_98	0	0	0.270546	0.250514	0.431551	0.0700323	0.184011	0.3161	-0.0530657	0.836948
Kukri_c51735_79	0	0	0.177296	0.287525	0.171962	0.311278	0.0240436	0.856373	-0.0349217	0.850655
Kukri_c51925_654	0	0	NaN	NA	NaN	NA	NaN	NA	NaN	NA
Kukri_c52356_96	0	0	-0.134565	0.504471	-0.299172	0.139615	-0.0400333	0.796983	0.335749	0.141906
Kukri_c52429_81	0	0	NaN	NA	NaN	NA	NaN	NA	NaN	NA
Kukri_c52952_315	0	0	0.0406674	0.91537	0.0106447	0.978447	-0.306321	0.311241	0.288042	0.531947
Kukri_c53398_200	0	0	NaN	NA	NaN	NA	NaN	NA	NaN	NA
Kukri_c53586_128	0	0	-0.475037	0.0250575	-0.480787	0.0185666	-0.0691661	0.650147	-0.024679	0.909878
Kukri_c54_306	0	0	0.0466515	0.841183	0.28346	0.186412	-0.236298	0.197537	0.0410737	0.863339
Kukri_c54571_224	0	0	-3.13093	0.157061	-4.77698	0.03239	4.12361	0.0184891	0.931586	0.704789
Kukri_c55885_110	0	0	0.0780489	0.637587	0.13705	0.411533	0.144546	0.270704	0.0364232	0.844979
Kukri_c55909_1109	0	0	0.33122	0.0260229	0.357138	0.0174951	0.183387	0.119071	-0.000986217	0.995295
Kukri_c5594_717	0	0	-0.278945	0.747563	-0.336173	0.699479	-0.0927291	0.496865	0.0724796	0.683002
Kukri_c58950_69	0	0	-0.0762959	0.64636	-0.251703	0.129872	0.0788852	0.545938	-0.106443	0.573103
Kukri_c59939_94	0	0	-1.29628	0.560545	0.155419	0.945094	-1.61261	0.355727	0.0444555	0.985535
Kukri_c6051_640	0	0	NaN	NA	NaN	NA	NaN	NA	NaN	NA
Kukri_c60627_74	0	0	NaN	NA	NaN	NA	NaN	NA	NaN	NA
Kukri_c60729_430	0	0	0.607018	0.783898	0.760564	0.733172	-0.627002	0.718241	1.88727	0.441167
Kukri_c6091_327	0	0	-0.283184	0.296221	0.0569237	0.826571	0.0387734	0.86162	0.123274	0.724626
Kukri_c6128_373	0	0	NaN	NA	NaN	NA	NaN	NA	NaN	NA
Kukri_c6167_1271	0	0	NaN	NA	NaN	NA	NaN	NA	NaN	NA
Kukri_c61725_545	0	0	-0.216897	0.171366	-0.1051	0.512833	-0.155245	0.239553	-0.101602	0.573105
Kukri_c6266_260	0	0	NaN	NA	NaN	NA	NaN	NA	NaN	NA
Kukri_c62848_106	0	0	NaN	NA	NaN	NA	NaN	NA	NaN	NA
Kukri_c6288_364	0	0	0.154196	0.311013	0.128067	0.4122	0.154271	0.205929	0.0773966	0.654664
Kukri_c63336_621	0	0	0.529835	0.289003	0.461046	0.367192	0.0977996	0.803285	-0.100168	0.853525
Kukri_c63447_148	0	0	NaN	NA	NaN	NA	NaN	NA	NaN	NA
Kukri_c63505_174	0	0	NaN	NA	NaN	NA	NaN	NA	NaN	NA
Kukri_c6361_407	0	0	-0.191178	0.547469	-0.311795	0.323335	0.31635	0.210371	0.213009	0.509309
Kukri_c6364_1243	0	0	0.0833163	0.620649	-0.0429538	0.799151	0.0867209	0.512473	0.159801	0.381758
Kukri_c637_974	0	0	0.0508353	0.769321	0.0963792	0.578794	0.104462	0.444917	-0.0380457	0.846811
Kukri_c63797_354	0	0	NaN	NA	NaN	NA	NaN	NA	NaN	NA
Kukri_c63797_383	0	0	NaN	NA	NaN	NA	NaN	NA	NaN	NA
Kukri_c64223_135	0	0	NaN	NA	NaN	NA	NaN	NA	NaN	NA
Kukri_c64744_1087	0	0	NaN	NA	NaN	NA	NaN	NA	NaN	NA
Kukri_c65194_111	0	0	0.0179529	0.907224	-0.0967106	0.536902	-0.20128	0.111798	-0.111368	0.542985
Kukri_c657_1139	0	0	0.242761	0.519582	-0.362322	0.300929	0.186351	0.528932	-0.460162	0.280513
Kukri_c65887_282	0	0	-0.0596625	0.933251	-0.075745	0.916128	0.279652	0.051645	-0.100583	0.705034
Kukri_c66626_288	0	0	-0.165052	0.561777	-0.130755	0.648146	0.0843455	0.715373	0.0158583	0.962865
Kukri_c67076_479	0	0	-1.29628	0.560545	0.155419	0.945094	-1.61261	0.355727	0.0444555	0.985535
Kukri_c67383_102	0	0	0.0860644	0.559478	-0.0148966	0.920789	0.116006	0.312241	0.0869295	0.602861
Kukri_c67586_306	0	0	0.0782591	0.649817	0.105381	0.545665	0.0936775	0.488148	-0.16616	0.424724
Kukri_c67601_267	0	0	-0.322197	0.272337	0.0574684	0.845825	-0.108748	0.642813	0.623026	0.0631107
Kukri_c67810_105	0	0	NaN	NA	NaN	NA	NaN	NA	NaN	NA
Kukri_c7139_6288	0	0	-0.110472	0.46692	-0.0567717	0.71836	-0.10397	0.408029	-0.0842017	0.660665
Kukri_c7339_113	0	0	NaN	NA	NaN	NA	NaN	NA	NaN	NA
Kukri_c73868_961	0	0	NaN	NA	NaN	NA	NaN	NA	NaN	NA
Kukri_c73901_100	0	0	-0.30245	0.258281	-0.464197	0.0872752	-0.205057	0.321895	0.0519564	0.858672
Kukri_c74165_204	0	0	-0.136939	0.533368	-0.208051	0.350014	0.0603674	0.728812	-0.0289079	0.904903
Kukri_c74409_199	0	0	-0.26455	0.13524	-0.160397	0.372286	0.204484	0.149767	0.476195	0.0178694
Kukri_c7539_1065	0	0	0.093001	0.728262	0.197604	0.439403	-0.228859	0.277375	0.0463812	0.882517
Kukri_c76307_182	0	0	NaN	NA	NaN	NA	NaN	NA	NaN	NA
Kukri_c76449_186	0	0	0.148053	0.560396	0.115306	0.65278	0.11609	0.570273	-0.191653	0.490888
Kukri_c7860_911	0	0	-0.419626	0.131354	-0.213982	0.376616	-0.0496813	0.794754	0.0127338	0.960469
Kukri_c7953_513	0	0	-3.13093	0.157061	-4.77698	0.03239	4.12361	0.0184891	0.931586	0.704789
Kukri_c80869_122	0	0	0.223488	0.146246	0.144875	0.347732	-0.108217	0.369813	-0.115768	0.499605
Kukri_c8211_159	0	0	NaN	NA	NaN	NA	NaN	NA	NaN	NA
Kukri_c8343_228	0	0	-0.269488	0.252027	0.0388115	0.868567	-0.140332	0.463351	0.139924	0.608836
Kukri_c84629_315	0	0	-0.116247	0.60824	0.17672	0.437551	-0.231129	0.197008	0.0745945	0.771844
Kukri_c855_908	0	0	NaN	NA	NaN	NA	NaN	NA	NaN	NA
Kukri_c8595_953	0	0	-0.116347	0.459594	-0.0476218	0.774953	-0.0329061	0.78928	0.0569154	0.821849
Kukri_c8752_281	0	0	NaN	NA	NaN	NA	NaN	NA	NaN	NA
Kukri_c8821_957	0	0	NaN	NA	NaN	NA	NaN	NA	NaN	NA
Kukri_c8973_1986	0	0	3.25467	0.142456	2.60885	0.245126	2.53923	0.14587	0.101828	0.967125
Kukri_c90676_212	0	0	-0.0876225	0.554922	0.0106354	0.943283	0.110922	0.339822	-0.0566171	0.728635
Kukri_c9073_1450	0	0	NaN	NA	NaN	NA	NaN	NA	NaN	NA
Kukri_c90942_274	0	0	-0.0690356	0.85521	-0.109308	0.774749	-0.53044	0.0935612	-0.38917	0.425719
Kukri_c9102_84	0	0	-0.0430391	0.879668	-0.125463	0.659983	-0.221451	0.324179	0.246145	0.423866
Kukri_c9262_401	0	0	0.323127	0.331542	0.485908	0.142334	0.132754	0.287351	0.0455799	0.866548
Kukri_c93273_605	0	0	NaN	NA	NaN	NA	NaN	NA	NaN	NA
Kukri_c94493_273	0	0	NaN	NA	NaN	NA	NaN	NA	NaN	NA
Kukri_c9468_831	0	0	-0.476468	0.0250095	-0.486089	0.0176511	-0.0853215	0.576467	-0.026218	0.904601
Kukri_c9507_142	0	0	-0.0534965	0.89181	0.177369	0.642037	0.477891	0.119982	0.32876	0.450821
Kukri_c9507_95	0	0	NaN	NA	NaN	NA	NaN	NA	NaN	NA
Kukri_c9522_622	0	0	NaN	NA	NaN	NA	NaN	NA	NaN	NA
Kukri_rep_c101148_401	0	0	NaN	NA	NaN	NA	NaN	NA	NaN	NA
Kukri_rep_c101179_404	0	0	NaN	NA	NaN	NA	NaN	NA	NaN	NA
Kukri_rep_c101316_375	0	0	-0.812642	0.0557158	-0.830349	0.0572426	0.0307882	0.802061	-0.35883	0.282191
Kukri_rep_c101341_425	0	0	-0.0464218	0.763785	0.0498383	0.747466	-0.0581222	0.629693	0.179115	0.300549
Kukri_rep_c101472_574	0	0	NaN	NA	NaN	NA	NaN	NA	NaN	NA
Kukri_rep_c101620_1848	0	0	NaN	NA	NaN	NA	NaN	NA	NaN	NA
Kukri_rep_c101799_95	0	0	NaN	NA	NaN	NA	NaN	NA	NaN	NA
Kukri_rep_c101946_496	0	0	NaN	NA	NaN	NA	NaN	NA	NaN	NA
Kukri_rep_c102095_679	0	0	NaN	NA	NaN	NA	NaN	NA	NaN	NA
Kukri_rep_c102102_273	0	0	NaN	NA	NaN	NA	NaN	NA	NaN	NA
Kukri_rep_c102472_75	0	0	NaN	NA	NaN	NA	NaN	NA	NaN	NA
Kukri_rep_c102608_599	0	0	NaN	NA	NaN	NA	NaN	NA	NaN	NA
Kukri_rep_c103261_918	0	0	NaN	NA	NaN	NA	NaN	NA	NaN	NA
Kukri_rep_c103359_233	0	0	NaN	NA	NaN	NA	NaN	NA	NaN	NA
Kukri_rep_c103800_479	0	0	NaN	NA	NaN	NA	NaN	NA	NaN	NA
Kukri_rep_c104521_727	0	0	NaN	NA	NaN	NA	NaN	NA	NaN	NA
Kukri_rep_c104648_439	0	0	-0.588953	0.0974729	-0.434082	0.197405	-0.0486244	0.85582	0.234988	0.527109
Kukri_rep_c105243_341	0	0	0.237232	0.554129	-0.00534734	0.989044	-0.297564	0.344194	-0.205496	0.642186
Kukri_rep_c105330_552	0	0	0.365516	0.171739	0.258815	0.338171	0.189691	0.369032	-0.19338	0.520862
Kukri_rep_c106490_1398	0	0	NaN	NA	NaN	NA	NaN	NA	NaN	NA
Kukri_rep_c106578_178	0	0	NaN	NA	NaN	NA	NaN	NA	NaN	NA
Kukri_rep_c106598_114	0	0	-0.026542	0.910974	-0.0829076	0.741827	0.0129341	0.945206	0.12474	0.629394
Kukri_rep_c107077_360	0	0	NaN	NA	NaN	NA	NaN	NA	NaN	NA
Kukri_rep_c107771_588	0	0	NaN	NA	NaN	NA	NaN	NA	NaN	NA
Kukri_rep_c109397_59	0	0	NaN	NA	NaN	NA	NaN	NA	NaN	NA
Kukri_rep_c109463_264	0	0	-0.0220071	0.871908	0.0226037	0.869938	0.0170404	0.874545	0.2737	0.176562
Kukri_rep_c110544_248	0	0	NaN	NA	NaN	NA	NaN	NA	NaN	NA
Kukri_rep_c110911_477	0	0	NaN	NA	NaN	NA	NaN	NA	NaN	NA
Kukri_rep_c111032_99	0	0	-2.56903	0.194074	-3.8364	0.054964	-0.953668	0.541673	0.800855	0.716938
Kukri_rep_c111369_53	0	0	-0.112687	0.510862	-0.147963	0.388903	-0.0628713	0.713262	-0.1395	0.4861
Kukri_rep_c114322_506	0	0	NaN	NA	NaN	NA	NaN	NA	NaN	NA
Kukri_rep_c114738_144	0	0	-0.137526	0.408042	-0.0646568	0.699537	-0.140142	0.284495	0.304074	0.10116
Kukri_rep_c115954_137	0	0	-0.383181	0.274968	-0.292258	0.42933	0.0533775	0.663649	-0.366868	0.267282
Kukri_rep_c117024_436	0	0	NaN	NA	NaN	NA	NaN	NA	NaN	NA
Kukri_rep_c68088_633	0	0	NaN	NA	NaN	NA	NaN	NA	NaN	NA
Kukri_rep_c68594_530	0	0	NaN	NA	NaN	NA	NaN	NA	NaN	NA
Kukri_rep_c68903_1100	0	0	NaN	NA	NaN	NA	NaN	NA	NaN	NA
Kukri_rep_c68903_301	0	0	-0.201753	0.226855	-0.14053	0.403171	-0.0965691	0.465216	0.0265554	0.888209
Kukri_rep_c69028_999	0	0	NaN	NA	NaN	NA	NaN	NA	NaN	NA
Kukri_rep_c69087_153	0	0	0.243401	0.91281	0.0936029	0.966798	-0.530499	0.761066	-1.63309	0.511288
Kukri_rep_c69177_180	0	0	NaN	NA	NaN	NA	NaN	NA	NaN	NA
Kukri_rep_c69422_54	0	0	0.417061	0.200886	0.333728	0.312575	0.0377549	0.883457	0.732588	0.0413432
Kukri_rep_c69713_250	0	0	0.17948	0.447031	-0.0575924	0.805859	-0.123909	0.426146	0.0920296	0.689848
Kukri_rep_c70063_663	0	0	-0.115735	0.475123	-0.0268359	0.869937	-0.158301	0.368688	-0.0349638	0.843422
Kukri_rep_c71747_150	0	0	NaN	NA	NaN	NA	NaN	NA	NaN	NA
Kukri_rep_c72254_186	0	0	NaN	NA	NaN	NA	NaN	NA	NaN	NA
Kukri_rep_c72329_163	0	0	-0.156327	0.36557	-0.059636	0.754915	0.117452	0.436367	0.327403	0.0873415
Kukri_rep_c72558_961	0	0	NaN	NA	NaN	NA	NaN	NA	NaN	NA
Kukri_rep_c72666_625	0	0	NaN	NA	NaN	NA	NaN	NA	NaN	NA
Kukri_rep_c72901_271	0	0	-0.0207034	0.889566	-0.0939308	0.535587	-0.00333956	0.977654	0.0995751	0.550888
Kukri_rep_c72996_252	0	0	NaN	NA	NaN	NA	NaN	NA	NaN	NA
Kukri_rep_c73094_348	0	0	NaN	NA	NaN	NA	NaN	NA	NaN	NA
Kukri_rep_c74376_188	0	0	3.26158	0.141289	4.76675	0.0334194	1.39189	0.427193	-0.282856	0.908303
Kukri_rep_c78644_408	0	0	NaN	NA	NaN	NA	NaN	NA	NaN	NA
Kukri_rep_c81206_235	0	0	NaN	NA	NaN	NA	NaN	NA	NaN	NA
Kukri_rep_c85536_598	0	0	0.0122959	0.928111	-0.021206	0.877477	0.062632	0.559773	0.122125	0.490035
Kukri_rep_c86966_163	0	0	NaN	NA	NaN	NA	NaN	NA	NaN	NA
Kukri_rep_c93484_422	0	0	0.172271	0.381902	0.211386	0.28289	0.283405	0.0708686	0.208383	0.344643
Kukri_rep_c95718_868	0	0	0.0951899	0.505695	0.114413	0.427319	0.00610969	0.985444	0.0153153	0.922996
Kukri_s117068_130	0	0	0.0872039	0.571352	0.0801227	0.606571	0.0736756	0.548353	0.310824	0.0744838
Kukri_s117068_198	0	0	-0.0999161	0.516639	-0.0999156	0.520834	-0.0903436	0.461796	-0.302116	0.083234
Kukri_s118416_65	0	0	NaN	NA	NaN	NA	NaN	NA	NaN	NA
Ra_c10284_405	0	0	NaN	NA	NaN	NA	NaN	NA	NaN	NA
Ra_c106922_1879	0	0	-0.139765	0.407124	-0.148153	0.380745	0.0369028	0.787623	0.205894	0.269069
Ra_c106922_266	0	0	-0.229951	0.189104	-0.290317	0.0945544	0.0157932	0.91326	0.120672	0.540506
Ra_c106922_296	0	0	-0.110453	0.511057	-0.115806	0.49216	0.0533529	0.695222	0.23634	0.203377
Ra_c108731_554	0	0	NaN	NA	NaN	NA	NaN	NA	NaN	NA
Ra_c11906_1417	0	0	NaN	NA	NaN	NA	NaN	NA	NaN	NA
Ra_c13298_783	0	0	-0.0440266	0.860651	0.0170252	0.94513	-0.0868953	0.659829	0.373786	0.174886
Ra_c14132_2575	0	0	NaN	NA	NaN	NA	NaN	NA	NaN	NA
Ra_c14761_1348	0	0	0.0323588	0.838812	0.0183484	0.90913	-0.140512	0.26638	-0.108702	0.545792
Ra_c17341_2119	0	0	0.207536	0.210977	0.212396	0.200394	0.0627174	0.640889	0.0648331	0.728327
Ra_c17341_2122	0	0	-0.145926	0.380084	-0.14723	0.376571	-0.0308726	0.818898	-0.0465044	0.803696
Ra_c2139_968	0	0	-0.00282608	0.991817	-0.0730273	0.788028	-0.305867	0.15339	-0.281875	0.370116
Ra_c21472_1369	0	0	NaN	NA	NaN	NA	NaN	NA	NaN	NA
Ra_c22700_818	0	0	0.108972	0.532414	0.0463828	0.788994	-0.0397188	0.770921	-0.105468	0.596204
Ra_c24622_352	0	0	NaN	NA	NaN	NA	NaN	NA	NaN	NA
Ra_c25164_517	0	0	NaN	NA	NaN	NA	NaN	NA	NaN	NA
Ra_c26080_461	0	0	-0.136704	0.543216	-0.0618805	0.782094	-0.0500054	0.7283	-0.0103762	0.966446
Ra_c26532_894	0	0	NaN	NA	NaN	NA	NaN	NA	NaN	NA
Ra_c272_1632	0	0	-0.237406	0.578402	-0.274686	0.527507	0.14164	0.251369	-0.573504	0.130601
Ra_c27275_627	0	0	NaN	NA	NaN	NA	NaN	NA	NaN	NA
Ra_c27593_460	0	0	NaN	NA	NaN	NA	NaN	NA	NaN	NA
Ra_c29142_340	0	0	-0.100974	0.524316	-0.0983785	0.53431	0.0873457	0.492388	-1.06279	0.241065
Ra_c32055_981	0	0	-1.75213	0.427415	-2.27231	0.306861	-1.81877	0.295198	1.28304	0.598175
Ra_c3470_1551	0	0	-0.42651	0.0160975	-0.364645	0.0411287	-0.0668073	0.752063	0.000462328	0.997946
Ra_c35421_250	0	0	NaN	NA	NaN	NA	NaN	NA	NaN	NA
Ra_c3838_861	0	0	NaN	NA	NaN	NA	NaN	NA	NaN	NA
Ra_c46720_451	0	0	NaN	NA	NaN	NA	NaN	NA	NaN	NA
Ra_c4899_609	0	0	NaN	NA	NaN	NA	NaN	NA	NaN	NA
Ra_c50996_468	0	0	0.217048	0.229738	0.1881	0.294565	0.283138	0.0437865	0.195753	0.339566
Ra_c53868_364	0	0	NaN	NA	NaN	NA	NaN	NA	NaN	NA
Ra_c53882_371	0	0	NaN	NA	NaN	NA	NaN	NA	NaN	NA
Ra_c5515_1723	0	0	NaN	NA	NaN	NA	NaN	NA	NaN	NA
Ra_c62804_1641	0	0	3.25467	0.142456	2.60885	0.245126	2.53923	0.14587	0.101828	0.967125
Ra_c64313_1337	0	0	NaN	NA	NaN	NA	NaN	NA	NaN	NA
Ra_c6639_426	0	0	NaN	NA	NaN	NA	NaN	NA	NaN	NA
Ra_c66628_801	0	0	-0.0199145	0.913525	0.324398	0.0865069	0.152322	0.275836	0.165278	0.367909
Ra_c6701_506	0	0	NaN	NA	NaN	NA	NaN	NA	NaN	NA
Ra_c70331_779	0	0	NaN	NA	NaN	NA	NaN	NA	NaN	NA
Ra_c71978_532	0	0	NaN	NA	NaN	NA	NaN	NA	NaN	NA
Ra_c72650_1176	0	0	NaN	NA	NaN	NA	NaN	NA	NaN	NA
Ra_c7619_526	0	0	NaN	NA	NaN	NA	NaN	NA	NaN	NA
Ra_c7721_225	0	0	-0.227933	0.164403	-0.130747	0.432511	-0.355374	0.00695032	-0.141864	0.451062
Ra_c88203_455	0	0	-0.11788	0.475672	-0.0908326	0.584921	-0.22649	0.08372	-0.763048	0.703219
Ra_c88203_468	0	0	-0.0459964	0.873641	-0.448007	0.12303	-0.206007	0.381883	-0.0404866	0.940069
Ra_c8960_147	0	0	NaN	NA	NaN	NA	NaN	NA	NaN	NA
RAC875_c100413_60	0	0	0.137211	0.438003	0.0448521	0.801452	0.153713	0.272691	-0.162484	0.407822
RAC875_c10083_154	0	0	NaN	NA	NaN	NA	NaN	NA	NaN	NA
RAC875_c10090_963	0	0	0.0843922	0.630637	-0.220888	0.318759	-0.0842551	0.519941	0.198195	0.322081
RAC875_c10122_113	0	0	0.096903	0.64299	0.0151461	0.940142	0.291475	0.0757872	-0.313222	0.154431
RAC875_c10174_268	0	0	NaN	NA	NaN	NA	NaN	NA	NaN	NA
RAC875_c10194_910	0	0	NaN	NA	NaN	NA	NaN	NA	NaN	NA
RAC875_c102223_220	0	0	0.234654	0.318059	0.295187	0.21169	0.229086	0.220278	0.244024	0.363987
RAC875_c10246_839	0	0	NaN	NA	NaN	NA	NaN	NA	NaN	NA
RAC875_c10372_671	0	0	-0.964924	0.0199961	-0.315569	0.440901	-0.672011	0.0461251	0.24747	0.608872
RAC875_c1052_94	0	0	0.278846	0.324937	0.429906	0.130981	0.0900422	0.643897	-0.0169656	0.929945
RAC875_c10628_1253	0	0	NaN	NA	NaN	NA	NaN	NA	NaN	NA
RAC875_c10636_525	0	0	NaN	NA	NaN	NA	NaN	NA	NaN	NA
RAC875_c106584_747	0	0	-0.0909614	0.591709	0.0312393	0.853432	-0.0670647	0.613235	-0.142764	0.438153
RAC875_c10819_636	0	0	0.0157914	0.952259	-0.280193	0.268118	-0.146617	0.482046	-0.026193	0.931259
RAC875_c10868_538	0	0	0.441289	0.843125	0.85667	0.702371	-0.336899	0.846994	-1.78268	0.467495
RAC875_c110838_165	0	0	NaN	NA	NaN	NA	NaN	NA	NaN	NA
RAC875_c11289_71	0	0	0.122695	0.454869	0.101255	0.536319	0.054723	0.676533	0.305106	0.0930555
RAC875_c113582_346	0	0	NaN	NA	NaN	NA	NaN	NA	NaN	NA
RAC875_c114809_130	0	0	-0.154693	0.669811	-0.12905	0.729343	-0.312314	0.274645	0.0174462	0.965974
RAC875_c11609_62	0	0	-0.43508	0.0867033	-0.232331	0.395005	-0.496098	0.0200026	0.0801194	0.780385
RAC875_c11911_431	0	0	NaN	NA	NaN	NA	NaN	NA	NaN	NA
RAC875_c11933_885	0	0	NaN	NA	NaN	NA	NaN	NA	NaN	NA
RAC875_c12733_1509	0	0	NaN	NA	NaN	NA	NaN	NA	NaN	NA
RAC875_c12803_1620	0	0	NaN	NA	NaN	NA	NaN	NA	NaN	NA
RAC875_c12805_908	0	0	NaN	NA	NaN	NA	NaN	NA	NaN	NA
RAC875_c12821_466	0	0	NaN	NA	NaN	NA	NaN	NA	NaN	NA
RAC875_c12821_550	0	0	NaN	NA	NaN	NA	NaN	NA	NaN	NA
RAC875_c13169_459	0	0	NaN	NA	NaN	NA	NaN	NA	NaN	NA
RAC875_c1349_270	0	0	0.778323	0.542505	0.848243	0.512494	0.144343	0.886535	-0.529431	0.709643
RAC875_c13610_1239	0	0	NaN	NA	NaN	NA	NaN	NA	NaN	NA
RAC875_c13722_326	0	0	NaN	NA	NaN	NA	NaN	NA	NaN	NA
RAC875_c13807_1397	0	0	-0.058132	0.695882	0.00714406	0.961827	-0.0192955	0.869247	0.0398641	0.840318
RAC875_c13895_763	0	0	-0.235578	0.279816	-0.111144	0.608649	-0.207024	0.227011	0.133727	0.957068
RAC875_c13949_923	0	0	0.263721	0.165	0.131756	0.484829	0.306544	0.0419939	-0.0126398	0.952097
RAC875_c14082_2606	0	0	NaN	NA	NaN	NA	NaN	NA	NaN	NA
RAC875_c1412_814	0	0	0.119838	0.956892	-0.713455	0.749189	-0.265171	0.878954	1.25671	0.60679
RAC875_c14198_177	0	0	-0.182858	0.460389	-0.0426341	0.859407	0.0689059	0.731802	-0.133296	0.605609
RAC875_c14354_907	0	0	NaN	NA	NaN	NA	NaN	NA	NaN	NA
RAC875_c14354_934	0	0	NaN	NA	NaN	NA	NaN	NA	NaN	NA
RAC875_c14659_1066	0	0	NaN	NA	NaN	NA	NaN	NA	NaN	NA
RAC875_c15171_858	0	0	NaN	NA	NaN	NA	NaN	NA	NaN	NA
RAC875_c15213_1942	0	0	NaN	NA	NaN	NA	NaN	NA	NaN	NA
RAC875_c15367_553	0	0	NaN	NA	NaN	NA	NaN	NA	NaN	NA
RAC875_c15649_1101	0	0	0.104564	0.484975	0.044336	0.775714	0.124615	0.316391	0.0815814	0.666467
RAC875_c15722_1081	0	0	-0.0670083	0.652537	0.0204986	0.891063	0.059969	0.60676	0.100539	0.54074
RAC875_c15745_124	0	0	0.225638	0.571022	-0.0696367	0.87909	0.264829	0.411252	0.529144	0.259573
RAC875_c15872_141	0	0	NaN	NA	NaN	NA	NaN	NA	NaN	NA
RAC875_c161_228	0	0	-0.148585	0.394894	-0.00717086	0.967869	-0.0479297	0.723866	0.13355	0.496005
RAC875_c16536_80	0	0	0.0559346	0.889175	0.430896	0.291106	0.0808402	0.800965	0.358465	0.431253
RAC875_c1673_193	0	0	NaN	NA	NaN	NA	NaN	NA	NaN	NA
RAC875_c16993_196	0	0	0.0427422	0.772939	0.121121	0.401909	0.207029	0.0668346	0.319216	0.0445634
RAC875_c17185_90	0	0	-0.252838	0.433548	-0.422741	0.18773	-0.041802	0.869158	-0.755004	0.828982
RAC875_c17188_1696	0	0	0.184413	0.621859	-0.148851	0.688133	0.316144	0.284053	-0.37841	0.390538
RAC875_c17197_504	0	0	0.0901575	0.538781	0.0571243	0.699733	-0.353413	0.103765	-0.245212	0.135261
RAC875_c17224_741	0	0	-0.0602113	0.922031	-0.124076	0.841592	0.0583153	0.901191	-0.163683	0.739954
RAC875_c17367_549	0	0	NaN	NA	NaN	NA	NaN	NA	NaN	NA
RAC875_c1742_2710	0	0	-0.00944113	0.955371	-0.0446795	0.794815	0.017439	0.900585	-0.238894	0.188373
RAC875_c17455_152	0	0	-0.0912994	0.736825	0.0280048	0.918395	0.00198916	0.992657	-0.475176	0.141455
RAC875_c17610_628	0	0	NaN	NA	NaN	NA	NaN	NA	NaN	NA
RAC875_c17722_1704	0	0	NaN	NA	NaN	NA	NaN	NA	NaN	NA
RAC875_c17787_274	0	0	NaN	NA	NaN	NA	NaN	NA	NaN	NA
RAC875_c17907_181	0	0	NaN	NA	NaN	NA	NaN	NA	NaN	NA
RAC875_c17918_321	0	0	0.1194	0.414505	0.0274235	0.850009	0.0151457	0.904431	0.0984945	0.545413
RAC875_c17946_277	0	0	NaN	NA	NaN	NA	NaN	NA	NaN	NA
RAC875_c18002_58	0	0	NaN	NA	NaN	NA	NaN	NA	NaN	NA
RAC875_c1834_2299	0	0	NaN	NA	NaN	NA	NaN	NA	NaN	NA
RAC875_c18668_513	0	0	0.139558	0.321999	0.134956	0.344487	0.0856652	0.438565	0.0402411	0.79814
RAC875_c18928_529	0	0	NaN	NA	NaN	NA	NaN	NA	NaN	NA
RAC875_c19099_434	0	0	NaN	NA	NaN	NA	NaN	NA	NaN	NA
RAC875_c19105_498	0	0	-0.0920146	0.585346	0.240153	0.169514	0.0463959	0.727453	0.0824027	0.646865
RAC875_c19144_117	0	0	-0.0200237	0.950635	-0.149928	0.637171	-0.0717034	0.773425	0.332058	0.344549
RAC875_c19303_228	0	0	NaN	NA	NaN	NA	NaN	NA	NaN	NA
RAC875_c19425_903	0	0	NaN	NA	NaN	NA	NaN	NA	NaN	NA
RAC875_c20076_907	0	0	-1.79995	0.319037	-3.02619	0.0975676	-0.990608	0.487305	-0.415665	0.836553
RAC875_c202_474	0	0	NaN	NA	NaN	NA	NaN	NA	NaN	NA
RAC875_c20429_903	0	0	NaN	NA	NaN	NA	NaN	NA	NaN	NA
RAC875_c2044_170	0	0	0.14266	0.390691	0.073521	0.660837	0.152099	0.245019	-0.314721	0.0899218
RAC875_c20775_540	0	0	NaN	NA	NaN	NA	NaN	NA	NaN	NA
RAC875_c20889_913	0	0	-0.0282581	0.874635	0.0387008	0.832943	0.206467	0.169268	0.550149	0.0116556
RAC875_c21489_908	0	0	0.247948	0.358857	0.0980378	0.720536	-0.0200218	0.927516	0.0843176	0.79919
RAC875_c21868_792	0	0	1.18024	0.422679	2.03475	0.171721	0.573412	0.621688	-0.0403269	0.98049
RAC875_c21938_802	0	0	3.26158	0.141289	4.76675	0.0334194	1.39189	0.427193	-0.282856	0.908303
RAC875_c22101_656	0	0	NaN	NA	NaN	NA	NaN	NA	NaN	NA
RAC875_c22210_191	0	0	0.0218317	0.899572	0.0464774	0.789676	0.0690053	0.610818	-0.151954	0.465567
RAC875_c22244_61	0	0	0.131456	0.505458	0.242671	0.219349	-0.082055	0.59459	0.0378873	0.872809
RAC875_c22368_641	0	0	NaN	NA	NaN	NA	NaN	NA	NaN	NA
RAC875_c22442_213	0	0	0.0176404	0.948048	-0.173915	0.513545	0.00275847	0.989724	-0.239724	0.408167
RAC875_c2253_1255	0	0	0.88592	0.235875	-0.371223	0.0326798	-0.21342	0.113271	-0.102056	0.594267
RAC875_c2253_2011	0	0	NaN	NA	NaN	NA	NaN	NA	NaN	NA
RAC875_c22627_315	0	0	0.149632	0.38847	0.0885079	0.615407	0.131906	0.34236	0.0290262	0.878215
RAC875_c22696_98	0	0	NaN	NA	NaN	NA	NaN	NA	NaN	NA
RAC875_c22831_356	0	0	NaN	NA	NaN	NA	NaN	NA	NaN	NA
RAC875_c2300_1021	0	0	NaN	NA	NaN	NA	NaN	NA	NaN	NA
RAC875_c232_1895	0	0	0.0556095	0.746295	-0.0552996	0.793754	-0.0509177	0.751403	-0.263298	0.128444
RAC875_c23338_792	0	0	0.0507124	0.893764	0.112324	0.7695	0.510366	0.108893	0.39121	0.423983
RAC875_c2338_53	0	0	-0.11035	0.714629	0.29195	0.326832	-0.0477403	0.84458	0.440627	0.166982
RAC875_c23724_118	0	0	0.0730184	0.864399	0.37297	0.374256	-0.552572	0.107031	0.113464	0.817138
RAC875_c23724_182	0	0	-0.0392538	0.926842	-0.31796	0.448438	0.612872	0.0730344	-0.124938	0.798742
RAC875_c24098_141	0	0	-0.1903	0.196284	-0.125037	0.401975	0.0473041	0.683966	0.348629	0.0318196
RAC875_c24285_1049	0	0	NaN	NA	NaN	NA	NaN	NA	NaN	NA
RAC875_c24317_1015	0	0	NaN	NA	NaN	NA	NaN	NA	NaN	NA
RAC875_c24364_307	0	0	0.716461	0.57447	1.44111	0.264171	0.528838	0.599602	0.511668	0.719694
RAC875_c24504_119	0	0	NaN	NA	NaN	NA	NaN	NA	NaN	NA
RAC875_c2498_600	0	0	-0.0908061	0.608423	0.194122	0.282908	0.0645149	0.628809	0.135264	0.434356
RAC875_c2498_837	0	0	-0.00178432	0.99222	-0.346952	0.0659389	-0.165981	0.233161	-0.157533	0.389613
RAC875_c24982_583	0	0	NaN	NA	NaN	NA	NaN	NA	NaN	NA
RAC875_c25271_138	0	0	-0.106887	0.607489	-0.227638	0.186209	0.0185137	0.891193	-0.272689	0.157495
RAC875_c25277_324	0	0	-0.180419	0.215063	-0.0768057	0.62756	-0.183197	0.140086	0.00176602	0.993686
RAC875_c25339_200	0	0	0.169487	0.276366	0.0958559	0.533735	0.136885	0.262629	0.23421	0.177528
RAC875_c25710_297	0	0	0.37935	0.220869	0.403834	0.196446	0.185991	0.30634	-0.0543243	0.763482
RAC875_c25738_168	0	0	NaN	NA	NaN	NA	NaN	NA	NaN	NA
RAC875_c25763_254	0	0	NaN	NA	NaN	NA	NaN	NA	NaN	NA
RAC875_c26177_632	0	0	NaN	NA	NaN	NA	NaN	NA	NaN	NA
RAC875_c26214_505	0	0	NaN	NA	NaN	NA	NaN	NA	NaN	NA
RAC875_c26265_146	0	0	-1.75213	0.427415	-2.27231	0.306861	-1.81877	0.295198	1.28304	0.598175
RAC875_c26400_88	0	0	-0.181817	0.649415	0.0561054	0.885195	0.388548	0.214639	0.44055	0.318035
RAC875_c26415_350	0	0	-0.247219	0.415787	-0.0448415	0.892373	-0.158143	0.548319	-0.558785	0.099081
RAC875_c26460_807	0	0	0.289348	0.369198	-0.52823	0.34312	-0.984042	0.0241493	0.0240347	0.951189
RAC875_c26487_118	0	0	0.0910394	0.732424	0.199891	0.431552	-0.233643	0.264986	0.0418719	0.893339
RAC875_c26566_66	0	0	NaN	NA	NaN	NA	NaN	NA	NaN	NA
RAC875_c27431_212	0	0	-0.184941	0.603903	-0.571334	0.101171	0.0875325	0.760411	-0.29131	0.506366
RAC875_c27530_860	0	0	0.231674	0.169214	-0.0921033	0.555832	0.104407	0.398574	-0.151159	0.380618
RAC875_c27650_216	0	0	0.0194443	0.930274	0.0608693	0.787415	-0.0317342	0.859272	0.375802	0.139055
RAC875_c27696_718	0	0	0.413648	0.296208	-0.137851	0.727036	0.286515	0.370776	-0.747678	0.0988045
RAC875_c27696_798	0	0	-0.370952	0.349256	0.174504	0.658697	-0.263252	0.410278	0.729461	0.107291
RAC875_c27776_86	0	0	-0.02893	0.92562	0.0230329	0.940299	-0.281625	0.246927	0.237265	0.499574
RAC875_c27939_335	0	0	NaN	NA	NaN	NA	NaN	NA	NaN	NA
RAC875_c2910_1562	0	0	NaN	NA	NaN	NA	NaN	NA	NaN	NA
RAC875_c29716_871	0	0	-0.316781	0.207502	-0.175552	0.481518	-0.0754795	0.702684	0.169146	0.553103
RAC875_c29913_139	0	0	-0.0706246	0.777341	-0.00591739	0.980926	-0.0949462	0.629299	0.381831	0.165015
RAC875_c29957_355	0	0	-0.180311	0.370664	-0.161764	0.428135	0.198593	0.144741	-0.0545708	0.751174
RAC875_c30027_381	0	0	0.145124	0.333307	0.252317	0.0925763	-0.0726885	0.538349	0.130442	0.421664
RAC875_c30138_595	0	0	0.244278	0.18632	0.112696	0.532802	0.114287	0.41797	-0.192832	0.339444
RAC875_c30381_573	0	0	NaN	NA	NaN	NA	NaN	NA	NaN	NA
RAC875_c30867_515	0	0	0.0888667	0.631589	0.0552238	0.767761	0.0691983	0.635171	0.06127	0.785313
RAC875_c30936_411	0	0	NaN	NA	NaN	NA	NaN	NA	NaN	NA
RAC875_c3102_959	0	0	NaN	NA	NaN	NA	NaN	NA	NaN	NA
RAC875_c31051_490	0	0	-0.479457	0.0553783	-0.272965	0.278873	-0.141745	0.470309	-0.280061	0.317141
RAC875_c31133_77	0	0	NaN	NA	NaN	NA	NaN	NA	NaN	NA
RAC875_c31299_1215	0	0	-0.306388	0.0524398	-0.120296	0.451711	-0.0364365	0.773106	0.337578	0.062293
RAC875_c31299_1302	0	0	-0.26602	0.0955589	-0.0840224	0.602454	-0.0223854	0.860525	0.340787	0.0620583
RAC875_c31381_150	0	0	NaN	NA	NaN	NA	NaN	NA	NaN	NA
RAC875_c3187_873	0	0	NaN	NA	NaN	NA	NaN	NA	NaN	NA
RAC875_c32077_284	0	0	0.0324631	0.894014	0.053436	0.820666	0.312625	0.0942373	0.63043	0.0215977
RAC875_c32077_759	0	0	NaN	NA	NaN	NA	NaN	NA	NaN	NA
RAC875_c3257_1179	0	0	NaN	NA	NaN	NA	NaN	NA	NaN	NA
RAC875_c32611_347	0	0	NaN	NA	NaN	NA	NaN	NA	NaN	NA
RAC875_c32848_578	0	0	0.189814	0.345245	0.264287	0.185019	0.340819	0.0321597	-0.167065	0.494911
RAC875_c33279_526	0	0	NaN	NA	NaN	NA	NaN	NA	NaN	NA
RAC875_c33564_120	0	0	-0.0885483	0.537711	-0.13577	0.359266	-0.0734454	0.519255	-0.165274	0.300894
RAC875_c3361_2093	0	0	NaN	NA	NaN	NA	NaN	NA	NaN	NA
RAC875_c3397_1492	0	0	NaN	NA	NaN	NA	NaN	NA	NaN	NA
RAC875_c34012_983	0	0	0.123425	0.6965	0.247626	0.433305	0.290028	0.248341	0.388521	0.296071
RAC875_c34512_493	0	0	NaN	NA	NaN	NA	NaN	NA	NaN	NA
RAC875_c34515_343	0	0	NaN	NA	NaN	NA	NaN	NA	NaN	NA
RAC875_c34515_86	0	0	NaN	NA	NaN	NA	NaN	NA	NaN	NA
RAC875_c3457_303	0	0	-0.180582	0.524136	-0.130884	0.645214	0.451259	0.0447678	0.73043	0.0309773
RAC875_c34939_86	0	0	-0.953256	0.0227769	-0.265597	0.519884	-0.355069	0.300598	0.697197	0.151972
RAC875_c35094_476	0	0	NaN	NA	NaN	NA	NaN	NA	NaN	NA
RAC875_c35672_73	0	0	1.58118	0.310912	2.41624	0.125634	0.498676	0.685818	-0.861963	0.622381
RAC875_c35715_718	0	0	-0.130101	0.78843	-0.301768	0.53636	0.0340826	0.927867	-0.100314	0.553062
RAC875_c36363_222	0	0	-0.244946	0.14105	-0.253916	0.122711	-0.0404918	0.764947	-0.00086255	0.996942
RAC875_c36614_344	0	0	NaN	NA	NaN	NA	NaN	NA	NaN	NA
RAC875_c36684_56	0	0	NaN	NA	NaN	NA	NaN	NA	NaN	NA
RAC875_c37118_595	0	0	0.258857	0.14335	-0.0234981	0.89649	0.0717953	0.608508	0.0162317	0.93908
RAC875_c37166_408	0	0	-0.13631	0.618435	0.269131	0.329484	-0.167992	0.512394	0.00961044	0.974899
RAC875_c37871_249	0	0	0.19203	0.264003	-0.0319384	0.860888	0.0510845	0.752882	-1.48558	0.133937
RAC875_c37934_225	0	0	NaN	NA	NaN	NA	NaN	NA	NaN	NA
RAC875_c37988_243	0	0	-0.0876273	0.623289	0.113912	0.52261	0.0440553	0.753812	0.281442	0.158305
RAC875_c3814_437	0	0	NaN	NA	NaN	NA	NaN	NA	NaN	NA
RAC875_c38724_323	0	0	NaN	NA	NaN	NA	NaN	NA	NaN	NA
RAC875_c38750_86	0	0	NaN	NA	NaN	NA	NaN	NA	NaN	NA
RAC875_c38756_141	0	0	-0.0860817	0.531972	-0.119375	0.394521	-0.0830684	0.446442	0.108339	0.479886
RAC875_c3876_1123	0	0	NaN	NA	NaN	NA	NaN	NA	NaN	NA
RAC875_c39200_260	0	0	0.534075	0.809597	-0.439585	0.843942	-2.45634	0.159409	-4.64153	0.0589413
RAC875_c39237_193	0	0	0.483195	0.0760714	0.235633	0.376256	-0.177853	0.750604	-0.673358	0.0347037
RAC875_c39312_339	0	0	0.134492	0.762003	0.0918874	0.835362	-0.167934	0.630526	-0.145741	0.763742
RAC875_c3956_275	0	0	NaN	NA	NaN	NA	NaN	NA	NaN	NA
RAC875_c39665_175	0	0	NaN	NA	NaN	NA	NaN	NA	NaN	NA
RAC875_c3988_3479	0	0	NaN	NA	NaN	NA	NaN	NA	NaN	NA
RAC875_c400_1271	0	0	-0.395805	0.114303	0.123859	0.82623	0.662244	0.14912	-0.0677705	0.826405
RAC875_c400_1363	0	0	-0.0711996	0.712191	0.0826131	0.657848	0.120454	0.422449	0.0716429	0.735749
RAC875_c41315_157	0	0	-0.198573	0.544119	-0.241437	0.449886	-0.0582332	0.812993	0.0907848	0.798326
RAC875_c4135_1028	0	0	NaN	NA	NaN	NA	NaN	NA	NaN	NA
RAC875_c4135_1782	0	0	NaN	NA	NaN	NA	NaN	NA	NaN	NA
RAC875_c41613_124	0	0	NaN	NA	NaN	NA	NaN	NA	NaN	NA
RAC875_c41659_794	0	0	NaN	NA	NaN	NA	NaN	NA	NaN	NA
RAC875_c4190_337	0	0	-0.146856	0.282314	-0.0535952	0.699265	0.00978246	0.928019	0.019413	0.898307
RAC875_c41903_122	0	0	NaN	NA	NaN	NA	NaN	NA	NaN	NA
RAC875_c42275_224	0	0	-0.191419	0.225913	-0.0229682	0.886036	0.0735548	0.557988	-0.0171749	0.9238
RAC875_c42281_112	0	0	NaN	NA	NaN	NA	NaN	NA	NaN	NA
RAC875_c42356_237	0	0	NaN	NA	NaN	NA	NaN	NA	NaN	NA
RAC875_c43581_280	0	0	NaN	NA	NaN	NA	NaN	NA	NaN	NA
RAC875_c43838_146	0	0	NaN	NA	NaN	NA	NaN	NA	NaN	NA
RAC875_c43893_213	0	0	0.164987	0.352375	0.0732148	0.68275	0.139506	0.320563	-0.155599	0.429178
RAC875_c44064_222	0	0	NaN	NA	NaN	NA	NaN	NA	NaN	NA
RAC875_c44365_203	0	0	-0.100217	0.547973	-0.150245	0.366967	-0.0157378	0.904162	-0.130318	0.489237
RAC875_c44452_438	0	0	-1.11493	0.614529	-1.38333	0.536396	-0.360734	0.836575	-3.91838	0.114833
RAC875_c45062_305	0	0	-0.0716969	0.64835	-0.106428	0.515923	-0.0857503	0.493795	-0.0642853	0.713413
RAC875_c45353_450	0	0	0.192551	0.532001	0.0247294	0.937422	-0.822284	0.533363	0.26507	0.423088
RAC875_c45678_1083	0	0	-0.0913865	0.672955	-0.311955	0.154856	0.0253005	0.881874	0.0351329	0.883414
RAC875_c45702_412	0	0	NaN	NA	NaN	NA	NaN	NA	NaN	NA
RAC875_c45747_87	0	0	-0.206909	0.622619	-0.184824	0.662526	-0.0741075	0.736308	0.0550475	0.76664
RAC875_c46007_340	0	0	NaN	NA	NaN	NA	NaN	NA	NaN	NA
RAC875_c4629_1344	0	0	-1.18024	0.422679	-2.03475	0.171721	-0.573412	0.621688	0.0403269	0.98049
RAC875_c46460_1128	0	0	NaN	NA	NaN	NA	NaN	NA	NaN	NA
RAC875_c46516_443	0	0	0.104642	0.530806	0.0477636	0.777178	-0.1978	0.133643	-0.0449822	0.789086
RAC875_c47003_445	0	0	-0.371516	0.660724	-0.165548	0.846779	-0.0522497	0.937114	-1.41158	0.130801
RAC875_c47137_112	0	0	0.0150925	0.925918	0.00954869	0.95287	0.0442606	0.729861	0.0589978	0.79244
RAC875_c4732_1521	0	0	NaN	NA	NaN	NA	NaN	NA	NaN	NA
RAC875_c47328_483	0	0	NaN	NA	NaN	NA	NaN	NA	NaN	NA
RAC875_c47965_111	0	0	NaN	NA	NaN	NA	NaN	NA	NaN	NA
RAC875_c4800_255	0	0	-0.146158	0.355602	-0.0168319	0.915263	-0.0929013	0.45174	-0.122689	0.525336
RAC875_c48283_1574	0	0	-3.13093	0.157061	-4.77698	0.03239	4.12361	0.0184891	0.931586	0.704789
RAC875_c48456_444	0	0	-0.0987865	0.713015	-0.201279	0.433534	0.222605	0.291472	-0.132883	0.672568
RAC875_c4851_940	0	0	NaN	NA	NaN	NA	NaN	NA	NaN	NA
RAC875_c48703_189	0	0	NaN	NA	NaN	NA	NaN	NA	NaN	NA
RAC875_c48856_177	0	0	NaN	NA	NaN	NA	NaN	NA	NaN	NA
RAC875_c4910_98	0	0	NaN	NA	NaN	NA	NaN	NA	NaN	NA
RAC875_c49329_81	0	0	2.56903	0.194074	3.8364	0.054964	0.953668	0.541673	-0.800855	0.716938
RAC875_c4965_1523	0	0	0.326677	0.223409	-0.0161414	0.950014	-0.0236738	0.914519	-0.143015	0.683118
RAC875_c49751_75	0	0	NaN	NA	NaN	NA	NaN	NA	NaN	NA
RAC875_c50245_120	0	0	NaN	NA	NaN	NA	NaN	NA	NaN	NA
RAC875_c50422_299	0	0	NaN	NA	NaN	NA	NaN	NA	NaN	NA
RAC875_c5056_220	0	0	0.121498	0.442467	0.167198	0.293651	-0.0177832	0.885729	0.146497	0.413792
RAC875_c50732_257	0	0	NaN	NA	NaN	NA	NaN	NA	NaN	NA
RAC875_c50811_655	0	0	NaN	NA	NaN	NA	NaN	NA	NaN	NA
RAC875_c50928_292	0	0	0.323317	0.0312147	0.355189	0.0184007	0.112476	0.449284	0.0710615	0.715774
RAC875_c51478_173	0	0	0.27809	0.293835	0.445839	0.0974693	0.20868	0.309345	-0.0569925	0.843976
RAC875_c51493_471	0	0	NaN	NA	NaN	NA	NaN	NA	NaN	NA
RAC875_c51663_87	0	0	-0.0231303	0.876787	-0.00304267	0.983812	-0.140535	0.229175	0.0600558	0.744414
RAC875_c51781_238	0	0	NaN	NA	NaN	NA	NaN	NA	NaN	NA
RAC875_c51781_795	0	0	NaN	NA	NaN	NA	NaN	NA	NaN	NA
RAC875_c52124_90	0	0	NaN	NA	NaN	NA	NaN	NA	NaN	NA
RAC875_c52165_241	0	0	NaN	NA	NaN	NA	NaN	NA	NaN	NA
RAC875_c52195_324	0	0	-0.17504	0.501947	-0.0187361	0.94324	-0.322679	0.115086	0.341901	0.237661
RAC875_c5222_59	0	0	NaN	NA	NaN	NA	NaN	NA	NaN	NA
RAC875_c525_1425	0	0	0.519415	0.0258379	0.537077	0.0242018	0.315727	0.155643	-0.0616502	0.815539
RAC875_c525_202	0	0	-0.509798	0.0291161	-0.536367	0.0247728	-0.353036	0.116339	0.0250687	0.924571
RAC875_c525_811	0	0	0.517656	0.0270168	0.551982	0.0210867	0.324181	0.151676	-0.0122148	0.963277
RAC875_c5342_1312	0	0	NaN	NA	NaN	NA	NaN	NA	NaN	NA
RAC875_c53629_760	0	0	NaN	NA	NaN	NA	NaN	NA	NaN	NA
RAC875_c53629_792	0	0	NaN	NA	NaN	NA	NaN	NA	NaN	NA
RAC875_c54260_127	0	0	NaN	NA	NaN	NA	NaN	NA	NaN	NA
RAC875_c5433_682	0	0	NaN	NA	NaN	NA	NaN	NA	NaN	NA
RAC875_c54391_236	0	0	NaN	NA	NaN	NA	NaN	NA	NaN	NA
RAC875_c54764_319	0	0	-0.0377268	0.79408	0.109414	0.451282	0.107114	0.348521	-0.0667809	0.689198
RAC875_c55026_311	0	0	NaN	NA	NaN	NA	NaN	NA	NaN	NA
RAC875_c5518_1401	0	0	NaN	NA	NaN	NA	NaN	NA	NaN	NA
RAC875_c55351_223	0	0	0.105683	0.667913	0.177455	0.464389	0.187583	0.332434	0.119611	0.764226
RAC875_c55934_165	0	0	0.20727	0.299655	0.14464	0.470706	-0.0513785	0.74033	0.0500116	0.809534
RAC875_c56259_87	0	0	NaN	NA	NaN	NA	NaN	NA	NaN	NA
RAC875_c57829_83	0	0	-0.0346205	0.81427	0.057422	0.698733	0.126672	0.271518	-0.0827172	0.60902
RAC875_c57938_94	0	0	0.457506	0.349514	0.405248	0.399575	0.297903	0.439189	-0.247019	0.664482
RAC875_c58159_989	0	0	0.534649	0.261244	0.761854	0.115853	0.453439	0.23287	-0.642251	0.222848
RAC875_c5834_235	0	0	-0.00233577	0.986401	0.0633584	0.647132	-0.0421487	0.698495	-0.186383	0.305539
RAC875_c5913_172	0	0	-0.212218	0.924213	-0.271121	0.903392	-2.44307	0.160224	-3.93809	0.109981
RAC875_c59542_53	0	0	NaN	NA	NaN	NA	NaN	NA	NaN	NA
RAC875_c5966_1854	0	0	NaN	NA	NaN	NA	NaN	NA	NaN	NA
RAC875_c59673_188	0	0	NaN	NA	NaN	NA	NaN	NA	NaN	NA
RAC875_c59977_598	0	0	NaN	NA	NaN	NA	NaN	NA	NaN	NA
RAC875_c5998_1056	0	0	NaN	NA	NaN	NA	NaN	NA	NaN	NA
RAC875_c60161_145	0	0	-0.102129	0.608851	-0.16869	0.400769	-0.0235282	0.881295	0.0492751	0.833354
RAC875_c60169_200	0	0	-0.141095	0.317672	-0.00515637	0.970961	-0.126182	0.254456	0.00356312	0.981801
RAC875_c60218_63	0	0	NaN	NA	NaN	NA	NaN	NA	NaN	NA
RAC875_c60563_531	0	0	NaN	NA	NaN	NA	NaN	NA	NaN	NA
RAC875_c60707_1852	0	0	0.00723489	0.969524	0.198598	0.234319	-0.00967262	0.94438	0.0292052	0.892825
RAC875_c60770_82	0	0	NaN	NA	NaN	NA	NaN	NA	NaN	NA
RAC875_c61456_317	0	0	NaN	NA	NaN	NA	NaN	NA	NaN	NA
RAC875_c61493_327	0	0	-0.0653659	0.643513	0.00440267	0.975519	0.0188204	0.866769	0.142532	0.363202
RAC875_c61824_194	0	0	NaN	NA	NaN	NA	NaN	NA	NaN	NA
RAC875_c61950_377	0	0	NaN	NA	NaN	NA	NaN	NA	NaN	NA
RAC875_c62223_86	0	0	0.40987	0.0274354	0.420754	0.0226112	0.0623974	0.739373	0.342941	0.110472
RAC875_c63209_154	0	0	-0.191626	0.336113	-0.34953	0.0778615	-0.211468	0.177439	0.166948	0.459601
RAC875_c63331_327	0	0	NaN	NA	NaN	NA	NaN	NA	NaN	NA
RAC875_c6338_2719	0	0	NaN	NA	NaN	NA	NaN	NA	NaN	NA
RAC875_c63883_76	0	0	-0.193024	0.497677	0.056002	0.8422	0.0089799	0.968658	-0.342479	0.292473
RAC875_c64292_78	0	0	NaN	NA	NaN	NA	NaN	NA	NaN	NA
RAC875_c64377_732	0	0	0.569211	0.656505	1.04163	0.420963	-0.0149654	0.988192	0.283515	0.842514
RAC875_c64593_117	0	0	NaN	NA	NaN	NA	NaN	NA	NaN	NA
RAC875_c6538_123	0	0	NaN	NA	NaN	NA	NaN	NA	NaN	NA
RAC875_c65882_668	0	0	-0.162206	0.441792	-0.120507	0.569387	-0.144457	0.388088	0.356162	0.135592
RAC875_c66200_288	0	0	0.00306344	0.985162	0.130801	0.431479	0.0867568	0.518543	0.0242899	0.897384
RAC875_c66376_395	0	0	0.0107299	0.940869	-0.0839936	0.567044	-0.119352	0.348727	0.119434	0.473235
RAC875_c6649_642	0	0	-0.0302374	0.859549	0.132216	0.440044	-0.00549115	0.96735	-0.0119845	0.949915
RAC875_c66892_58	0	0	0.212218	0.924213	0.271121	0.903392	2.44307	0.160224	3.93809	0.109981
RAC875_c6798_467	0	0	-0.454264	0.0644315	-0.165562	0.498843	-0.149164	0.434514	0.105406	0.696082
RAC875_c68089_652	0	0	0.330755	0.535002	0.844619	0.114861	-0.0033351	0.993898	0.0965521	0.872781
RAC875_c68649_457	0	0	NaN	NA	NaN	NA	NaN	NA	NaN	NA
RAC875_c7019_754	0	0	-0.317932	0.238567	-0.242444	0.37304	-0.145707	0.492297	0.202361	0.504059
RAC875_c7123_1703	0	0	-0.282341	0.113456	-0.253876	0.155501	0.027459	0.853774	0.222634	0.313372
RAC875_c7186_1147	0	0	NaN	NA	NaN	NA	NaN	NA	NaN	NA
RAC875_c72_473	0	0	0.143934	0.749258	0.287311	0.548091	-0.209547	0.557706	-0.67307	0.188133
RAC875_c7201_229	0	0	NaN	NA	NaN	NA	NaN	NA	NaN	NA
RAC875_c7291_388	0	0	0.0917435	0.60272	-0.177245	0.323816	-0.0596152	0.653366	-0.114686	0.506249
RAC875_c75448_80	0	0	NaN	NA	NaN	NA	NaN	NA	NaN	NA
RAC875_c7630_1383	0	0	3.25467	0.142456	2.60885	0.245126	2.53923	0.14587	0.101828	0.967125
RAC875_c76367_523	0	0	0.201293	0.21358	0.163723	0.316641	0.168904	0.190029	0.419679	0.0226376
RAC875_c76528_296	0	0	NaN	NA	NaN	NA	NaN	NA	NaN	NA
RAC875_c7670_219	0	0	0.0229928	0.896942	-0.128681	0.471215	-0.0268581	0.844363	-0.131266	0.580531
RAC875_c7674_634	0	0	-0.0435476	0.836283	-0.0426111	0.840391	-0.115008	0.486078	-0.237806	0.297489
RAC875_c77648_367	0	0	-0.204795	0.204852	-0.175037	0.28417	-0.148599	0.249388	-0.415428	0.0238083
RAC875_c7827_218	0	0	NaN	NA	NaN	NA	NaN	NA	NaN	NA
RAC875_c7947_1288	0	0	NaN	NA	NaN	NA	NaN	NA	NaN	NA
RAC875_c79742_264	0	0	0.248371	0.160069	0.0588023	0.740269	0.20643	0.152969	-0.344373	0.100728
RAC875_c79944_269	0	0	0.0476714	0.777396	-0.275571	0.114528	-0.0684039	0.607026	-0.0968989	0.590433
RAC875_c80876_67	0	0	NaN	NA	NaN	NA	NaN	NA	NaN	NA
RAC875_c81076_317	0	0	0.0656223	0.691266	-0.0311899	0.852309	-0.173712	0.187882	-0.464971	0.0115253
RAC875_c8121_1997	0	0	0.0442996	0.758515	-0.0892137	0.543078	0.128498	0.290791	-0.21081	0.19331
RAC875_c81356_645	0	0	-0.209143	0.446075	-0.156195	0.572654	-0.150328	0.484986	0.275083	0.371668
RAC875_c81356_688	0	0	-0.263284	0.328864	-0.178845	0.511225	-0.184983	0.382176	0.293878	0.333729
RAC875_c82385_209	0	0	NaN	NA	NaN	NA	NaN	NA	NaN	NA
RAC875_c82493_67	0	0	0.541966	0.224657	0.333813	0.482798	0.482218	0.163356	0.811228	0.0964298
RAC875_c8254_594	0	0	0.154924	0.287721	0.174198	0.233039	0.117314	0.304157	-0.200298	0.2163
RAC875_c8271_1352	0	0	-0.115428	0.467424	-0.111283	0.483822	0.069333	0.586611	-2.14862	0.027416
RAC875_c8459_1291	0	0	NaN	NA	NaN	NA	NaN	NA	NaN	NA
RAC875_c8482_160	0	0	-0.105957	0.470224	0.00487231	0.973967	-0.0949906	0.405566	-0.0648134	0.696922
RAC875_c8503_644	0	0	-2.56903	0.194074	-3.8364	0.054964	-0.953668	0.541673	0.800855	0.716938
RAC875_c8515_653	0	0	1.17382	0.0174762	1.09276	0.0295849	0.0227144	0.853792	0.504468	0.133782
RAC875_c85778_184	0	0	-1.64955	0.196027	-1.44607	0.261605	-0.981456	0.329099	-0.0622383	0.964995
RAC875_c8642_231	0	0	0.324171	0.0760578	0.355468	0.0516682	0.156971	0.273061	0.355184	0.139741
RAC875_c865_1936	0	0	0.0428915	0.774683	0.0895032	0.547971	-0.156223	0.186062	-0.295837	0.0865998
RAC875_c8721_212	0	0	-0.0797653	0.824988	-0.00528739	0.988407	0.441774	0.144385	0.425071	0.350887
RAC875_c8752_705	0	0	0.28823	0.0546692	0.328782	0.0290262	0.0668813	0.653624	0.0615843	0.752796
RAC875_c8842_724	0	0	NaN	NA	NaN	NA	NaN	NA	NaN	NA
RAC875_c8849_134	0	0	NaN	NA	NaN	NA	NaN	NA	NaN	NA
RAC875_c8888_802	0	0	-0.0474743	0.780615	0.0931624	0.583502	0.178572	0.184956	0.154316	0.421633
RAC875_c89908_105	0	0	-0.310932	0.137687	-0.663579	0.00410458	-0.219804	0.158557	-0.267673	0.251008
RAC875_c90230_51	0	0	-0.0237401	0.873091	0.0564379	0.705588	0.0945072	0.416285	0.127094	0.438818
RAC875_c9122_395	0	0	0.10293	0.513654	0.0430384	0.798501	0.0522791	0.671153	-0.0203626	0.933984
RAC875_c91464_170	0	0	0.0743952	0.617076	-0.034106	0.823647	-0.0940575	0.430744	-0.0884177	0.59041
RAC875_c91986_410	0	0	0.0912401	0.81707	0.219938	0.577103	0.269086	0.388852	-0.015124	0.972678
RAC875_c93959_96	0	0	NaN	NA	NaN	NA	NaN	NA	NaN	NA
RAC875_c9415_1229	0	0	-2.56903	0.194074	-3.8364	0.054964	-0.953668	0.541673	0.800855	0.716938
RAC875_c94519_419	0	0	0.11518	0.481422	0.0412264	0.810187	0.0457026	0.723249	0.248552	0.179402
RAC875_c95150_286	0	0	NaN	NA	NaN	NA	NaN	NA	NaN	NA
RAC875_c9594_1289	0	0	NaN	NA	NaN	NA	NaN	NA	NaN	NA
RAC875_c95948_614	0	0	NaN	NA	NaN	NA	NaN	NA	NaN	NA
RAC875_c96399_610	0	0	-0.275002	0.336936	0.0127423	0.963825	0.114886	0.613191	-0.0974673	0.771015
RAC875_c9833_297	0	0	-0.441278	0.150339	-0.268174	0.415543	-0.032534	0.79154	-0.28479	0.416695
RAC875_c98794_101	0	0	NaN	NA	NaN	NA	NaN	NA	NaN	NA
RAC875_c9897_638	0	0	NaN	NA	NaN	NA	NaN	NA	NaN	NA
RAC875_rep_c100803_217	0	0	-0.193639	0.242335	-0.131944	0.438934	-0.122936	0.357705	-0.194165	0.452082
RAC875_rep_c101082_855	0	0	NaN	NA	NaN	NA	NaN	NA	NaN	NA
RAC875_rep_c101664_297	0	0	NaN	NA	NaN	NA	NaN	NA	NaN	NA
RAC875_rep_c102601_57	0	0	NaN	NA	NaN	NA	NaN	NA	NaN	NA
RAC875_rep_c103893_601	0	0	NaN	NA	NaN	NA	NaN	NA	NaN	NA
RAC875_rep_c104403_524	0	0	-1.11493	0.614529	-1.38333	0.536396	-0.360734	0.836575	-3.91838	0.114833
RAC875_rep_c104791_336	0	0	0.00995029	0.966017	-0.0479092	0.838476	-0.107447	0.554684	-0.0106945	0.970807
RAC875_rep_c104893_620	0	0	NaN	NA	NaN	NA	NaN	NA	NaN	NA
RAC875_rep_c105224_352	0	0	0.119121	0.79423	-2.4855	0.045998	0.7171	0.0424678	0.399106	0.451611
RAC875_rep_c105718_585	0	0	NaN	NA	NaN	NA	NaN	NA	NaN	NA
RAC875_rep_c106044_137	0	0	NaN	NA	NaN	NA	NaN	NA	NaN	NA
RAC875_rep_c106170_204	0	0	-0.0707032	0.720762	-0.0405079	0.837217	-0.0412648	0.793808	0.225646	0.317432
RAC875_rep_c106238_237	0	0	-0.286414	0.396721	0.216666	0.51597	-0.116997	0.674576	0.603416	0.138247
RAC875_rep_c106400_276	0	0	-0.082166	0.586912	-0.0260562	0.868119	-0.0823026	0.510462	-0.158231	0.406142
RAC875_rep_c106588_205	0	0	NaN	NA	NaN	NA	NaN	NA	NaN	NA
RAC875_rep_c106589_184	0	0	-0.125993	0.446586	0.00958319	0.954403	-0.0259393	0.844974	0.198768	0.315519
RAC875_rep_c106876_558	0	0	0.321517	0.230402	0.544798	0.0438479	-0.0426749	0.838653	0.0139915	0.962551
RAC875_rep_c106988_401	0	0	NaN	NA	NaN	NA	NaN	NA	NaN	NA
RAC875_rep_c108445_772	0	0	-0.539269	0.0618993	-0.136699	0.614771	-0.146228	0.487726	0.234326	0.436485
RAC875_rep_c108908_72	0	0	-3.13093	0.157061	-4.77698	0.03239	4.12361	0.0184891	0.931586	0.704789
RAC875_rep_c109207_706	0	0	-0.126501	0.475559	-0.0898968	0.617123	0.123819	0.375181	-0.104038	0.533542
RAC875_rep_c109471_154	0	0	-0.147891	0.528422	0.0864274	0.712341	0.113537	0.536329	-0.0841696	0.744084
RAC875_rep_c109634_90	0	0	0.199709	0.48327	0.302824	0.288944	-0.130224	0.569984	-0.397181	0.233006
RAC875_rep_c111720_149	0	0	NaN	NA	NaN	NA	NaN	NA	NaN	NA
RAC875_rep_c111788_253	0	0	NaN	NA	NaN	NA	NaN	NA	NaN	NA
RAC875_rep_c112310_481	0	0	NaN	NA	NaN	NA	NaN	NA	NaN	NA
RAC875_rep_c112807_403	0	0	NaN	NA	NaN	NA	NaN	NA	NaN	NA
RAC875_rep_c113106_93	0	0	0.0844074	0.749847	0.289829	0.273641	0.269778	0.207295	0.630847	0.0496106
RAC875_rep_c113120_326	0	0	NaN	NA	NaN	NA	NaN	NA	NaN	NA
RAC875_rep_c113313_607	0	0	NaN	NA	NaN	NA	NaN	NA	NaN	NA
RAC875_rep_c114924_726	0	0	-0.104218	0.619489	-0.230976	0.277652	0.239865	0.0539394	0.102252	0.525569
RAC875_rep_c115090_51	0	0	NaN	NA	NaN	NA	NaN	NA	NaN	NA
RAC875_rep_c115433_378	0	0	-0.176362	0.451834	0.0584958	0.802494	0.0697231	0.703329	-0.0761767	0.767217
RAC875_rep_c117027_577	0	0	-0.259177	0.577178	-0.310262	0.521083	-0.714653	0.0433099	-0.254629	0.606157
RAC875_rep_c117234_313	0	0	NaN	NA	NaN	NA	NaN	NA	NaN	NA
RAC875_rep_c118396_333	0	0	NaN	NA	NaN	NA	NaN	NA	NaN	NA
RAC875_rep_c119728_146	0	0	-0.00375052	0.979269	-0.00769922	0.95763	-0.136927	0.228529	-0.281415	0.0848561
RAC875_rep_c69194_867	0	0	NaN	NA	NaN	NA	NaN	NA	NaN	NA
RAC875_rep_c69281_207	0	0	-0.046084	0.764766	0.100295	0.519023	-0.0163215	0.894144	0.403171	0.0196797
RAC875_rep_c69388_134	0	0	NaN	NA	NaN	NA	NaN	NA	NaN	NA
RAC875_rep_c69388_778	0	0	NaN	NA	NaN	NA	NaN	NA	NaN	NA
RAC875_rep_c70093_1079	0	0	0.346967	0.276316	0.34504	0.279942	0.120912	0.621891	0.702304	0.0215148
RAC875_rep_c70357_917	0	0	NaN	NA	NaN	NA	NaN	NA	NaN	NA
RAC875_rep_c70402_527	0	0	0.0893288	0.693844	0.366629	0.102731	0.200945	0.263328	-0.236591	0.356561
RAC875_rep_c70595_321	0	0	0.243401	0.91281	0.0936029	0.966798	-0.530499	0.761066	-1.63309	0.511288
RAC875_rep_c70746_582	0	0	1.18024	0.422679	2.03475	0.171721	0.573412	0.621688	-0.0403269	0.98049
RAC875_rep_c71248_689	0	0	NaN	NA	NaN	NA	NaN	NA	NaN	NA
RAC875_rep_c71350_1712	0	0	NaN	NA	NaN	NA	NaN	NA	NaN	NA
RAC875_rep_c71684_51	0	0	-0.15743	0.368329	-0.0944299	0.589997	-0.209682	0.12332	0.0100869	0.960559
RAC875_rep_c72220_143	0	0	NaN	NA	NaN	NA	NaN	NA	NaN	NA
RAC875_rep_c72491_171	0	0	0.013409	0.956114	0.0779471	0.745601	0.168227	0.385797	0.364487	0.188854
RAC875_rep_c72668_695	0	0	0.434535	0.496134	0.166786	0.795549	0.158776	0.479087	-0.0921939	0.620727
RAC875_rep_c72758_122	0	0	NaN	NA	NaN	NA	NaN	NA	NaN	NA
RAC875_rep_c72879_435	0	0	0.0400589	0.778739	-0.0184518	0.897848	0.0574535	0.609374	0.255237	0.116838
RAC875_rep_c73201_205	0	0	-1.79995	0.319037	-3.02619	0.0975676	-0.990608	0.487305	-0.415665	0.836553
RAC875_rep_c74070_518	0	0	3.26158	0.141289	4.76675	0.0334194	1.39189	0.427193	-0.282856	0.908303
RAC875_rep_c74170_236	0	0	NaN	NA	NaN	NA	NaN	NA	NaN	NA
RAC875_rep_c75251_505	0	0	0.24413	0.199219	0.124377	0.509272	0.328959	0.0293611	-0.0453295	0.82963
RAC875_rep_c75639_706	0	0	0.212772	0.44987	0.447772	0.100474	0.338079	0.136932	-0.274192	0.401354
RAC875_rep_c77646_102	0	0	NaN	NA	NaN	NA	NaN	NA	NaN	NA
RAC875_rep_c77710_180	0	0	NaN	NA	NaN	NA	NaN	NA	NaN	NA
RAC875_rep_c78258_214	0	0	NaN	NA	NaN	NA	NaN	NA	NaN	NA
RAC875_rep_c80358_120	0	0	0.105006	0.611276	0.257962	0.219646	-0.226068	0.0674584	-0.0821839	0.607743
RAC875_rep_c81781_202	0	0	NaN	NA	NaN	NA	NaN	NA	NaN	NA
RAC875_rep_c83825_236	0	0	0.478639	0.0790602	0.360973	0.169829	0.0986193	0.644675	0.191388	0.522197
RAC875_rep_c85788_282	0	0	NaN	NA	NaN	NA	NaN	NA	NaN	NA
RAC875_rep_c86950_103	0	0	NaN	NA	NaN	NA	NaN	NA	NaN	NA
RAC875_rep_c88665_100	0	0	NaN	NA	NaN	NA	NaN	NA	NaN	NA
RAC875_rep_c88665_52	0	0	NaN	NA	NaN	NA	NaN	NA	NaN	NA
RAC875_rep_c92223_1022	0	0	0.590039	0.0474649	0.740607	0.0129982	0.141594	0.525535	0.484619	0.133806
RAC875_rep_c94503_152	0	0	0.197503	0.231967	0.0755786	0.65105	-0.130201	0.410615	-0.52364	0.119616
RAC875_rep_c99027_551	0	0	NaN	NA	NaN	NA	NaN	NA	NaN	NA
RAC875_s109659_142	0	0	NaN	NA	NaN	NA	NaN	NA	NaN	NA
RAC875_s120038_124	0	0	NaN	NA	NaN	NA	NaN	NA	NaN	NA
RFL_Contig1027_442	0	0	NaN	NA	NaN	NA	NaN	NA	NaN	NA
RFL_Contig1060_2185	0	0	0.0162354	0.965644	0.0953141	0.80219	0.526086	0.0961757	0.431144	0.372896
RFL_Contig1105_1309	0	0	-3.95539	0.0745565	-3.82973	0.0875727	-2.05353	0.238549	-3.40258	0.164222
RFL_Contig1118_1073	0	0	-0.106268	0.772803	-0.602999	0.094621	-0.274512	0.351151	0.433162	0.313888
RFL_Contig1175_354	0	0	NaN	NA	NaN	NA	NaN	NA	NaN	NA
RFL_Contig1793_315	0	0	NaN	NA	NaN	NA	NaN	NA	NaN	NA
RFL_Contig2031_2040	0	0	-0.0690814	0.883067	0.188908	0.691829	0.289039	0.431906	-0.272599	0.593178
RFL_Contig2206_1694	0	0	-0.285965	0.125696	-0.149616	0.42224	-0.0858013	0.561441	0.108194	0.6045
RFL_Contig2226_629	0	0	NaN	NA	NaN	NA	NaN	NA	NaN	NA
RFL_Contig2424_2617	0	0	-0.225928	0.623984	1.81846	0.170545	-0.851484	0.017114	-0.845488	0.116965
RFL_Contig2471_119	0	0	NaN	NA	NaN	NA	NaN	NA	NaN	NA
RFL_Contig2531_987	0	0	0.0103368	0.964138	0.0815724	0.724167	0.115953	0.517086	-0.0027154	0.992448
RFL_Contig2615_700	0	0	-0.535345	0.231435	-0.541085	0.213201	-0.1007	0.762768	-0.606057	0.194859
RFL_Contig2656_871	0	0	0.151409	0.469798	0.257648	0.134108	-0.0144828	0.914597	0.266674	0.165426
RFL_Contig2815_1135	0	0	0.243401	0.91281	0.0936029	0.966798	-0.530499	0.761066	-1.63309	0.511288
RFL_Contig2815_1305	0	0	0.716461	0.57447	1.44111	0.264171	0.528838	0.599602	0.511668	0.719694
RFL_Contig2961_2046	0	0	NaN	NA	NaN	NA	NaN	NA	NaN	NA
RFL_Contig2961_759	0	0	NaN	NA	NaN	NA	NaN	NA	NaN	NA
RFL_Contig2971_282	0	0	-0.320709	0.394513	-0.00629116	0.986994	-0.130624	0.664848	0.271213	0.505281
RFL_Contig3175_345	0	0	NaN	NA	NaN	NA	NaN	NA	NaN	NA
RFL_Contig3175_482	0	0	NaN	NA	NaN	NA	NaN	NA	NaN	NA
RFL_Contig3395_1575	0	0	NaN	NA	NaN	NA	NaN	NA	NaN	NA
RFL_Contig3424_754	0	0	-0.252838	0.433548	-0.422741	0.18773	-0.041802	0.869158	-0.755004	0.828982
RFL_Contig3455_629	0	0	0.0312736	0.825972	-0.0821905	0.564251	0.0770178	0.490214	0.0972762	0.535159
RFL_Contig3455_700	0	0	0.0122295	0.93187	0.115834	0.419417	-0.0616909	0.582543	-0.0775626	0.62341
RFL_Contig3481_1669	0	0	-0.420987	0.28308	-0.0661053	0.870833	-0.0325154	0.915279	0.41317	0.347367
RFL_Contig3550_457	0	0	NaN	NA	NaN	NA	NaN	NA	NaN	NA
RFL_Contig3607_648	0	0	-0.299827	0.0455819	-0.344592	0.0220603	-0.0586911	0.694217	-0.155046	0.42952
RFL_Contig3621_1157	0	0	-0.147563	0.483411	-0.00429802	0.983572	0.203834	0.21274	0.0988672	0.685848
RFL_Contig3622_1217	0	0	NaN	NA	NaN	NA	NaN	NA	NaN	NA
RFL_Contig3841_1986	0	0	-0.147826	0.67635	0.190831	0.581434	0.0711619	0.80999	0.158506	0.71852
RFL_Contig3966_1511	0	0	NaN	NA	NaN	NA	NaN	NA	NaN	NA
RFL_Contig4069_2628	0	0	-0.0350207	0.921628	-0.0933767	0.795694	-0.563033	0.0587048	-0.572889	0.214712
RFL_Contig4140_1135	0	0	NaN	NA	NaN	NA	NaN	NA	NaN	NA
RFL_Contig4421_1490	0	0	NaN	NA	NaN	NA	NaN	NA	NaN	NA
RFL_Contig4441_627	0	0	0.486753	0.354523	0.490451	0.354848	0.332406	0.424802	-0.371834	0.518918
RFL_Contig4542_1281	0	0	0.286364	0.397834	0.246584	0.47069	0.575691	0.0320735	-0.507509	0.178699
RFL_Contig4583_1909	0	0	NaN	NA	NaN	NA	NaN	NA	NaN	NA
RFL_Contig4591_1759	0	0	NaN	NA	NaN	NA	NaN	NA	NaN	NA
RFL_Contig4626_873	0	0	NaN	NA	NaN	NA	NaN	NA	NaN	NA
RFL_Contig4632_1512	0	0	NaN	NA	NaN	NA	NaN	NA	NaN	NA
RFL_Contig4686_700	0	0	0.95535	0.0310368	1.20426	0.00767281	0.283822	0.415325	-0.10757	0.826674
RFL_Contig487_2874	0	0	NaN	NA	NaN	NA	NaN	NA	NaN	NA
RFL_Contig4939_885	0	0	-1.79735	0.106931	-1.595	0.155357	-0.979346	0.26477	0.891327	0.467152
RFL_Contig5_632	0	0	0.0237235	0.915151	-0.11815	0.59598	0.137902	0.446233	0.171342	0.52889
RFL_Contig5031_526	0	0	-0.100158	0.57308	-0.190564	0.289246	-0.109365	0.437089	-0.137624	0.451566
RFL_Contig5037_560	0	0	0.735801	0.740856	0.687294	0.758772	-0.962925	0.582343	0.087579	0.971677
RFL_Contig5166_1049	0	0	0.126038	0.552788	-0.0414075	0.846193	0.228385	0.184478	0.0373078	0.888072
RFL_Contig5170_330	0	0	-0.0343625	0.900226	-0.193032	0.477191	-0.154709	0.468649	0.164489	0.587059
RFL_Contig530_2305	0	0	-0.549164	0.803459	-0.727952	0.743267	-0.726002	0.679886	1.49976	0.539892
RFL_Contig5334_831	0	0	NaN	NA	NaN	NA	NaN	NA	NaN	NA
RFL_Contig5337_1453	0	0	-0.213782	0.161136	-0.151258	0.323918	-0.0720805	0.554861	0.0246987	0.89309
RFL_Contig5450_993	0	0	-0.0787603	0.779049	-0.0865193	0.762876	0.0647067	0.592168	-0.565431	0.224858
RFL_Contig5706_1294	0	0	0.0068371	0.963118	0.0458142	0.755873	0.215134	0.0637209	0.236169	0.164289
RFL_Contig583_419	0	0	NaN	NA	NaN	NA	NaN	NA	NaN	NA
RFL_Contig5871_1650	0	0	0.225874	0.146416	0.254419	0.10544	0.0879877	0.474656	-0.0446506	0.802041
RFL_Contig5917_2369	0	0	0.414842	0.180083	0.269263	0.386598	0.0633826	0.810411	0.0657968	0.814481
RFL_Contig617_1357	0	0	NaN	NA	NaN	NA	NaN	NA	NaN	NA
RFL_Contig785_535	0	0	-0.0125241	0.950823	-0.180788	0.373112	-0.25417	0.150746	0.0797241	0.600395
RFL_Contig801_2124	0	0	-0.0363628	0.810838	0.0181948	0.905352	0.0367704	0.760483	-0.304725	0.0597428
TA001014-2308	0	0	NaN	NA	NaN	NA	NaN	NA	NaN	NA
TA001028-0737	0	0	NaN	NA	NaN	NA	NaN	NA	NaN	NA
TA001044-0451	0	0	NaN	NA	NaN	NA	NaN	NA	NaN	NA
TA001092-0715	0	0	NaN	NA	NaN	NA	NaN	NA	NaN	NA
TA001128-1276	0	0	-0.248207	0.110521	-0.25659	0.107344	-0.123172	0.313348	0.174569	0.312234
TA001163-0861	0	0	NaN	NA	NaN	NA	NaN	NA	NaN	NA
TA001188-1298	0	0	NaN	NA	NaN	NA	NaN	NA	NaN	NA
TA001218-0519	0	0	0.0291831	0.846193	0.002871	0.9849	-0.000165119	0.998875	-0.234604	0.157027
TA001247-1081	0	0	NaN	NA	NaN	NA	NaN	NA	NaN	NA
TA001269-1282	0	0	-0.177349	0.469138	-0.324895	0.16722	-0.118212	0.522276	-0.0784923	0.771082
TA001322-1176	0	0	-0.0378173	0.830832	0.195137	0.312032	0.0630896	0.692013	-0.0639379	0.804665
TA001371-0399	0	0	NaN	NA	NaN	NA	NaN	NA	NaN	NA
TA001383-0516	0	0	0.242652	0.113857	0.279545	0.0737142	0.232385	0.0608112	0.175055	0.327813
TA001421-0474	0	0	NaN	NA	NaN	NA	NaN	NA	NaN	NA
TA001426-0323	0	0	0.2563	0.401219	-0.00659971	0.982597	0.0756062	0.753882	0.272444	0.427791
TA001464-0572	0	0	-0.361579	0.0692929	-0.337516	0.0913474	-0.322026	0.0407296	0.0251803	0.910615
TA001473-0980	0	0	-0.175424	0.675056	-0.543357	0.192325	-0.0641803	0.850591	-1.64963	0.000904909
TA001494-0485	0	0	-0.0490747	0.87031	-0.174517	0.551162	0.250265	0.0538797	-0.0566286	0.739119
TA001600-1603	0	0	-0.928904	0.641099	-1.55769	0.437027	-0.520269	0.739966	2.11271	0.335353
TA001643-0728	0	0	-0.0614751	0.73524	-0.091069	0.612852	-0.0350799	0.806381	0.196573	0.412179
TA001684-0426	0	0	NaN	NA	NaN	NA	NaN	NA	NaN	NA
TA001746-1415	0	0	NaN	NA	NaN	NA	NaN	NA	NaN	NA
TA001786-1535	0	0	NaN	NA	NaN	NA	NaN	NA	NaN	NA
TA001792-1026	0	0	NaN	NA	NaN	NA	NaN	NA	NaN	NA
TA001799-0868	0	0	2.19465	0.268229	3.6026	0.0724055	1.34931	0.389217	1.0595	0.629525
TA001874-1495	0	0	NaN	NA	NaN	NA	NaN	NA	NaN	NA
TA001877-0445	0	0	-1.11493	0.614529	-1.38333	0.536396	-0.360734	0.836575	-3.91838	0.114833
TA001994-0398	0	0	0.15755	0.304209	0.272128	0.0749822	-0.112291	0.367246	0.139609	0.402211
TA001999-0466	0	0	NaN	NA	NaN	NA	NaN	NA	NaN	NA
TA001999-1182	0	0	NaN	NA	NaN	NA	NaN	NA	NaN	NA
TA002013-0438	0	0	-0.10066	0.589993	-0.203079	0.308159	-0.111298	0.44793	-0.766095	0.520782
TA002070-0603-w	0	0	-0.234675	0.398003	-0.384906	0.166477	-0.017059	0.93969	-0.0516865	0.879424
TA002086-1469	0	0	NaN	NA	NaN	NA	NaN	NA	NaN	NA
TA002103-1262	0	0	0.156657	0.351671	0.19218	0.252984	0.130453	0.331187	0.573156	0.00268036
TA002155-1120	0	0	NaN	NA	NaN	NA	NaN	NA	NaN	NA
TA002196-1336	0	0	NaN	NA	NaN	NA	NaN	NA	NaN	NA
TA002217-0946	0	0	0.0910776	0.713282	0.1222	0.627456	8.40047e-05	0.999655	-0.75782	0.0071326
TA002254-0660	0	0	0.41672	0.327609	0.473332	0.264091	0.490513	0.128175	-0.986167	0.0335097
TA002307-2506	0	0	NaN	NA	NaN	NA	NaN	NA	NaN	NA
TA002335-0425	0	0	NaN	NA	NaN	NA	NaN	NA	NaN	NA
TA002402-1350	0	0	-0.0819462	0.581027	0.0992919	0.514555	0.00424443	0.970638	0.0655843	0.704959
TA002406-0765	0	0	0.716461	0.57447	1.44111	0.264171	0.528838	0.599602	0.511668	0.719694
TA002420-0575	0	0	NaN	NA	NaN	NA	NaN	NA	NaN	NA
TA002433-1491	0	0	-0.773748	0.621335	-0.822223	0.604881	-0.713789	0.563485	0.58193	0.742067
TA002473-0717	0	0	NaN	NA	NaN	NA	NaN	NA	NaN	NA
TA002501-1291	0	0	0.106022	0.531541	0.0320054	0.879332	0.00690284	0.965788	-0.212549	0.218294
TA002565-0478	0	0	NaN	NA	NaN	NA	NaN	NA	NaN	NA
TA002574-0890	0	0	-0.0150843	0.93747	-0.224762	0.178712	0.0308429	0.825353	-0.0873356	0.689124
TA002594-0782	0	0	NaN	NA	NaN	NA	NaN	NA	NaN	NA
TA002645-0060	0	0	0.117661	0.460003	0.23245	0.143412	0.286338	0.0252395	-0.0579389	0.70722
TA002655-1964	0	0	NaN	NA	NaN	NA	NaN	NA	NaN	NA
TA002682-0717	0	0	-0.118391	0.554948	-0.0992845	0.620427	0.0967714	0.544623	0.34118	0.130969
TA002907-0816	0	0	NaN	NA	NaN	NA	NaN	NA	NaN	NA
TA002954-0682	0	0	0.0324195	0.842514	0.0996006	0.548101	0.168044	0.183737	0.156078	0.385708
TA003012-1666	0	0	NaN	NA	NaN	NA	NaN	NA	NaN	NA
TA003058-0693	0	0	0.0371766	0.794396	0.130326	0.36669	-0.0644424	0.56776	0.194228	0.419666
TA003138-0517	0	0	NaN	NA	NaN	NA	NaN	NA	NaN	NA
TA003225-1427	0	0	-0.308822	0.236089	-0.438884	0.0874672	0.0655352	0.691333	-0.240277	0.279882
TA003231-0629	0	0	NaN	NA	NaN	NA	NaN	NA	NaN	NA
TA003342-0357	0	0	-0.22602	0.141214	-0.274502	0.0774088	0.130863	0.342657	-0.0440481	0.799421
TA003382-0407	0	0	0.07387	0.772405	0.0810605	0.755723	-0.0492578	0.681043	0.685452	0.0824798
TA003390-0807	0	0	0.19713	0.180474	0.165525	0.247746	0.00573344	0.959181	0.187674	0.238168
TA003390-0894	0	0	NaN	NA	NaN	NA	NaN	NA	NaN	NA
TA003443-0646	0	0	-0.0107788	0.955253	0.207964	0.215045	-0.0427533	0.760419	0.105067	0.632397
TA003505-0833	0	0	0.19453	0.422413	0.129218	0.589933	-0.0541625	0.774313	-0.11427	0.682792
TA003600-1008	0	0	NaN	NA	NaN	NA	NaN	NA	NaN	NA
TA003665-0980	0	0	-0.288832	0.382556	-0.265996	0.425535	-0.127431	0.504727	0.0612637	0.73993
TA003703-0582	0	0	NaN	NA	NaN	NA	NaN	NA	NaN	NA
TA003709-0269	0	0	0.156119	0.342155	0.0236529	0.887395	-0.107747	0.435878	-0.564148	0.00562815
TA003720-0955	0	0	NaN	NA	NaN	NA	NaN	NA	NaN	NA
TA003725-0553	0	0	-0.0281527	0.844429	-0.0292489	0.839588	-0.149155	0.18731	-0.317511	0.0510964
TA003758-0495	0	0	NaN	NA	NaN	NA	NaN	NA	NaN	NA
TA003763-0481	0	0	NaN	NA	NaN	NA	NaN	NA	NaN	NA
TA003763-0939	0	0	NaN	NA	NaN	NA	NaN	NA	NaN	NA
TA003766-0683	0	0	NaN	NA	NaN	NA	NaN	NA	NaN	NA
TA003848-0343	0	0	NaN	NA	NaN	NA	NaN	NA	NaN	NA
TA003848-1166	0	0	NaN	NA	NaN	NA	NaN	NA	NaN	NA
TA003860-0782	0	0	NaN	NA	NaN	NA	NaN	NA	NaN	NA
TA003872-0714	0	0	NaN	NA	NaN	NA	NaN	NA	NaN	NA
TA003922-1105	0	0	NaN	NA	NaN	NA	NaN	NA	NaN	NA
TA004097-0977	0	0	NaN	NA	NaN	NA	NaN	NA	NaN	NA
TA004132-0670	0	0	-0.00443291	0.977503	0.125807	0.429986	0.0798838	0.592948	-0.0839905	0.66935
TA004185-0286	0	0	NaN	NA	NaN	NA	NaN	NA	NaN	NA
TA004185-0392	0	0	NaN	NA	NaN	NA	NaN	NA	NaN	NA
TA004185-0427	0	0	NaN	NA	NaN	NA	NaN	NA	NaN	NA
TA004297-0876	0	0	0.0820758	0.828748	-0.43396	0.249925	0.0203589	0.947884	-0.0045567	0.991974
TA004324-0491	0	0	NaN	NA	NaN	NA	NaN	NA	NaN	NA
TA004358-0724	0	0	NaN	NA	NaN	NA	NaN	NA	NaN	NA
TA004365-0417	0	0	0.147356	0.575323	0.142611	0.59504	-0.0468798	0.698764	0.575612	0.170482
TA004380-0362	0	0	NaN	NA	NaN	NA	NaN	NA	NaN	NA
TA004478-0271	0	0	0.308295	0.324079	0.173591	0.579632	-0.00363658	0.988787	0.113431	0.684069
TA004556-0470	0	0	NaN	NA	NaN	NA	NaN	NA	NaN	NA
TA004649-0518	0	0	NaN	NA	NaN	NA	NaN	NA	NaN	NA
TA004656-0593	0	0	0.118791	0.687576	-0.203282	0.491497	-0.0390486	0.865222	-0.171161	0.576766
TA004677-0674	0	0	0.592317	0.0294531	0.460798	0.0788433	0.1283	0.546308	0.232512	0.437623
TA004832-0873	0	0	-0.486647	0.0892342	-0.801323	0.00557502	-0.559677	0.0148305	-0.686204	0.0344689
TA004876-0889	0	0	NaN	NA	NaN	NA	NaN	NA	NaN	NA
TA005019-0461	0	0	0.302829	0.353705	0.353878	0.263723	0.143736	0.556875	-0.0651042	0.853228
TA005127-0595	0	0	-1.11493	0.614529	-1.38333	0.536396	-0.360734	0.836575	-3.91838	0.114833
TA005216-0272	0	0	NaN	NA	NaN	NA	NaN	NA	NaN	NA
TA005303-0465	0	0	NaN	NA	NaN	NA	NaN	NA	NaN	NA
TA005377-1076	0	0	NaN	NA	NaN	NA	NaN	NA	NaN	NA
TA005387-0575	0	0	0.166237	0.468477	0.297666	0.185839	-0.159995	0.36895	-0.242471	0.835618
TA005615-0600	0	0	-1.36699	0.233326	-1.41536	0.220501	0.126221	0.297816	-0.40624	0.199174
TA005627-0598	0	0	0.0990687	0.469096	-0.0194981	0.886941	0.123543	0.250464	0.0174243	0.909972
TA005635-0459	0	0	NaN	NA	NaN	NA	NaN	NA	NaN	NA
TA005690-0382	0	0	NaN	NA	NaN	NA	NaN	NA	NaN	NA
TA005690-1190	0	0	NaN	NA	NaN	NA	NaN	NA	NaN	NA
TA005793-0515	0	0	-0.0499551	0.746223	-0.100086	0.517374	-0.160539	0.18474	0.125167	0.469317
TA005795-0543	0	0	NaN	NA	NaN	NA	NaN	NA	NaN	NA
TA005876-0602	0	0	-0.137116	0.339732	-0.0886242	0.539043	-0.158193	0.162761	0.228068	0.153536
TA005986-0607	0	0	NaN	NA	NaN	NA	NaN	NA	NaN	NA
TA006136-0595	0	0	NaN	NA	NaN	NA	NaN	NA	NaN	NA
TA006409-1296	0	0	NaN	NA	NaN	NA	NaN	NA	NaN	NA
TA006422-1750	0	0	-0.0324417	0.836764	0.0908596	0.563583	-0.179352	0.151551	-0.0678055	0.69802
TA006455-0918	0	0	NaN	NA	NaN	NA	NaN	NA	NaN	NA
TA006523-0748	0	0	NaN	NA	NaN	NA	NaN	NA	NaN	NA
TA006576-0760	0	0	NaN	NA	NaN	NA	NaN	NA	NaN	NA
TA006649-0689	0	0	NaN	NA	NaN	NA	NaN	NA	NaN	NA
TA006853-0521	0	0	NaN	NA	NaN	NA	NaN	NA	NaN	NA
TA006853-0531	0	0	NaN	NA	NaN	NA	NaN	NA	NaN	NA
TA006897-0744	0	0	NaN	NA	NaN	NA	NaN	NA	NaN	NA
TA007097-1100	0	0	NaN	NA	NaN	NA	NaN	NA	NaN	NA
TA007097-1452	0	0	NaN	NA	NaN	NA	NaN	NA	NaN	NA
TA007516-0910	0	0	0.258038	0.897371	0.48903	0.808874	0.580244	0.712938	2.94571	0.190606
TA008254-1297	0	0	NaN	NA	NaN	NA	NaN	NA	NaN	NA
TA008423-0610	0	0	NaN	NA	NaN	NA	NaN	NA	NaN	NA
TA008520-0725	0	0	-0.111955	0.49816	0.0502248	0.758513	0.0744402	0.56359	-0.00560288	0.975636
TA008713-0632	0	0	NaN	NA	NaN	NA	NaN	NA	NaN	NA
TA009010-0422	0	0	NaN	NA	NaN	NA	NaN	NA	NaN	NA
TA009539-1329	0	0	NaN	NA	NaN	NA	NaN	NA	NaN	NA
TA009724-0285	0	0	NaN	NA	NaN	NA	NaN	NA	NaN	NA
TA009869-0749	0	0	NaN	NA	NaN	NA	NaN	NA	NaN	NA
TA010165-1787	0	0	NaN	NA	NaN	NA	NaN	NA	NaN	NA
TA010191-1338	0	0	NaN	NA	NaN	NA	NaN	NA	NaN	NA
TA011702-0795	0	0	NaN	NA	NaN	NA	NaN	NA	NaN	NA
TA012713-0667	0	0	NaN	NA	NaN	NA	NaN	NA	NaN	NA
TA012861-0741	0	0	NaN	NA	NaN	NA	NaN	NA	NaN	NA
TA013055-0991	0	0	NaN	NA	NaN	NA	NaN	NA	NaN	NA
TA013367-0455	0	0	NaN	NA	NaN	NA	NaN	NA	NaN	NA
[truncated: 10,116 more rows]
