# Supplementary material for: A large nested association mapping population for breeding and quantitative trait locus mapping in Ethiopian durum wheat
Source: Plant Biotechnol J. 2019 Feb 9;17(7):1380–93. doi: 10.1111/pbi.13062 (PMC6576139; doi:10.1111/pbi.13062)
Supplement: Supplementary file 15 — Table S6 Gene models within ± 500 Kb of QTNs. [file PBI-17-1380-s011.xlsx]

## Sheet: candidate.genes
Table S6 Gene models within ±500 Kb of QTNs. For each gene, the table reports the trait, the Chr, the coordinates, and the identifier in the wild emmer annotation v1.0.59
Trait	Chromosome	Start	Stop	Gene_id
DB	1B	677481188	677482517	ID=gene:TRIDC1BG072350;biotype=protein_coding;gene_id=TRIDC1BG072350;logic_name=wewseq_genes
DB	1B	677482948	677483426	ID=gene:TRIDC1BG072360;biotype=protein_coding;gene_id=TRIDC1BG072360;logic_name=wewseq_genes
DB	1B	677574472	677575197	ID=gene:TRIDC1BG072370;biotype=protein_coding;gene_id=TRIDC1BG072370;logic_name=wewseq_genes
DB	1B	677581698	677622456	ID=gene:TRIDC1BG072380;biotype=protein_coding;gene_id=TRIDC1BG072380;logic_name=wewseq_genes
DB	1B	677629532	677640742	ID=gene:TRIDC1BG072390;biotype=protein_coding;gene_id=TRIDC1BG072390;logic_name=wewseq_genes
DB	1B	677631844	677633247	ID=gene:TRIDC1BG072400;biotype=protein_coding;gene_id=TRIDC1BG072400;logic_name=wewseq_genes
DB	1B	677646136	677647588	ID=gene:TRIDC1BG072410;biotype=protein_coding;gene_id=TRIDC1BG072410;logic_name=wewseq_genes
DB	1B	677678871	677682745	ID=gene:TRIDC1BG072420;biotype=protein_coding;gene_id=TRIDC1BG072420;logic_name=wewseq_genes
DB	1B	677682762	677682920	ID=gene:TRIDC1BG072430;biotype=protein_coding;gene_id=TRIDC1BG072430;logic_name=wewseq_genes
DB	1B	677833630	677835299	ID=gene:TRIDC1BG072440;biotype=protein_coding;gene_id=TRIDC1BG072440;logic_name=wewseq_genes
DB	1B	677837034	677842719	ID=gene:TRIDC1BG072450;biotype=protein_coding;gene_id=TRIDC1BG072450;logic_name=wewseq_genes
DB	1B	677843724	677851410	ID=gene:TRIDC1BG072460;biotype=protein_coding;gene_id=TRIDC1BG072460;logic_name=wewseq_genes
DB	1B	677864431	677865252	ID=gene:TRIDC1BG072470;biotype=protein_coding;gene_id=TRIDC1BG072470;logic_name=wewseq_genes
DB	1B	677866817	677871159	ID=gene:TRIDC1BG072480;biotype=protein_coding;gene_id=TRIDC1BG072480;logic_name=wewseq_genes
DB	1B	677935003	677940465	ID=gene:TRIDC1BG072490;biotype=protein_coding;gene_id=TRIDC1BG072490;logic_name=wewseq_genes
DB	1B	677940726	677942679	ID=gene:TRIDC1BG072500;biotype=protein_coding;gene_id=TRIDC1BG072500;logic_name=wewseq_genes
DB	1B	677948400	677951868	ID=gene:TRIDC1BG072510;biotype=protein_coding;gene_id=TRIDC1BG072510;logic_name=wewseq_genes
DB	1B	677988814	677991275	ID=gene:TRIDC1BG072520;biotype=protein_coding;gene_id=TRIDC1BG072520;logic_name=wewseq_genes
DB	1B	677994149	677999474	ID=gene:TRIDC1BG072530;biotype=protein_coding;gene_id=TRIDC1BG072530;logic_name=wewseq_genes
DB	1B	678008660	678011116	ID=gene:TRIDC1BG072540;biotype=protein_coding;gene_id=TRIDC1BG072540;logic_name=wewseq_genes
DB	1B	678420593	678423781	ID=gene:TRIDC1BG072550;biotype=protein_coding;gene_id=TRIDC1BG072550;logic_name=wewseq_genes
DM	1B	679308361	679313989	ID=gene:TRIDC1BG072720;biotype=protein_coding;gene_id=TRIDC1BG072720;logic_name=wewseq_genes
DM	1B	679442889	679448963	ID=gene:TRIDC1BG072730;biotype=protein_coding;gene_id=TRIDC1BG072730;logic_name=wewseq_genes
DM	1B	679459594	679461635	ID=gene:TRIDC1BG072740;biotype=protein_coding;gene_id=TRIDC1BG072740;logic_name=wewseq_genes
DM	1B	679464546	679466334	ID=gene:TRIDC1BG072750;biotype=protein_coding;gene_id=TRIDC1BG072750;logic_name=wewseq_genes
DM	1B	679515182	679515604	ID=gene:TRIDC1BG072760;biotype=protein_coding;gene_id=TRIDC1BG072760;logic_name=wewseq_genes
DM	1B	679541141	679541697	ID=gene:TRIDC1BG072770;biotype=protein_coding;gene_id=TRIDC1BG072770;logic_name=wewseq_genes
DM	1B	679608149	679611137	ID=gene:TRIDC1BG072780;biotype=protein_coding;gene_id=TRIDC1BG072780;logic_name=wewseq_genes
DM	1B	679611584	679615857	ID=gene:TRIDC1BG072790;biotype=protein_coding;gene_id=TRIDC1BG072790;logic_name=wewseq_genes
DM	1B	679655638	679656751	ID=gene:TRIDC1BG072800;biotype=protein_coding;gene_id=TRIDC1BG072800;logic_name=wewseq_genes
DM	1B	679674836	679679185	ID=gene:TRIDC1BG072810;biotype=protein_coding;gene_id=TRIDC1BG072810;logic_name=wewseq_genes
DM	1B	679749533	679750477	ID=gene:TRIDC1BG072820;biotype=protein_coding;gene_id=TRIDC1BG072820;logic_name=wewseq_genes
DM	1B	679756645	679757323	ID=gene:TRIDC1BG072830;biotype=protein_coding;gene_id=TRIDC1BG072830;logic_name=wewseq_genes
DM	1B	679790332	679793791	ID=gene:TRIDC1BG072840;biotype=protein_coding;gene_id=TRIDC1BG072840;logic_name=wewseq_genes
DM	1B	679795052	679797457	ID=gene:TRIDC1BG072850;biotype=protein_coding;gene_id=TRIDC1BG072850;logic_name=wewseq_genes
DM	1B	679798287	679798703	ID=gene:TRIDC1BG072860;biotype=protein_coding;gene_id=TRIDC1BG072860;logic_name=wewseq_genes
DM	1B	679798288	679804410	ID=gene:TRIDC1BG072870;biotype=protein_coding;gene_id=TRIDC1BG072870;logic_name=wewseq_genes
DM	1B	679800544	679800963	ID=gene:TRIDC1BG072880;biotype=protein_coding;gene_id=TRIDC1BG072880;logic_name=wewseq_genes
DM	1B	679855396	679863417	ID=gene:TRIDC1BG072890;biotype=protein_coding;gene_id=TRIDC1BG072890;logic_name=wewseq_genes
DM	1B	679857924	679858313	ID=gene:TRIDC1BG072900;biotype=protein_coding;gene_id=TRIDC1BG072900;logic_name=wewseq_genes
DM	1B	679885814	679892085	ID=gene:TRIDC1BG072910;biotype=protein_coding;gene_id=TRIDC1BG072910;logic_name=wewseq_genes
DM	1B	679893944	679898477	ID=gene:TRIDC1BG072920;biotype=protein_coding;gene_id=TRIDC1BG072920;logic_name=wewseq_genes
DM	1B	679913558	679915185	ID=gene:TRIDC1BG072930;biotype=protein_coding;gene_id=TRIDC1BG072930;logic_name=wewseq_genes
DM	1B	679939336	679947259	ID=gene:TRIDC1BG072940;biotype=protein_coding;gene_id=TRIDC1BG072940;logic_name=wewseq_genes
DM	1B	679953643	679954186	ID=gene:TRIDC1BG072950;biotype=protein_coding;gene_id=TRIDC1BG072950;logic_name=wewseq_genes
DM	1B	680012550	680016080	ID=gene:TRIDC1BG072960;biotype=protein_coding;gene_id=TRIDC1BG072960;logic_name=wewseq_genes
DM	1B	680016230	680017883	ID=gene:TRIDC1BG072970;biotype=protein_coding;gene_id=TRIDC1BG072970;logic_name=wewseq_genes
DM	1B	680027505	680028072	ID=gene:TRIDC1BG072980;biotype=protein_coding;gene_id=TRIDC1BG072980;logic_name=wewseq_genes
DM	1B	680050504	680053070	ID=gene:TRIDC1BG072990;biotype=protein_coding;gene_id=TRIDC1BG072990;logic_name=wewseq_genes
DM	1B	680062877	680065593	ID=gene:TRIDC1BG073000;biotype=protein_coding;gene_id=TRIDC1BG073000;logic_name=wewseq_genes
DM	1B	680177867	680178699	ID=gene:TRIDC1BG073010;biotype=protein_coding;gene_id=TRIDC1BG073010;logic_name=wewseq_genes
DM	1B	680188804	680189500	ID=gene:TRIDC1BG073020;biotype=protein_coding;gene_id=TRIDC1BG073020;logic_name=wewseq_genes
DM	1B	680220447	680221258	ID=gene:TRIDC1BG073030;biotype=protein_coding;gene_id=TRIDC1BG073030;logic_name=wewseq_genes
DM	1B	680229551	680231311	ID=gene:TRIDC1BG073040;biotype=protein_coding;gene_id=TRIDC1BG073040;logic_name=wewseq_genes
DM	1B	680231254	680231858	ID=gene:TRIDC1BG073050;biotype=protein_coding;gene_id=TRIDC1BG073050;logic_name=wewseq_genes
DM	1B	680256275	680261160	ID=gene:TRIDC1BG073060;biotype=protein_coding;gene_id=TRIDC1BG073060;logic_name=wewseq_genes
DM	1B	680265096	680265429	ID=gene:TRIDC1BG073070;biotype=protein_coding;gene_id=TRIDC1BG073070;logic_name=wewseq_genes
DB DH DM	2A	35576483	35577417	ID=gene:TRIDC2AG007860;biotype=protein_coding;gene_id=TRIDC2AG007860;logic_name=wewseq_genes
DB DH DM	2A	35608715	35615665	ID=gene:TRIDC2AG007870;biotype=protein_coding;gene_id=TRIDC2AG007870;logic_name=wewseq_genes
DB DH DM	2A	35689253	35692578	ID=gene:TRIDC2AG007880;biotype=protein_coding;gene_id=TRIDC2AG007880;logic_name=wewseq_genes
DB DH DM	2A	35695911	35697788	ID=gene:TRIDC2AG007890;biotype=protein_coding;gene_id=TRIDC2AG007890;logic_name=wewseq_genes
DB DH DM	2A	35721981	35729203	ID=gene:TRIDC2AG007900;biotype=protein_coding;gene_id=TRIDC2AG007900;logic_name=wewseq_genes
DB DH DM	2A	35725550	35727103	ID=gene:TRIDC2AG007910;biotype=protein_coding;gene_id=TRIDC2AG007910;logic_name=wewseq_genes
DB DH DM	2A	35736521	35750828	ID=gene:TRIDC2AG007920;biotype=protein_coding;gene_id=TRIDC2AG007920;logic_name=wewseq_genes
DB DH DM	2A	35743167	35745951	ID=gene:TRIDC2AG007930;biotype=protein_coding;gene_id=TRIDC2AG007930;logic_name=wewseq_genes
DB DH DM	2A	35751794	35754438	ID=gene:TRIDC2AG007950;biotype=protein_coding;gene_id=TRIDC2AG007950;logic_name=wewseq_genes
DB DH DM	2A	35766137	35768791	ID=gene:TRIDC2AG007960;biotype=protein_coding;gene_id=TRIDC2AG007960;logic_name=wewseq_genes
DB DH DM	2A	35766755	35768632	ID=gene:TRIDC2AG007970;biotype=protein_coding;gene_id=TRIDC2AG007970;logic_name=wewseq_genes
DB DH DM	2A	35821703	35825161	ID=gene:TRIDC2AG007980;biotype=protein_coding;gene_id=TRIDC2AG007980;logic_name=wewseq_genes
DB DH DM	2A	35836158	35838241	ID=gene:TRIDC2AG007990;biotype=protein_coding;gene_id=TRIDC2AG007990;logic_name=wewseq_genes
DB DH DM	2A	35878801	35883236	ID=gene:TRIDC2AG008000;biotype=protein_coding;gene_id=TRIDC2AG008000;logic_name=wewseq_genes
DB DH DM	2A	35904790	35912810	ID=gene:TRIDC2AG008010;biotype=protein_coding;gene_id=TRIDC2AG008010;logic_name=wewseq_genes
DB DH DM	2A	35916960	35919284	ID=gene:TRIDC2AG008020;biotype=protein_coding;gene_id=TRIDC2AG008020;logic_name=wewseq_genes
DB DH DM	2A	35920443	35921130	ID=gene:TRIDC2AG008030;biotype=protein_coding;gene_id=TRIDC2AG008030;logic_name=wewseq_genes
DB DH DM	2A	35958975	35959350	ID=gene:TRIDC2AG008040;biotype=protein_coding;gene_id=TRIDC2AG008040;logic_name=wewseq_genes
DB DH DM	2A	36034164	36035233	ID=gene:TRIDC2AG008050;biotype=protein_coding;gene_id=TRIDC2AG008050;logic_name=wewseq_genes
DB DH DM	2A	36036003	36046161	ID=gene:TRIDC2AG008060;biotype=protein_coding;gene_id=TRIDC2AG008060;logic_name=wewseq_genes
DB DH DM	2A	36042245	36046131	ID=gene:TRIDC2AG008070;biotype=protein_coding;gene_id=TRIDC2AG008070;logic_name=wewseq_genes
DB DH DM	2A	36049153	36051542	ID=gene:TRIDC2AG008080;biotype=protein_coding;gene_id=TRIDC2AG008080;logic_name=wewseq_genes
DB DH DM	2A	36049432	36050743	ID=gene:TRIDC2AG008090;biotype=protein_coding;gene_id=TRIDC2AG008090;logic_name=wewseq_genes
DB DH DM	2A	36053027	36054801	ID=gene:TRIDC2AG008100;biotype=protein_coding;gene_id=TRIDC2AG008100;logic_name=wewseq_genes
DB DH DM	2A	36059056	36063357	ID=gene:TRIDC2AG008110;biotype=protein_coding;gene_id=TRIDC2AG008110;logic_name=wewseq_genes
DB DH DM	2A	36064085	36064668	ID=gene:TRIDC2AG008120;biotype=protein_coding;gene_id=TRIDC2AG008120;logic_name=wewseq_genes
DB DH DM	2A	36064819	36076516	ID=gene:TRIDC2AG008130;biotype=protein_coding;gene_id=TRIDC2AG008130;logic_name=wewseq_genes
DB DH DM	2A	36187244	36193269	ID=gene:TRIDC2AG008140;biotype=protein_coding;gene_id=TRIDC2AG008140;logic_name=wewseq_genes
DB DH DM	2A	36274552	36279061	ID=gene:TRIDC2AG008150;biotype=protein_coding;gene_id=TRIDC2AG008150;logic_name=wewseq_genes
PH	2A	514204686	514213376	ID=gene:TRIDC2AG043870;biotype=protein_coding;gene_id=TRIDC2AG043870;logic_name=wewseq_genes
PH	2A	514530988	514531500	ID=gene:TRIDC2AG043880;biotype=protein_coding;gene_id=TRIDC2AG043880;logic_name=wewseq_genes
DM	2B	56165667	56166672	ID=gene:TRIDC2BG010700;biotype=protein_coding;gene_id=TRIDC2BG010700;logic_name=wewseq_genes
DM	2B	56580314	56590940	ID=gene:TRIDC2BG010710;biotype=protein_coding;gene_id=TRIDC2BG010710;logic_name=wewseq_genes
DM	2B	56843775	56845621	ID=gene:TRIDC2BG010720;biotype=protein_coding;gene_id=TRIDC2BG010720;logic_name=wewseq_genes
DB DH	2B	56843775	56845621	ID=gene:TRIDC2BG010720;biotype=protein_coding;gene_id=TRIDC2BG010720;logic_name=wewseq_genes
DB DH	2B	57383464	57384148	ID=gene:TRIDC2BG010730;biotype=protein_coding;gene_id=TRIDC2BG010730;logic_name=wewseq_genes
DB DH	2B	57390649	57395603	ID=gene:TRIDC2BG010740;biotype=protein_coding;gene_id=TRIDC2BG010740;logic_name=wewseq_genes
DB DH	2B	57400959	57402494	ID=gene:TRIDC2BG010750;biotype=protein_coding;gene_id=TRIDC2BG010750;logic_name=wewseq_genes
DB DH	2B	57404666	57406889	ID=gene:TRIDC2BG010760;biotype=protein_coding;gene_id=TRIDC2BG010760;logic_name=wewseq_genes
DB DH	2B	57408359	57409779	ID=gene:TRIDC2BG010770;biotype=protein_coding;gene_id=TRIDC2BG010770;logic_name=wewseq_genes
DB DH	2B	57503155	57505239	ID=gene:TRIDC2BG010780;biotype=protein_coding;gene_id=TRIDC2BG010780;logic_name=wewseq_genes
DB DH	2B	57551978	57555073	ID=gene:TRIDC2BG010790;biotype=protein_coding;gene_id=TRIDC2BG010790;logic_name=wewseq_genes
PH	3A	516225370	516227698	ID=gene:TRIDC3AG041480;biotype=protein_coding;gene_id=TRIDC3AG041480;logic_name=wewseq_genes
PH	3A	516250930	516322566	ID=gene:TRIDC3AG041490;biotype=protein_coding;gene_id=TRIDC3AG041490;logic_name=wewseq_genes
PH	3A	516457049	516458824	ID=gene:TRIDC3AG041500;biotype=protein_coding;gene_id=TRIDC3AG041500;logic_name=wewseq_genes
PH	3A	516568863	516570507	ID=gene:TRIDC3AG041510;biotype=protein_coding;gene_id=TRIDC3AG041510;logic_name=wewseq_genes
PH	3A	516623239	516632081	ID=gene:TRIDC3AG041520;biotype=protein_coding;gene_id=TRIDC3AG041520;logic_name=wewseq_genes
PH	3A	516647386	516649358	ID=gene:TRIDC3AG041530;biotype=protein_coding;gene_id=TRIDC3AG041530;logic_name=wewseq_genes
PH	3A	516729285	516732270	ID=gene:TRIDC3AG041540;biotype=protein_coding;gene_id=TRIDC3AG041540;logic_name=wewseq_genes
PH	3A	516729961	516730596	ID=gene:TRIDC3AG041550;biotype=protein_coding;gene_id=TRIDC3AG041550;logic_name=wewseq_genes
PH	3A	516735149	516740018	ID=gene:TRIDC3AG041560;biotype=protein_coding;gene_id=TRIDC3AG041560;logic_name=wewseq_genes
PH	3A	516743733	516746486	ID=gene:TRIDC3AG041570;biotype=protein_coding;gene_id=TRIDC3AG041570;logic_name=wewseq_genes
PH	3A	516755714	516756244	ID=gene:TRIDC3AG041580;biotype=protein_coding;gene_id=TRIDC3AG041580;logic_name=wewseq_genes
PH	3A	517021403	517021788	ID=gene:TRIDC3AG041590;biotype=protein_coding;gene_id=TRIDC3AG041590;logic_name=wewseq_genes
PH	3A	517021703	517022516	ID=gene:TRIDC3AG041600;biotype=protein_coding;gene_id=TRIDC3AG041600;logic_name=wewseq_genes
PH	3A	517147283	517150565	ID=gene:TRIDC3AG041610;biotype=protein_coding;gene_id=TRIDC3AG041610;logic_name=wewseq_genes
DM	5A	19487337	19488545	ID=gene:TRIDC5AG003600;biotype=protein_coding;gene_id=TRIDC5AG003600;logic_name=wewseq_genes
DM	5A	19540126	19544979	ID=gene:TRIDC5AG003610;biotype=protein_coding;gene_id=TRIDC5AG003610;logic_name=wewseq_genes
DM	5A	19543825	19547395	ID=gene:TRIDC5AG003620;biotype=protein_coding;gene_id=TRIDC5AG003620;logic_name=wewseq_genes
DM	5A	19687960	19689576	ID=gene:TRIDC5AG003630;biotype=protein_coding;gene_id=TRIDC5AG003630;logic_name=wewseq_genes
DM	5A	19753484	19754816	ID=gene:TRIDC5AG003640;biotype=protein_coding;gene_id=TRIDC5AG003640;logic_name=wewseq_genes
DM	5A	19908413	19911091	ID=gene:TRIDC5AG003650;biotype=protein_coding;gene_id=TRIDC5AG003650;logic_name=wewseq_genes
DM	5A	19953324	19954192	ID=gene:TRIDC5AG003660;biotype=protein_coding;gene_id=TRIDC5AG003660;logic_name=wewseq_genes
DM	5A	19954389	19955836	ID=gene:TRIDC5AG003670;biotype=protein_coding;gene_id=TRIDC5AG003670;logic_name=wewseq_genes
DM	5A	19955955	19957113	ID=gene:TRIDC5AG003680;biotype=protein_coding;gene_id=TRIDC5AG003680;logic_name=wewseq_genes
DM	5A	20246285	20247057	ID=gene:TRIDC5AG003690;biotype=protein_coding;gene_id=TRIDC5AG003690;logic_name=wewseq_genes
DM	5A	20278427	20279051	ID=gene:TRIDC5AG003700;biotype=protein_coding;gene_id=TRIDC5AG003700;logic_name=wewseq_genes
DM	5A	20361325	20364898	ID=gene:TRIDC5AG003710;biotype=protein_coding;gene_id=TRIDC5AG003710;logic_name=wewseq_genes
DB DH DM	5B	520278539	520282599	ID=gene:TRIDC5BG052730;biotype=protein_coding;gene_id=TRIDC5BG052730;logic_name=wewseq_genes
DB DH DM	5B	520285995	520286490	ID=gene:TRIDC5BG052740;biotype=protein_coding;gene_id=TRIDC5BG052740;logic_name=wewseq_genes
DB DH DM	5B	520286760	520287191	ID=gene:TRIDC5BG052750;biotype=protein_coding;gene_id=TRIDC5BG052750;logic_name=wewseq_genes
DB DH DM	5B	520287491	520291692	ID=gene:TRIDC5BG052760;biotype=protein_coding;gene_id=TRIDC5BG052760;logic_name=wewseq_genes
DB DH DM	5B	520477981	520481406	ID=gene:TRIDC5BG052770;biotype=protein_coding;gene_id=TRIDC5BG052770;logic_name=wewseq_genes
DB DH DM	5B	520654231	520659480	ID=gene:TRIDC5BG052780;biotype=protein_coding;gene_id=TRIDC5BG052780;logic_name=wewseq_genes
DB DH DM	5B	520662205	520666010	ID=gene:TRIDC5BG052790;biotype=protein_coding;gene_id=TRIDC5BG052790;logic_name=wewseq_genes
DB DH DM	5B	520667987	520669509	ID=gene:TRIDC5BG052800;biotype=protein_coding;gene_id=TRIDC5BG052800;logic_name=wewseq_genes
DB DH DM	5B	520780425	520783085	ID=gene:TRIDC5BG052810;biotype=protein_coding;gene_id=TRIDC5BG052810;logic_name=wewseq_genes
DB DH DM	5B	520887032	520887462	ID=gene:TRIDC5BG052820;biotype=protein_coding;gene_id=TRIDC5BG052820;logic_name=wewseq_genes
DM	6B	447705109	447705453	ID=gene:TRIDC6BG042090;biotype=protein_coding;gene_id=TRIDC6BG042090;logic_name=wewseq_genes
DM	6B	447709483	447717704	ID=gene:TRIDC6BG042100;biotype=protein_coding;gene_id=TRIDC6BG042100;logic_name=wewseq_genes
DM	6B	447714111	447715588	ID=gene:TRIDC6BG042110;biotype=protein_coding;gene_id=TRIDC6BG042110;logic_name=wewseq_genes
DM	6B	447754622	447766135	ID=gene:TRIDC6BG042120;biotype=protein_coding;gene_id=TRIDC6BG042120;logic_name=wewseq_genes
PH	7A	16475326	16476154	ID=gene:TRIDC7AG004620;biotype=protein_coding;gene_id=TRIDC7AG004620;logic_name=wewseq_genes
PH	7A	16498775	16499741	ID=gene:TRIDC7AG004630;biotype=protein_coding;gene_id=TRIDC7AG004630;logic_name=wewseq_genes
PH	7A	16500110	16500604	ID=gene:TRIDC7AG004640;biotype=protein_coding;gene_id=TRIDC7AG004640;logic_name=wewseq_genes
PH	7A	16541601	16542905	ID=gene:TRIDC7AG004650;biotype=protein_coding;gene_id=TRIDC7AG004650;logic_name=wewseq_genes
PH	7A	16636964	16643044	ID=gene:TRIDC7AG004660;biotype=protein_coding;gene_id=TRIDC7AG004660;logic_name=wewseq_genes
PH	7A	16655141	16657292	ID=gene:TRIDC7AG004670;biotype=protein_coding;gene_id=TRIDC7AG004670;logic_name=wewseq_genes
PH	7A	16657826	16658642	ID=gene:TRIDC7AG004680;biotype=protein_coding;gene_id=TRIDC7AG004680;logic_name=wewseq_genes
PH	7A	16658779	16659355	ID=gene:TRIDC7AG004690;biotype=protein_coding;gene_id=TRIDC7AG004690;logic_name=wewseq_genes
PH	7A	16659230	16659563	ID=gene:TRIDC7AG004700;biotype=protein_coding;gene_id=TRIDC7AG004700;logic_name=wewseq_genes
PH	7A	16706890	16710309	ID=gene:TRIDC7AG004710;biotype=protein_coding;gene_id=TRIDC7AG004710;logic_name=wewseq_genes
PH	7A	16712960	16714886	ID=gene:TRIDC7AG004720;biotype=protein_coding;gene_id=TRIDC7AG004720;logic_name=wewseq_genes
PH	7A	16718129	16722161	ID=gene:TRIDC7AG004730;biotype=protein_coding;gene_id=TRIDC7AG004730;logic_name=wewseq_genes
PH	7A	16793925	16796126	ID=gene:TRIDC7AG004740;biotype=protein_coding;gene_id=TRIDC7AG004740;logic_name=wewseq_genes
PH	7A	16800878	16802446	ID=gene:TRIDC7AG004750;biotype=protein_coding;gene_id=TRIDC7AG004750;logic_name=wewseq_genes
PH	7A	16911946	16915845	ID=gene:TRIDC7AG004760;biotype=protein_coding;gene_id=TRIDC7AG004760;logic_name=wewseq_genes
PH	7A	16911960	16915770	ID=gene:TRIDC7AG004770;biotype=protein_coding;gene_id=TRIDC7AG004770;logic_name=wewseq_genes
PH	7A	16916025	16916767	ID=gene:TRIDC7AG004780;biotype=protein_coding;gene_id=TRIDC7AG004780;logic_name=wewseq_genes
PH	7A	16916026	16918146	ID=gene:TRIDC7AG004790;biotype=protein_coding;gene_id=TRIDC7AG004790;logic_name=wewseq_genes
PH	7A	16919966	16926802	ID=gene:TRIDC7AG004800;biotype=protein_coding;gene_id=TRIDC7AG004800;logic_name=wewseq_genes
PH	7A	17079610	17080528	ID=gene:TRIDC7AG004810;biotype=protein_coding;gene_id=TRIDC7AG004810;logic_name=wewseq_genes
PH	7A	17080080	17080590	ID=gene:TRIDC7AG004820;biotype=protein_coding;gene_id=TRIDC7AG004820;logic_name=wewseq_genes
PH	7A	17087055	17091284	ID=gene:TRIDC7AG004830;biotype=protein_coding;gene_id=TRIDC7AG004830;logic_name=wewseq_genes
PH	7A	17213549	17223461	ID=gene:TRIDC7AG004840;biotype=protein_coding;gene_id=TRIDC7AG004840;logic_name=wewseq_genes
PH	7A	17222886	17223845	ID=gene:TRIDC7AG004850;biotype=protein_coding;gene_id=TRIDC7AG004850;logic_name=wewseq_genes
PH	7A	17226891	17230125	ID=gene:TRIDC7AG004860;biotype=protein_coding;gene_id=TRIDC7AG004860;logic_name=wewseq_genes
PH	7A	17231341	17232291	ID=gene:TRIDC7AG004870;biotype=protein_coding;gene_id=TRIDC7AG004870;logic_name=wewseq_genes
PH	7A	17231826	17232737	ID=gene:TRIDC7AG004880;biotype=protein_coding;gene_id=TRIDC7AG004880;logic_name=wewseq_genes
PH	7A	17249620	17249879	ID=gene:TRIDC7AG004890;biotype=protein_coding;gene_id=TRIDC7AG004890;logic_name=wewseq_genes
PH	7A	17249976	17250911	ID=gene:TRIDC7AG004900;biotype=protein_coding;gene_id=TRIDC7AG004900;logic_name=wewseq_genes
PH	7A	17251843	17255393	ID=gene:TRIDC7AG004910;biotype=protein_coding;gene_id=TRIDC7AG004910;logic_name=wewseq_genes
PH	7A	17259438	17262179	ID=gene:TRIDC7AG004920;biotype=protein_coding;gene_id=TRIDC7AG004920;logic_name=wewseq_genes
PH	7A	17262671	17263020	ID=gene:TRIDC7AG004930;biotype=protein_coding;gene_id=TRIDC7AG004930;logic_name=wewseq_genes
PH	7A	17262929	17263310	ID=gene:TRIDC7AG004940;biotype=protein_coding;gene_id=TRIDC7AG004940;logic_name=wewseq_genes
PH	7A	17282296	17284311	ID=gene:TRIDC7AG004950;biotype=protein_coding;gene_id=TRIDC7AG004950;logic_name=wewseq_genes
PH	7A	17307233	17310649	ID=gene:TRIDC7AG004960;biotype=protein_coding;gene_id=TRIDC7AG004960;logic_name=wewseq_genes
PH	7A	17309012	17310649	ID=gene:TRIDC7AG004970;biotype=protein_coding;gene_id=TRIDC7AG004970;logic_name=wewseq_genes
PH	7A	17311222	17312690	ID=gene:TRIDC7AG004990;biotype=protein_coding;gene_id=TRIDC7AG004990;logic_name=wewseq_genes
PH	7A	17311222	17312690	ID=gene:TRIDC7AG004980;biotype=protein_coding;gene_id=TRIDC7AG004980;logic_name=wewseq_genes
PH	7A	17413838	17414534	ID=gene:TRIDC7AG005000;biotype=protein_coding;gene_id=TRIDC7AG005000;logic_name=wewseq_genes
